# Supplementary material for: Genome-wide identification and functional prediction of long non-coding RNAs in Sprague-Dawley rats during heat stress
Source: BMC Genomics. 2021 Feb 17;22:122. doi: 10.1186/s12864-021-07421-8 (PMC7891137; doi:10.1186/s12864-021-07421-8)
Supplement: Supplementary file 1 — Additional file 1 : Table S1. Primers used for real-time quantitative PCR (RT-qPCR) experiment of lncRNAs. [file 12864_2021_7421_MOESM1_ESM.xlsx]

## Sheet: Sheet1
Table S1. Primers used for real-time quantitative PCR (RT-qPCR) experiment of lncRNAs.
lncRNA_name	Forward primer	Reverse primer	Product sizes (bp)	TM (℃)
TCONS_00001259	TCAGAGAGAACACGGTGGGT	CTCTGCCTCAATGTCCGTGT	99	58
TCONS_00002335	GGATGCTGTGACACTGTAAGGA	GTCACAATGCTGACCCCTGTA	153	58
TCONS_00003024	TTACAGCCCGGTTGGTTTTCC	CTGGGTCACGTCTTCCGATTT	143	58
TCONS_00003052	GCCTTTGAAGCAGTCAAGCC	AGGTGGGGCTGAAAATCTCG	268	58
TCONS_00003054	GGATGCAGAAGGCTCAGGTC	GGATTCAGGAGTCTGTGGCG	135	58
TCONS_00003073	GGCAATACGACTCTCCTGGG	TCTATCCTCGGCTGGAAGCA	140	58
TCONS_00003237	CTTGGTGTGACTGACTGGCT	ACTACCATCCCTGAGCCCAT	185	58
TCONS_00003503	TTCTGGACTCACTACTGCACA	GGCTTAGTGCAGGGTTCTGG	200	58
TCONS_00003864	CCCTAACAAACGCACTGACTTC	AACTGTTTCAGAGGACGTGGT	211	58
TCONS_00304795	CAGGGCCTTGTGCTTGCTA	CAAGGGGTTGGGTATTTAGCT	73	58
TM means melting temperature.
