# Supplementary material for: Genome-wide identification and functional prediction of long non-coding RNAs in Sprague-Dawley rats during heat stress
Source: BMC Genomics. 2021 Feb 17;22:122. doi: 10.1186/s12864-021-07421-8 (PMC7891137; doi:10.1186/s12864-021-07421-8)
Supplement: Supplementary file 2 — Additional file 2 : Table S2. Statistics summary of reads generated from 12 RNA-seq libraries in Control and H120 groups. [file 12864_2021_7421_MOESM2_ESM.xlsx]

## Sheet: Sheet1
Table S2. Statistics summary of reads generated from 12 RNA-seq libraries in Control and H120 groups.
Parameters	Control-Liver_1	Control-Liver_2	Control-Liver_3	H120-Liver_1	H120-Liver_2	H120-Liver_3	Control-Adrenal glands_1	Control-Adrenal glands_2	Control-Adrenal glands_3	H120-Adrenal glands_1	H120-Adrenal glands_2	H120-Adrenal glands_3
Total reads(raw reads)	57939587	51711964	45526202	50373616	50764104	43648769	49374265	53635811	46342086	43586049	44618273	46283429
Clean reads	57785362	51589114	45396256	50252439	50590039	43341072	48890305	53245002	46084703	43233431	44240095	45925425
Raw Base (G)	17.38	15.51	13.66	15.11	15.23	13.1	14.81	16.09	13.9	13.08	13.38	13.88
Clean Base (G)	17.34	15.48	13.62	15.08	15.18	13	14.67	15.97	13.82	12.97	13.27	13.78
Statistic for clean reads:Q:20(%)	97.96	97.95	97.98	98.03	97.14	97.96	96.17	96.89	96.83	96.74	96.81	96.96
Statistic for clean reads:Q:30(%)	95.06	95.04	95.14	95.21	93.37	94.94	91.2	92.55	92.46	92.27	92.4	92.63
Statistic for clean reads:GC content(%)	51.27	51.37	49.32	51.78	51.16	52.17	49.23	49.66	48.7	50.11	48.98	49.97
Statistic for clean reads:Error rate	0.01	0.01	0.01	0.01	0.02	0.01	0.03	0.03	0.03	0.03	0.03	0.03
Total basepairs	48375970	43061051	37619186	41884352	39988722	36193274	37051340	42007182	36189152	33102408	34506815	36275581
Multiple alignments rate(%)	0.238	0.231	0.152	0.268	0.246	0.281	0.156	0.158	0.119	0.147	0.155	0.215
Discordant alignments reads	288927	257946	272378	251262	252950	173364	293342	372715	276508	259401	265441	275553
Discordant alignments rate(%)	0.005	0.005	0.006	0.005	0.005	0.004	0.006	0.007	0.006	0.006	0.006	0.006
Total mapped reads	5.53642e+07	4.93759e+07	4.34488e+07	4.82323e+07	4.8101e+07	4.15944e+07	4.52138e+07	4.9635e+07	4.3103e+07	3.98915e+07	4.13026e+07	4.27428e+07
Total mapping rate(%)	0.9581	0.9571	0.9571	0.9598	0.9508	0.9597	0.9248	0.9322	0.9353	0.9227	0.9336	0.9307
Note, Control means rats were housed at 22 ± 1 ℃ and relative humidity 50%, H120 means rats were kept at 42 ℃ heat stress for 120 min.
