# Supplementary material for: Genome-wide identification and functional prediction of long non-coding RNAs in Sprague-Dawley rats during heat stress
Source: BMC Genomics. 2021 Feb 17;22:122. doi: 10.1186/s12864-021-07421-8 (PMC7891137; doi:10.1186/s12864-021-07421-8)
Supplement: Supplementary file 3 — Additional file 3 : Table S3. Summary of the DElncRNAs and DEGs identified in liver and adrenal gland tissues. [file 12864_2021_7421_MOESM3_ESM.xlsx]

## Sheet: Title
Table S3. Summary of the DElncRNAs and DEGs identified in liver and adrenal gland tissues.

## Sheet: DElncRNAs in liver
The basic information of DElncRNAs ( P < 0.05) identified in liver
Transcripts ID	Gene name	Locus	Log2(fold change)	P_value
TCONS_00000002	.	1:1218882-1220922	-0.581438	0.0175159
TCONS_00000016	AABR07000156.1	1:22891313-22891373	-0.731186	0.011873
TCONS_00000022	.	1:22938569-22938694	-3.1976	0.00129737
TCONS_00000024	.	1:36371609-36372057	2.18444	0.00633742
TCONS_00000026	.	1:37924974-37926671	-0.850121	9.45e-05
TCONS_00000027	Pcmt1	1:39039697-39039738	-0.661509	0.00412381
TCONS_00000028	Nup43	1:39081611-39081739	-0.465954	0.00790331
TCONS_00000031	Katna1	1:41699013-41700775	-0.508842	0.0391724
TCONS_00000045	.	1:57344406-57344802	0.682305	0.0276115
TCONS_00000046	SNORA36	1:57480629-57480664	0.0702627	0.020624
TCONS_00000064	Shprh	1:87752666-87752720	0.0350458	0.0466777
TCONS_00000065	Shprh	1:88533607-88533661	-0.538473	0.0112888
TCONS_00000069	Epm2a	1:92090375-92090507	-1.67799	0.00200524
TCONS_00000070	.	1:97946847-97947622	-1.48856	0.00212281
TCONS_00000076	.	1:101004995-101006408	0.723171	0.0499443
TCONS_00000078	.	1:102581390-102581911	1.62868	0.00315483
TCONS_00000081	Sf3b5	1:112848972-112849331	-0.728808	0.0368771
TCONS_00000091	Fuca2	1:127095599-127096052	-0.598887	0.0132257
TCONS_00000097	Hivep2	1:134795402-134795712	-0.158735	0.0469119
TCONS_00000101	Vta1	1:142222809-142223210	-0.708758	0.0478948
TCONS_00000122	.	1:166664677-166664910	2.69554	0.0279328
TCONS_00000137	Mcc	1:180805369-180805738	-0.312265	0.0264879
TCONS_00000150	NEWGENE_2319083	1:181286513-181287210	-0.414896	0.0108941
TCONS_00000155	U6	1:192292644-192293251	0.144596	0.0378053
TCONS_00000157	.	1:194971831-194971982	-0.296504	0.02061
TCONS_00000158	Hebp2	1:195067660-195067840	-0.806953	0.00540745
TCONS_00000195	.	1:215913611-215914127	-0.491259	0.00226895
TCONS_00000192	Pde7b	1:215913611-215914031	0.43877	0.0411377
TCONS_00000187	.	1:215912966-215913205	-1.27563	0.0404474
TCONS_00000216	.	1:215912966-215913102	1.03571	0.0237572
TCONS_00000212	.	1:215912966-215913280	0.576512	0.0228531
TCONS_00000248	Akap7	1:215932908-215934025	-0.506702	0.0043942
TCONS_00000242	Smlr1	1:215928543-215928721	-0.761682	0.0460077
TCONS_00000257	Enpp3	1:215932362-215932502	-0.723735	0.0268546
TCONS_00000262	.	1:215928543-215928859	0.512512	0.0328064
TCONS_00000268	.	1:215932578-215932715	-0.814964	0.00930791
TCONS_00000289	Vnn1	1:224319435-224319844	-1.08252	0.0200319
TCONS_00000294	Rps12	1:233522620-233523978	-0.699565	0.00154217
TCONS_00000298	.	1:235313579-235313955	-0.273156	0.0387121
TCONS_00000301	Tcf21	1:240979362-240979482	-0.700821	0.0316943
TCONS_00000308	Sgk1	1:248492745-248496713	-0.330247	0.02681
TCONS_00000340	Tpd52l1	1:15483395-15484191	0.232434	0.0124227
TCONS_00000341	Hddc2	1:16880314-16881213	-0.53434	0.00639458
TCONS_00000348	Trmt11	1:21704605-21704809	-1.33961	0.000591014
TCONS_00000359	.	1:42086379-42086727	-0.615737	0.0479293
TCONS_00000364	AABR07000986.1	1:48010194-48010616	0.0631037	0.0151875
TCONS_00000369	.	1:49953474-49955053	-0.630457	0.0132732
TCONS_00000371	LOC679739	1:53744371-53747322	-1.26466	0.010213
TCONS_00000378	Rpl26-ps2	1:59143794-59145175	-0.542771	0.00983923
TCONS_00000381	Sdha	1:62381176-62381458	-0.344073	0.0431238
TCONS_00000386	Exoc3	1:72899149-72899406	-0.544689	0.0271516
TCONS_00000400	Slc12a7	1:95453626-95453729	0.686415	0.0203769
TCONS_00000409	Clptm1l	1:119536663-119536749	0.701002	0.0259023
TCONS_00000413	Lpcat1	1:126738062-126738212	0.194485	0.0386236
TCONS_00000428	Irx1	1:140980895-140981117	-1.3589	0.0164023
TCONS_00000434	Adamts16	1:147143249-147143467	-0.0308803	0.00323942
TCONS_00000439	LOC679881	1:154376838-154376984	-0.416533	0.0272977
TCONS_00000440	.	1:162632410-162632827	-0.885597	0.0402103
TCONS_00000441	.	1:165690641-165690724	-1.15821	0.000243767
TCONS_00000447	Nsun2	1:166425009-166425141	-0.691068	0.00948563
TCONS_00000449	Srd5a1	1:167940578-167940725	0.297441	0.0240629
TCONS_00000454	Papd7	1:178607740-178607978	1.01276	0.0302256
TCONS_00000464	Fastkd3	1:181286582-181287107	-0.513895	0.0317656
TCONS_00000467	Mtrr	1:183169221-183169309	-0.749842	0.0120065
TCONS_00000474	RGD1566325	1:184824473-184825249	0.0465315	0.0158236
TCONS_00000506	Mthfd1l	1:215909040-215910209	-0.647107	0.00264995
TCONS_00000513	Armt1	1:215924938-215925132	-0.609634	0.00764785
TCONS_00000547	snoU2_19	1:221746280-221746548	-0.115096	0.0103886
TCONS_00000577	Ipcef1	1:251189288-251189965	0.228901	0.0414943
TCONS_00000588	Tfb1m	1:259388696-259388815	-0.712471	0.0265313
TCONS_00000599	Arid1b	1:276256649-276257310	-2.29386	0.0235782
TCONS_00000600	Tmem242	1:276512186-276524393	-0.461853	0.0286251
TCONS_00000603	AABR07001477.1	1:276709843-276710137	0.279783	0.0225591
TCONS_00000612	.	10:283827-284000	-0.721597	0.00696388
TCONS_00000614	.	10:4739789-4740035	0.313237	0.0383227
TCONS_00000616	5S_rRNA	10:6889960-6889982	0.343025	0.0360207
TCONS_00000618	Dynlt1	10:8627633-8629469	-1.0161	0.00720163
TCONS_00000619	Sytl3	10:8644547-8644682	-0.133747	0.0165954
TCONS_00000623	Rsph3	10:12017577-12018241	-0.26484	0.00740051
TCONS_00000635	Sod2	10:35709707-35711982	-0.582569	0.0195634
TCONS_00000634	.	10:35709756-35711982	-0.411008	0.0328923
TCONS_00000639	.	10:43659714-43659943	-2.15295	0.0134185
TCONS_00000655	.	10:56835454-56835588	0.281927	0.00396014
TCONS_00000690	AABR07001519.1	10:81841366-81842745	0.0612874	0.0261099
TCONS_00000712	Sft2d1	10:93367962-93369436	-0.316358	0.041224
TCONS_00000716	.	10:94983798-94984131	-0.849998	0.0156171
TCONS_00000715	Ccr6	10:94983776-94984131	-0.113385	0.0380547
TCONS_00000718	Rnaset2	10:95093488-95094995	-0.393688	0.0230612
TCONS_00000753	.	10:14499745-14500512	-1.60553	0.00632448
TCONS_00000754	.	10:14639216-14639315	-2.16151	0.0100664
TCONS_00000756	.	10:20217248-20217396	-0.923345	0.028915
TCONS_00000787	.	10:59473094-59474170	-0.751249	0.0458527
TCONS_00000797	Psmb1	10:70134319-70134565	-0.47109	0.0012285
TCONS_00000798	.	10:71046200-71046326	-0.40869	0.0492209
TCONS_00000800	Pdcd2	10:71157544-71157606	-0.37219	0.00688229
TCONS_00000813	Riok2	10:81831415-81831559	-0.954447	0.011642
TCONS_00000822	Fpr1	10:81831415-81831559	0.0259961	0.0484682
TCONS_00000837	Ppp2r1a	10:88745998-88746432	-0.399156	0.0213767
TCONS_00000840	LOC100365363	10:94062999-94063101	-0.611323	0.0209464
TCONS_00000851	.	10:103856585-103856720	-1.28011	0.00459029
TCONS_00000858	.	10:109372099-109372287	-0.903757	0.00210998
TCONS_00000859	LOC682206	10:110461301-110461892	0.33377	0.00748378
TCONS_00000871	AABR07001926.3	11:15950516-15950620	-0.458235	0.0145851
TCONS_00000884	Zik1	11:33570135-33570444	-0.378289	0.00731007
TCONS_00000891	Lilrc2	11:35611083-35611147	-0.0996594	0.0288464
TCONS_00000899	Rps9	11:38878329-38878436	-0.556685	0.0196457
TCONS_00000901	.	11:47126495-47126589	-1.55998	0.0155127
TCONS_00000913	Leng1	11:74450691-74450796	-0.741227	0.0215467
TCONS_00000916	Prpf31	11:79015096-79015331	-0.810536	0.00885861
TCONS_00000918	.	11:79017280-79017429	-0.525586	0.0175573
TCONS_00000928	Prkcg	11:81650417-81651000	-0.0757651	0.0249655
TCONS_00000935	.	11:6808020-6808219	1.43772	0.0232346
TCONS_00000937	Mir294	11:7334341-7335738	0.97383	0.0160157
TCONS_00000938	Mir293	11:9809119-9810190	0.777145	0.0464866
TCONS_00000946	.	11:15365204-15365394	-0.932822	0.0425878
TCONS_00000949	AABR07002010.1	11:30348883-30349068	-0.163043	0.04137
TCONS_00000956	Mzf1	11:39097484-39097679	0.0839001	0.0058204
TCONS_00000976	Zfp110	11:67770463-67772442	0.518203	0.0415248
TCONS_00001016	.	12:20303944-20304170	2.26651	0.0143167
TCONS_00001030	LOC100911224	12:2179529-2179637	-0.424837	0.00229331
TCONS_00001044	Zfp418	12:10129280-10129789	-0.122152	0.00933929
TCONS_00001088	Zfp444	12:47176982-47177078	-0.225948	0.0194347
TCONS_00001111	.	13:42908532-42913721	1.78257	0.0409244
TCONS_00001115	Epn1	13:50750989-50751136	0.792428	0.00141891
TCONS_00001118	.	13:53576314-53578300	-0.762744	0.00435208
TCONS_00001139	Rpl28	13:84209944-84211288	-0.505854	0.00921067
TCONS_00001140	.	13:85669624-85669691	-0.599145	0.0014858
TCONS_00001156	Ppp6r1	13:93059746-93060242	0.254878	0.010921
TCONS_00001158	Tmem86b	13:95082597-95082986	0.90901	0.00314459
TCONS_00001189	Cdc42ep5	13:37313989-37314061	-0.502793	0.0352501
TCONS_00001201	.	13:78500353-78500686	1.56997	0.0229385
TCONS_00001219	.	13:107550446-107550510	1.43773	0.0377527
TCONS_00001220	AC127640.1	13:107614127-107614236	0.0824656	0.0179525
TCONS_00001259	.	14:20258352-20258713	2.4646	0.0142148
TCONS_00001269	.	14:43214721-43216084	2.08988	0.0104064
TCONS_00001270	.	14:43702191-43702347	1.26067	0.0178868
TCONS_00001271	.	14:43707173-43707200	2.69683	0.00575148
TCONS_00001272	.	14:44021740-44022035	1.00915	0.00693018
TCONS_00001273	.	14:44106756-44106949	1.59823	0.0222907
TCONS_00001275	.	14:46110361-46111520	0.364187	0.0454904
TCONS_00001281	.	14:72949400-72949548	1.24093	0.0054762
TCONS_00001285	.	14:81088782-81088862	1.8374	0.016448
TCONS_00001303	Ehd2	14:104714078-104715786	-0.509743	0.00732296
TCONS_00001304	Gltscr1	14:104714075-104715786	0.365154	0.00750461
TCONS_00001329	Arhgap35	14:6566486-6566604	0.51668	0.0229771
TCONS_00001334	Ap2s1	14:9285124-9286257	-0.445346	0.0388862
TCONS_00001335	LOC679748	14:10761633-10761811	-0.139277	0.00864263
TCONS_00001345	Gng8	14:20302870-20303225	-0.112165	0.0384523
TCONS_00001347	.	14:22753240-22753473	-0.767208	0.00364394
TCONS_00001366	Mill1	14:61148548-61148697	0.0158094	0.0332449
TCONS_00001414	Cd3eap	15:34478904-34479037	-0.657256	0.0421909
TCONS_00001416	Ercc2	15:37053583-37053602	-0.352379	0.0231891
TCONS_00001418	Klc3	15:37924111-37924201	-0.239551	0.0391845
TCONS_00001431	Gemin7	15:52128041-52128557	-0.296775	0.0265712
TCONS_00001441	Clptm1	15:84427214-84430148	0.297524	0.0374863
TCONS_00001445	.	15:86376381-86378376	-1.06993	0.0301242
TCONS_00001455	Tomm40	15:105942177-105942269	-0.482339	0.0156994
TCONS_00001457	Nectin2	15:106097763-106098042	1.18286	0.0157684
TCONS_00001480	.	15:15655586-15655701	-0.294915	0.0453975
TCONS_00001499	Xrcc1	15:33777407-33777487	-1.05009	0.0052294
TCONS_00001515	NEWGENE_68440	15:59631351-59633698	-1.28465	0.0465693
TCONS_00001516	Cd79a	15:59631351-59633698	0.140271	0.0446279
TCONS_00001521	Rabac1	15:59631351-59633698	0.359692	0.0357366
TCONS_00001517	Arhgef1	15:59631351-59633698	1.10994	0.0028985
TCONS_00001529	Dedd2	15:84620538-84620846	0.970841	0.00392808
TCONS_00001535	.	15:106195298-106195488	0.602106	0.0116045
TCONS_00001537	Pafah1b3	15:108286302-108286370	-0.805279	0.00905301
TCONS_00001547	.	16:6333651-6333688	-1.6953	0.013546
TCONS_00001556	Bckdha	16:19573209-19573819	-1.06039	0.00841316
TCONS_00001557	.	16:19562322-19562412	-1.90699	0.0208297
TCONS_00001558	Exosc5	16:19573209-19573819	1.73239	0.00860575
TCONS_00001560	B9d2	16:20543545-20543629	-0.657312	0.0258332
TCONS_00001566	Axl	16:22087432-22087460	0.181916	0.0021342
TCONS_00001604	Cyp2a1	16:66156427-66159396	-0.0321263	0.0111206
TCONS_00001617	Cyp2f4	16:82100912-82101107	-0.448064	0.0389899
TCONS_00001626	.	16:7490213-7491435	-0.861668	0.0185902
TCONS_00001631	Coq8b	16:18707569-18707717	-0.550931	0.0461097
TCONS_00001637	Shkbp1	16:21591145-21591388	-0.440697	0.0257255
TCONS_00001643	Sertad1	16:31927500-31931845	-0.705769	0.00566442
TCONS_00001652	Akt2	16:54339791-54340224	0.0307059	0.0479755
TCONS_00001657	LOC100909824	16:59224362-59225215	0.365325	0.0274097
TCONS_00001674	Zfp780b-ps1	16:74552382-74552527	-0.442103	0.016973
TCONS_00001675	Zfp780b-ps1	16:81664865-81665421	0.526204	0.044601
TCONS_00001691	AC110862.1	17:4550135-4550215	-0.15353	0.0311123
TCONS_00001714	Plekhg2	17:22150915-22151133	-0.0633302	0.0411614
TCONS_00001721	SNORA40	17:24492675-24492791	-0.0922221	0.011792
TCONS_00001729	Supt5h	17:35957140-35957903	-0.44847	0.00810293
TCONS_00001735	Selenov	17:45155337-45155396	-0.0519666	0.0263847
TCONS_00001743	.	17:57024914-57025273	1.27978	0.0156368
TCONS_00001758	Sars2	17:76846615-76847911	-0.588641	0.00667541
TCONS_00001770	Ech1	17:506418-506655	-0.408155	0.0163768
TCONS_00001775	Actn4	17:8431587-8437234	0.466146	0.0449349
TCONS_00001777	Actn4	17:8454254-8454431	0.0731289	0.0114997
TCONS_00001780	Kcnk6	17:12932454-12932675	-0.070576	0.00454122
TCONS_00001784	Spint2	17:16463935-16465011	0.925466	0.016224
TCONS_00001785	Spint2	17:16710947-16711050	0.772412	0.0226067
TCONS_00001788	Sipa1l3	17:19827380-19827463	0.198094	0.0145254
TCONS_00001817	Catsperg	17:51582938-51583331	-0.340059	0.0315947
TCONS_00001834	LOC102549115	17:69641821-69641896	-0.469229	0.000301734
TCONS_00001833	.	17:69641821-69641896	-0.433962	0.00814699
TCONS_00001836	AABR07002893.1	17:69641821-69641896	0.114686	0.0390523
TCONS_00001843	AABR07002898.1	17:76646235-76649089	0.249498	0.0183391
TCONS_00001860	.	18:2413750-2413915	-0.983003	0.0414565
TCONS_00001862	Sdhaf1	18:2957763-2958371	-0.477257	0.0473751
TCONS_00001890	Kmt2b	18:28612734-28613441	0.526712	0.0363812
TCONS_00001895	.	18:31753582-31761136	-0.923113	0.00954805
TCONS_00001898	Rbm42	18:35790297-35790408	-0.454674	0.0120496
TCONS_00001900	.	18:40702142-40702290	-0.784767	0.0466599
TCONS_00001929	Fxyd5	18:2197448-2197521	-0.776737	0.015165
TCONS_00001937	Hpn	18:15019350-15019801	-0.0472965	0.00985946
TCONS_00001938	.	18:15419426-15419561	-0.571586	0.0305464
TCONS_00001957	.	18:54879295-54879373	-0.463223	0.0430293
TCONS_00001986	AABR07002973.1	18:62021390-62021425	-0.66722	0.0128289
TCONS_00002003	.	18:81814230-81814307	-0.327586	0.00681382
TCONS_00002017	Faap24	19:19035209-19035492	-0.246351	0.0328134
TCONS_00002033	.	19:26527967-26528059	2.07337	0.0477854
TCONS_00002046	.	19:37216585-37216760	-0.277977	0.0192268
TCONS_00002054	Uri1	19:55097810-55101302	-0.617522	0.0126362
TCONS_00002056	Ccne1	19:56452705-56453631	-0.441641	0.00548611
TCONS_00002063	Pop4	19:9587422-9587532	-0.976216	0.0132309
TCONS_00002092	.	19:27872335-27872393	-0.634413	0.040145
TCONS_00002100	Etfb	19:29285888-29285978	-0.643875	0.00795444
TCONS_00002124	LOC102546648	19:57499638-57499737	-0.367888	0.00603162
TCONS_00002125	Zfp719	19:57695347-57695887	-0.580829	0.022005
TCONS_00002165	Fv1	2:31836866-31838068	-0.373582	0.0426305
TCONS_00002174	Rn60_1_1004.2	2:42259790-42260370	-0.0706989	0.0144761
TCONS_00002179	Syt3	2:45943113-45943200	0.376696	0.0167858
TCONS_00002186	.	2:53071706-53071823	-0.578451	0.0224277
TCONS_00002190	Pold1	2:53287025-53288441	-0.181839	0.00859739
TCONS_00002194	Napsa	2:56178948-56179088	0.632532	0.00332128
TCONS_00002212	Nup62	2:110420182-110420797	0.173247	0.0228843
TCONS_00002217	Pnkp	2:115998995-115999092	-0.227688	0.00257668
TCONS_00002218	Pnkp	2:116288011-116288342	-0.699273	0.0247069
TCONS_00002224	.	2:141815309-141815385	0.392351	0.0270435
TCONS_00002230	Prmt1	2:156127732-156127998	-0.806079	0.0146533
TCONS_00002240	Prr12	2:173998021-174012277	0.275023	0.0282634
TCONS_00002252	Rps11	2:184688347-184688429	-0.758906	0.0150604
TCONS_00002254	Rpl13a	2:187408767-187408859	-0.498547	0.00605646
TCONS_00002262	SNORD35	2:198024644-198024740	0.025709	0.0010425
TCONS_00002275	Aldh16a1	2:207508335-207508813	-0.361461	0.0473891
TCONS_00002294	Trpm4	2:232639104-232639168	-0.449734	0.0210902
TCONS_00002299	.	2:238248019-238248276	0.425399	0.0105177
TCONS_00002306	Ruvbl2	2:247975017-247975390	-0.63432	0.0333275
TCONS_00002307	Gys1	2:250719353-250722097	-0.428228	0.00316383
TCONS_00002309	LOC100360087	2:254131537-254131907	0.997765	0.00363713
TCONS_00002316	Nucb1	2:258981203-258981284	0.512248	0.00978065
TCONS_00002319	Ppp1r15a	2:473380-474355	0.529308	0.00292676
TCONS_00002320	Plekha4	2:9574364-9574391	-0.368074	0.0139065
TCONS_00002335	Dbp	2:32086090-32086165	-3.62938	0.0181924
TCONS_00002336	Dbp	2:32091620-32091782	-2.23286	0.0238425
TCONS_00002341	.	2:38000723-38000800	0.851685	0.047533
TCONS_00002358	Kdelr1	2:43476632-43476664	-0.341234	0.019735
TCONS_00002363	.	2:44696218-44697483	-0.347997	0.0115564
TCONS_00002373	Nomo1	2:56176869-56177288	0.300462	0.0435153
TCONS_00002411	.	2:157404056-157404096	-2.16732	0.00179791
TCONS_00002426	Mrgprx2	2:187284293-187284670	-0.0316028	0.0487952
TCONS_00002451	.	2:209098562-209098779	1.01514	0.0297083
TCONS_00002452	Htatip2	2:209295100-209295321	-1.33512	0.000330372
TCONS_00002454	Prmt3	2:211534944-211535180	-0.135128	0.028754
TCONS_00002470	Svip	2:237152267-237152497	-1.06043	0.00655567
TCONS_00002496	.	20:6249193-6249448	-0.752267	0.0419462
TCONS_00002517	Tubgcp5	20:29939813-29939963	-0.755642	0.0134592
TCONS_00002523	Nipa1	20:35402171-35402966	-0.390686	0.00101588
TCONS_00002592	LOC108349637	20:20633928-20633979	-0.0397115	0.039011
TCONS_00002643	Ndn	3:33070459-33070676	-0.0679503	0.000428654
TCONS_00002649	.	3:35919501-35921623	2.00882	0.020121
TCONS_00002653	AABR07004090.1	3:36061468-36061683	-0.087781	0.0256536
TCONS_00002666	Mphosph10	3:44795396-44796570	-0.542599	0.0162347
TCONS_00002667	Mcee	3:46453167-46453342	-0.558847	0.0382703
TCONS_00002668	.	3:46971305-46971723	-0.998414	0.0150638
TCONS_00002670	Fam189a1	3:48558067-48558215	-0.129396	0.0136265
TCONS_00002671	.	3:49992143-49992184	-0.528365	0.00928454
TCONS_00002682	.	3:61465829-61466312	-0.540597	0.0124523
TCONS_00002694	.	3:93096735-93096758	-0.45841	0.0172563
TCONS_00002698	Aldh1a3	3:95008301-95008531	-0.945031	0.00193656
TCONS_00002701	Lins1	3:97982485-97983662	-0.55251	0.000452871
TCONS_00002702	Cers3	3:103598722-103598889	0.0373958	0.046286
TCONS_00002706	.	3:107254431-107254802	-0.837997	0.010844
TCONS_00002732	Arrdc4	3:138083134-138084577	1.18636	0.0277942
TCONS_00002738	AABR07004228.1	3:147507066-147507278	-0.0824725	0.0214903
TCONS_00002741	Nr2f2	3:150636820-150637868	1.04551	0.0176648
TCONS_00002744	AABR07004232.1	3:154905117-154905137	0.109874	0.0135041
TCONS_00002764	Chd2	3:176747404-176750660	0.0468725	0.0222892
TCONS_00002768	.	3:176753725-176753856	0.254521	0.0263131
TCONS_00002778	Fam174b	3:12013996-12014697	0.291574	0.0310092
TCONS_00002786	Slco3a1	3:28453435-28455037	0.616924	0.0158953
TCONS_00002805	Akap13	3:56246753-56247241	0.0249809	0.0328455
TCONS_00002812	.	3:64323089-64325345	0.846945	0.023022
TCONS_00002810	.	3:64322766-64325345	1.46001	0.00579798
TCONS_00002816	.	3:71109786-71109960	2.50803	0.0421271
TCONS_00002823	Mrpl46	3:93694080-93694149	-0.504465	0.00431258
TCONS_00002835	Mfge8	3:109815377-109815672	-0.219758	0.00159778
TCONS_00002838	Abhd2	3:114523762-114524020	2.0058	0.0286152
TCONS_00002839	.	3:114640026-114640421	2.83037	0.0172865
TCONS_00002845	.	3:121500180-121500824	-0.341964	0.0240998
TCONS_00002849	AABR07004397.1	3:123465629-123466836	-0.432958	0.0180008
TCONS_00002871	Zfp710	3:142275122-142275196	0.381741	0.0299005
TCONS_00002875	Idh2	3:142280418-142280726	-1.27187	0.00245749
TCONS_00002885	Ngrn	3:142398527-142403680	-1.1781	0.00824348
TCONS_00002887	Vps33b	3:146311402-146311724	-0.481883	0.00694422
TCONS_00002888	Prc1	3:146346460-146346577	0.176383	0.0108083
TCONS_00002908	Nmb	3:156820660-156820775	-0.0826416	0.0117866
TCONS_00002917	SNORA44	3:163308171-163308376	0.485154	0.0496247
TCONS_00002919	.	3:164085873-164085887	-0.794283	0.00867925
TCONS_00002936	Fam103a1	4:9279826-9280060	-0.818025	0.0417833
TCONS_00002937	RGD1305713	4:10466768-10466800	-1.28517	0.0480737
TCONS_00002943	Hdgfrp3	4:22018559-22018653	-0.294192	0.0238477
TCONS_00002951	Saxo2	4:31814859-31814952	-0.149289	0.0216246
TCONS_00002962	Stard5	4:58434844-58436110	-0.873265	0.0487827
TCONS_00002973	Fah	4:65599391-65601125	-1.0342	0.00435065
TCONS_00002976	.	4:77287714-77288014	0.601547	0.000163882
TCONS_00002981	F8a1	4:80337188-80337441	-0.830037	0.00149025
TCONS_00003002	.	4:117574346-117574492	1.6379	0.0153119
TCONS_00003004	.	4:117750127-117750521	1.91493	0.00329109
TCONS_00003007	.	4:117755743-117757475	2.06809	0.000595675
TCONS_00003006	.	4:117757187-117757475	1.95052	3.3e-05
TCONS_00003011	.	4:118330533-118330615	1.22938	0.00416964
TCONS_00003024	.	4:125239037-125240254	-3.79124	0.0060231
TCONS_00003030	.	4:131561613-131561802	1.29538	0.00957166
TCONS_00003034	.	4:144194031-144194715	1.35417	0.00916865
TCONS_00003050	.	4:154830069-154831532	1.19577	0.0383505
TCONS_00003052	.	4:158053325-158053649	2.42655	0.00724015
TCONS_00003054	.	4:158703994-158704156	3.17407	0.0294444
TCONS_00003055	.	4:159398303-159398547	1.45946	0.00625748
TCONS_00003057	.	4:162215372-162215467	2.19394	0.0389182
TCONS_00003067	.	4:168561615-168561765	2.31951	0.00971237
TCONS_00003073	.	4:174856786-174856863	2.4294	0.0108455
TCONS_00003074	.	4:176010293-176011474	2.12458	0.00211523
TCONS_00003075	.	4:176561704-176561971	1.938	0.0477812
TCONS_00003078	.	4:178001741-178002585	1.63079	0.0196583
TCONS_00003080	.	4:178260861-178261241	0.867441	0.0293876
TCONS_00003088	Vom2r43	4:179587611-179587692	-0.00966719	0.0211061
TCONS_00003110	.	4:39982985-39983113	1.20248	0.0293958
TCONS_00003139	.	4:68950436-68950529	-1.58914	0.00665555
TCONS_00003151	.	4:82534889-82535087	0.603184	0.0302762
TCONS_00003157	.	4:100569194-100570300	0.521813	0.00848178
TCONS_00003161	.	4:119557049-119557069	0.85349	0.000600368
TCONS_00003171	Tmem126b	4:131855460-131855929	-0.765695	0.0283939
TCONS_00003173	Tmem126a	4:133928550-133928975	-0.668783	0.00350099
TCONS_00003174	.	4:133924980-133925014	-0.56235	0.0475642
TCONS_00003182	.	4:146548456-146548525	1.14922	0.00110521
TCONS_00003183	Ccdc90b	4:148089826-148090340	-0.806811	0.012566
TCONS_00003184	Ankrd42	4:148297282-148300151	-0.490739	0.0389871
TCONS_00003188	Rab30	4:150185390-150185594	1.25582	0.0348164
TCONS_00003189	Rab30	4:153734768-153735010	1.7651	0.0455093
TCONS_00003209	.	4:174444690-174444744	-0.388642	0.00386818
TCONS_00003214	Ndufc2	4:174447633-174447843	-0.685183	0.0119569
TCONS_00003210	Gab2	4:174390200-174393977	0.243047	0.0173312
TCONS_00003215	Thrsp	4:174646172-174647524	-2.0903	0.0115382
TCONS_00003217	Ints4	4:178220789-178225654	-0.348913	0.00265591
TCONS_00003229	Pak1	5:5479754-5479779	0.79208	0.044119
TCONS_00003235	Acer3	5:10716701-10716785	-0.44143	0.0309298
TCONS_00003236	Tsku	5:14302721-14304697	-1.51613	0.0202025
TCONS_00003237	.	5:14317381-14317527	-2.58374	0.00735231
TCONS_00003239	.	5:18782391-18783192	-0.902598	0.0219196
TCONS_00003246	Emsy	5:28893451-28893556	0.208324	0.0188065
TCONS_00003247	Emsy	5:28897597-28898160	0.241048	0.0468188
TCONS_00003262	Rps3	5:93008501-93008971	-0.461033	0.00881994
TCONS_00003278	Neu3	5:117146840-117146996	-0.131112	0.0405829
TCONS_00003299	Coa4	5:134483923-134484612	-0.642469	0.0349613
TCONS_00003301	Mrpl48	5:137111429-137111609	-1.12262	0.000956678
TCONS_00003310	.	5:150142303-150142535	0.671385	0.00948671
TCONS_00003314	Arhgef17	5:154329279-154329356	0.129825	0.0309724
TCONS_00003323	.	5:171314141-171314218	0.00188484	0.0132761
TCONS_00003328	.	5:672898-672946	0.375331	0.0270378
TCONS_00003356	Folr1	5:63915802-63916404	-0.0383295	0.0112521
TCONS_00003361	LOC100361543	5:75071204-75071276	-0.404642	0.0188795
TCONS_00003366	.	5:93714386-93714444	-0.355413	0.0380265
TCONS_00003369	LOC102549471	5:104331527-104331697	-0.0546204	0.0393335
TCONS_00003376	.	5:117828324-117828491	-1.27753	0.0367676
TCONS_00003377	Nup98	5:120289945-120293405	1.05312	0.0462521
TCONS_00003394	Rrm1	5:127632645-127632705	-0.878365	0.0101665
TCONS_00003413	Bcl2l1-ps1	5:154266402-154266531	0.324451	0.0114754
TCONS_00003416	LOC684171	5:156177519-156177613	0.0342964	0.0235139
TCONS_00003500	LOC103694855	6:102130295-102130398	-1.54286	0.0417981
TCONS_00003503	.	6:102859946-102859979	-2.90567	0.015082
TCONS_00003509	Hbb	6:105317318-105317508	-2.05476	0.0380277
TCONS_00003542	Trim30c	6:134046938-134047028	-0.83813	0.0114912
TCONS_00003594	Hpx	6:54145941-54147568	0.350707	0.0246364
TCONS_00003596	Trim3	6:61594815-61595140	0.142389	0.0469105
TCONS_00003611	.	6:79274354-79274782	1.12642	0.0226533
TCONS_00003645	Olfml1	6:104756688-104757829	-0.546882	0.0230214
TCONS_00003701	Olr285	7:27066936-27067414	-0.0496942	0.010925
TCONS_00003706	Eif3f	7:27930431-27930560	0.392095	0.00540371
TCONS_00003715	Rpl27a	7:36884048-36884186	-1.07957	0.00166785
TCONS_00003738	Wee1	7:61795781-61796254	-1.76457	0.00443852
TCONS_00003762	RGD1566189	7:78857651-78858232	0.509645	0.0234735
TCONS_00003763	Galnt18	7:82382350-82383310	0.614896	0.00338134
TCONS_00003773	.	7:101232705-101232971	1.57924	0.00474814
TCONS_00003779	.	7:102308019-102308188	0.669412	0.0339436
TCONS_00003786	.	7:107866234-107866426	2.67654	0.00386282
TCONS_00003791	U6	7:114899325-114899673	0.242708	0.0127885
TCONS_00003796	Far1	7:119638665-119638922	-0.0417558	0.0325388
TCONS_00003802	Rras2	7:119696001-119696495	-0.431709	0.016518
TCONS_00003815	.	7:126576853-126581266	-0.515963	0.00651235
TCONS_00003817	.	7:129956642-129956798	-0.280787	0.0168957
TCONS_00003840	.	7:142044146-142044188	-1.35409	0.00548793
TCONS_00003841	Nucb2	7:142214273-142214301	2.51044	0.0259323
TCONS_00003843	.	7:196644-196677	-1.84414	0.0182454
TCONS_00003845	Pik3c2a	7:496827-496933	-0.51213	0.00355805
TCONS_00003846	.	7:2468695-2468846	-0.65267	0.0152243
TCONS_00003851	RGD1311703	7:11413183-11413560	-0.745411	0.00621615
TCONS_00003864	Rps15a	7:22610095-22610136	-2.36651	0.0442291
TCONS_00003866	Rps15a	7:23724573-23724747	-0.729002	0.01601
TCONS_00003871	.	7:27023799-27023887	0.838193	0.00285183
TCONS_00003872	Smg1	7:27128088-27129666	0.472479	0.00803827
TCONS_00003878	AABR07005565.1	7:35730843-35730961	-0.122348	0.020654
TCONS_00003887	Coq7	7:51232938-51233077	-0.739745	0.00180345
TCONS_00003888	.	7:51516811-51519326	-0.832184	0.00111965
TCONS_00003898	Gde1	7:69028797-69028847	-1.48711	0.00948854
TCONS_00003918	.	7:101308844-101308986	-1.74727	0.0387308
TCONS_00003935	.	7:122655312-122655702	1.10376	0.0160784
TCONS_00003937	Thumpd1	7:125054948-125055093	-1.13071	0.00610112
TCONS_00003938	.	7:125055592-125055669	-1.57049	0.0327435
TCONS_00003939	Acsm3	7:129738961-129739002	-1.90331	0.0280139
TCONS_00003940	Eri2	7:130309022-130309117	-0.858059	0.0194504
TCONS_00003946	Lyrm1	7:135429209-135429243	0.303388	0.0122061
TCONS_00003953	Zp2	7:141547891-141548521	-0.126976	0.0186502
TCONS_00003955	Anks4b	7:142861271-142861925	-0.758128	0.000413081
TCONS_00003959	Abca14	7:144220284-144221669	-0.0125655	0.026743
TCONS_00003964	.	8:21515225-21515373	-1.27296	0.00580196
TCONS_00003967	Uqcrc2	8:33122131-33122211	-0.693577	0.00465488
TCONS_00003994	Cog7	8:52549583-52549870	-0.649334	0.00448036
TCONS_00003995	Gga2	8:52983351-52985290	-0.255106	0.0314512
TCONS_00003998	Ubfd1	8:58107263-58107561	0.224694	0.0202034
TCONS_00004008	Prkcb	8:68403979-68404203	0.680053	0.0226023
TCONS_00004012	Rbbp6	8:72337240-72337754	-0.558316	0.0183596
TCONS_00004022	Lcmt1	8:77509064-77509226	-1.10847	0.0164913
TCONS_00004023	Aqp8	8:77506868-77506945	0.846438	0.000840033
TCONS_00004031	.	8:81175795-81175928	-0.911485	0.029017
TCONS_00004075	Nsmce1	8:132187983-132189019	-0.536046	0.0421676
TCONS_00004087	Xpo6	8:29908158-29908488	0.426199	0.00360566
TCONS_00004094	Nfatc2ip	8:31011229-31011287	-0.612356	0.0021893
TCONS_00004097	.	8:33840251-33846351	1.65545	0.00426028
TCONS_00004098	Rabep2	8:33934421-33936067	-1.5238	1.87e-06
TCONS_00004099	.	8:36296405-36298367	-1.50371	9.26e-06
TCONS_00004103	Tufm	8:38421285-38421835	-0.644049	0.000138217
TCONS_00004109	Eif3c	8:38492044-38492090	-0.609841	0.0370081
TCONS_00004125	Bola2	8:51760796-51760962	-0.89315	0.00300575
TCONS_00004143	.	8:63055349-63055562	-0.565044	0.0406025
TCONS_00004163	Maz	8:92496518-92498087	0.589833	0.0171524
TCONS_00004170	Qprt	8:96238877-96239431	-0.901272	0.00325067
TCONS_00004176	Mylpf	8:96408828-96408927	-0.0819612	0.029975
TCONS_00004181	Dctpp1	8:107826457-107826604	-1.36986	0.00272573
TCONS_00004182	Sephs2	8:108737380-108737512	-1.40291	0.0225341
TCONS_00004184	Znf768	8:109366224-109366274	0.243957	0.0301507
TCONS_00004189	Zfp688	8:111494322-111495331	-0.463971	0.0208793
TCONS_00004190	Zfp689	8:112601654-112603199	-0.344207	0.0371417
TCONS_00004197	Srcap	8:116422807-116422908	0.894112	0.0266705
TCONS_00004199	.	8:117115464-117115612	0.694071	0.00246247
TCONS_00004203	Rnf40	8:118886783-118886966	-0.200259	0.0436124
TCONS_00004213	Orai3	8:127908870-127908945	0.433812	0.00508575
TCONS_00004215	Hsd3b7	8:129013181-129013249	-0.920202	0.0292326
TCONS_00004228	Kat8	9:4676199-4676316	-0.449607	0.0449565
TCONS_00004247	RGD1310127	9:37921159-37921268	-0.527909	0.0264696
TCONS_00004259	Sec23ip	9:61529415-61529518	-0.425376	0.0472007
TCONS_00004274	.	9:78981477-78982221	-0.00988956	0.00445774
TCONS_00004276	.	9:81199447-81199701	0.828634	0.0385592
TCONS_00004279	.	9:83526695-83526846	-0.238065	0.00144281
TCONS_00004326	Wdr11	9:42811177-42811359	-0.220837	0.0351175
TCONS_00004330	.	9:44192253-44192340	1.20511	0.0272027
TCONS_00004333	.	9:44466335-44466390	1.00602	0.00591785
TCONS_00004337	Hmx3	9:46265330-46265645	-0.0242961	0.0190976
TCONS_00004340	Bub3	9:50923327-50923410	-0.857413	0.0223419
TCONS_00004342	Cpxm2	9:54767002-54767582	0.102056	0.00113193
TCONS_00004346	AABR07005888.2	9:64889323-64889368	0.218964	0.0332583
TCONS_00004349	Lhpp	9:66705121-66705242	-0.335922	0.0332571
TCONS_00004355	Fam175b	9:70970620-70970856	-1.03822	0.00571078
TCONS_00004364	.	9:79213464-79213537	-1.27258	0.0189351
TCONS_00004368	Uros	9:79449590-79449973	-0.735783	0.00408413
TCONS_00004394	Mki67	9:112354164-112354529	0.514894	0.00270083
TCONS_00004406	Glrx3	X:1874584-1874920	-0.500059	0.00427016
TCONS_00004439	Zfp511	X:105497993-105498069	-0.579754	0.0187926
TCONS_00004447	.	X:113780145-113780305	-0.639212	0.0167256
TCONS_00004448	Mtg1	X:118976098-118976278	-0.544968	0.00170248
TCONS_00004482	RGD1309350	X:74443080-74443486	-1.86384	0.0235851
TCONS_00004484	.	X:76029113-76029229	-4.36838	0.000377253
TCONS_00004485	AC109844.1	X:76018809-76018909	-0.0673463	0.0494206
TCONS_00004488	Bet1l	X:80457949-80457963	-0.657071	0.0367715
TCONS_00004489	.	X:82839772-82839901	-0.333128	0.0188533
TCONS_00004490	Ric8a	X:98579037-98579061	-0.770742	0.010103
TCONS_00004494	Psmd13	X:100976573-100976624	-0.3086	0.0110673

## Sheet: DElncRNAs in adrenal glands
The basic information of DElncRNAs ( P < 0.05) identified in adrenal glands
Transcripts ID	Gene name	Locus	Log2(fold change)	P_value
TCONS_00000010	.	1:3976109-3976927	-5.15037	0.0352196
TCONS_00000030	.	1:12589154-12589261	-4.94082	0.0123671
TCONS_00000036	.	1:15408119-15408480	1.36143	0.0273554
TCONS_00000038	.	1:15677673-15678677	2.75451	0.024816
TCONS_00000104	Utrn	1:57565371-57565759	1.91326	0.0385083
TCONS_00000105	.	1:57803237-57803777	2.62559	0.00551686
TCONS_00000106	.	1:59143845-59144776	1.66988	0.0262867
TCONS_00000211	Ccdc28a	1:152986164-152986754	-1.46442	0.0284648
TCONS_00000242	.	1:180541893-180541930	6.43664	0.00200801
TCONS_00000280	Hbs1l	1:185578807-185578976	-1.30005	0.0499886
TCONS_00000299	.	1:195067660-195068100	-0.779958	0.0358189
TCONS_00000310	.	1:202833859-202833985	-0.53556	0.0440489
TCONS_00000339	Epb41l2	1:215913065-215913418	-4.90336	0.0359709
TCONS_00000347	Arg1	1:215913065-215913102	-0.284003	0.0158422
TCONS_00000449	.	1:215924678-215925186	-3.64043	0.0433568
TCONS_00000498	Exoc3	1:215932578-215932715	-2.21477	0.0138426
TCONS_00000513	5S_rRNA	1:220612272-220615323	0.55777	0.0269056
TCONS_00000523	Tert	1:222614116-222614533	-0.622667	0.0174591
TCONS_00000531	LOC100912599	1:234293575-234294504	-3.23388	0.00637985
TCONS_00000558	Ube2ql1	1:256665121-256666768	-0.127769	0.0115061
TCONS_00000670	Rn50_1_0430.2	1:47904806-47905937	1.7678	0.0496928
TCONS_00000674	.	1:49953474-49953806	1.2647	0.0154124
TCONS_00000679	Myct1	1:52802146-52805511	2.45432	0.0327858
TCONS_00000680	Rn50_1_0435.2	1:52806529-52807111	1.88193	0.0357137
TCONS_00000728	.	1:97948114-97948455	-2.17806	0.0332987
TCONS_00000733	.	1:107303596-107304276	2.22159	0.0233219
TCONS_00000797	Wtap	1:157235984-157241696	-1.68686	0.00249821
TCONS_00000814	Mrpl18	1:177298681-177299164	-1.19078	0.023925
TCONS_00000836	Plg	1:185103294-185104651	-0.682976	0.0482968
TCONS_00000840	Map3k4	1:188461114-188461535	0.304865	0.00242002
TCONS_00000875	.	1:204314133-204316573	3.00687	0.00160104
TCONS_00000878	.	1:204811412-204811688	4.02152	0.0357624
TCONS_00000900	.	1:215922122-215922727	3.65889	0.011806
TCONS_00000932	.	1:216461408-216461743	2.2694	0.0489418
TCONS_00000949	.	1:223643568-223644359	2.2607	0.0142944
TCONS_00001054	.	10:13489785-13490347	-3.25747	0.0396256
TCONS_00001055	.	10:13592247-13592939	4.40105	0.0243356
TCONS_00001062	Chd1	10:16131555-16131590	0.839123	0.0116612
TCONS_00001071	.	10:16151338-16153668	2.75947	0.0395828
TCONS_00001086	Has1	10:35709849-35711977	0.975319	0.000210623
TCONS_00001128	LOC108348215	10:70510205-70510244	-1.03832	0.0194314
TCONS_00001147	LOC102555377	10:84130894-84131117	-1.29206	0.0240927
TCONS_00001179	.	10:102382499-102382564	1.32522	0.0470657
TCONS_00001189	Rps9	10:108200918-108202197	-1.69923	0.00226946
TCONS_00001248	Ube2m	10:11409658-11410214	-10.1405	0.0393435
TCONS_00001255	Zbtb45	10:14499745-14500564	-1.34249	0.0287761
TCONS_00001265	.	10:17439412-17440578	-0.665827	0.0483416
TCONS_00001384	Zfp78	10:97025338-97025546	-1.15323	0.0314748
TCONS_00001396	Zfp787	10:109372099-109372287	-1.13554	0.0049444
TCONS_00001431	Ccdc106	11:30410323-30411661	0.71932	0.037454
TCONS_00001440	.	11:37311209-37311309	1.04892	0.00869796
TCONS_00001446	Nat14	11:38611271-38611483	-0.390981	0.00689396
TCONS_00001450	Isoc2b	11:38865785-38867219	-0.918661	0.0143865
TCONS_00001451	Shisa7	11:38867316-38868282	-0.158492	0.00687496
TCONS_00001504	Cdc42ep5	11:74325571-74326486	1.03717	0.0223238
TCONS_00001578	Napa	11:31358924-31359238	0.359335	0.000668948
TCONS_00001592	C5ar1	11:38867857-38869397	0.551108	0.00198092
TCONS_00001597	.	11:39053738-39054945	0.813014	0.0143115
TCONS_00001673	.	12:7178858-7179195	-1.46549	0.00255154
TCONS_00001683	Gipr	12:11202740-11203642	0.377715	0.000729741
TCONS_00001697	Fosb	12:14884973-14885273	3.74138	0.0181815
TCONS_00001698	.	12:15011247-15011788	3.47232	0.0483197
TCONS_00001718	Ppp1r37	12:29753483-29754980	0.907886	0.0130163
TCONS_00001736	Apoc4	12:42550926-42551151	-3.28975	0.0463961
TCONS_00001845	.	12:28234820-28235435	-1.93855	0.0446883
TCONS_00001857	B3gnt8	12:36845407-36845692	-0.443499	0.0204611
TCONS_00001908	Cyp2t1	13:33504920-33505199	1.64986	0.0163231
TCONS_00001934	Sertad1	13:33504443-33504855	-1.03076	0.0424901
TCONS_00001936	Hipk4	13:33504443-33504855	0.617824	0.00950564
TCONS_00001945	.	13:36243950-36244237	-7.09316	0.0323352
TCONS_00002004	.	13:93124609-93124665	2.91488	0.0347101
TCONS_00002011	Paf1	13:95586511-95588695	1.18605	0.0223672
TCONS_00002073	.	13:36179762-36180891	0.291763	0.035465
TCONS_00002076	.	13:44212750-44213489	3.88819	0.00360932
TCONS_00002080	.	13:44720046-44720459	5.29182	0.0252088
TCONS_00002092	.	13:60570635-60572233	1.42939	0.0274381
TCONS_00002155	Yif1b	14:5119221-5120271	-1.1953	0.00237296
TCONS_00002159	.	14:5596986-5597366	-1.4538	0.000666464
TCONS_00002169	Zfp566	14:6553044-6553358	-0.330984	0.00300715
TCONS_00002170	SNORA5	14:6616170-6616442	0.705612	0.0476253
TCONS_00002269	.	14:104613626-104613696	1.6963	0.020149
TCONS_00002344	Capns1	14:36664951-36665301	-2.27092	0.0378311
TCONS_00002352	Cebpa	14:43480988-43482727	-1.86767	0.0141046
TCONS_00002364	Slc7a9	14:46682417-46683412	-0.197608	0.0355379
TCONS_00002392	Zfp536	14:94532174-94532453	2.26093	0.021009
TCONS_00002405	.	14:107788433-107788654	-0.912768	0.00879174
TCONS_00002455	Etfb	15:38726912-38727391	-1.17849	5.77e-05
TCONS_00002493	Klk13	15:51164302-51164810	0.323758	0.033937
TCONS_00002523	.	15:98620243-98620352	-2.67697	0.00735595
TCONS_00002718	Rpl18	16:459336-459737	-0.869311	0.0324857
TCONS_00002726	.	16:1738166-1738253	0.795927	0.00341495
TCONS_00002777	.	16:31999215-31999337	-2.96248	0.0469535
TCONS_00002842	.	16:87032356-87038199	-3.00046	0.0108047
TCONS_00002871	.	17:3082950-3084709	2.29	0.000791073
TCONS_00002933	Nipa1	17:22852868-22855166	-1.05278	0.0149923
TCONS_00003070	Mir344i	17:39204-39271	-1.13792	0.00128032
TCONS_00003079	Peg12	17:1379737-1381024	-1.39665	0.0412444
TCONS_00003106	Mtmr10	17:9829018-9829245	-0.778708	0.0018441
TCONS_00003142	.	17:19510075-19510134	-0.841399	0.0290448
TCONS_00003169	.	17:43065148-43065861	4.19414	0.00922627
TCONS_00003226	LOC108349594	17:44465603-44466375	-1.82412	0.00988043
TCONS_00003227	LOC108349594	17:44468495-44469194	-0.348403	0.00812755
TCONS_00003212	.	17:44395868-44395961	1.50296	0.00672527
TCONS_00003219	Chd2	17:44396787-44397323	2.86574	0.000306816
TCONS_00003222	.	17:44416791-44417223	-1.6234	0.0192629
TCONS_00003266	.	17:75246356-75248710	2.11667	0.0162748
TCONS_00003267	.	17:75246163-75246306	-2.02438	0.0101212
TCONS_00003268	Klhl25	17:75353978-75359079	0.813562	0.015533
TCONS_00003358	Ngrn	18:52029507-52030520	-3.84685	0.0460389
TCONS_00003368	.	18:63147086-63148774	-0.945084	0.029144
TCONS_00003392	Slc28a1	18:72066793-72068382	0.122079	0.0238528
TCONS_00003410	Scarna15	18:77427913-77430209	1.95163	0.0412897
TCONS_00003470	.	18:56012622-56014232	-2.91183	0.00840122
TCONS_00003476	Zfand6	18:61146851-61147407	-1.70977	0.0130203
TCONS_00003559	Grm5	19:41592141-41592380	0.0235907	0.0318498
TCONS_00003578	Me3	19:56716819-56717637	-3.68986	0.0302158
TCONS_00003586	Eed	19:60195144-60196593	-0.91283	0.0108443
TCONS_00003607	AABR07004765.1	19:19492483-19492804	-0.247083	0.0441559
TCONS_00003614	.	19:22060889-22061110	-1.75892	0.0313786
TCONS_00003618	Tmem126a	19:24359298-24359699	-1.96412	0.0299423
TCONS_00003635	.	19:38355456-38355818	-1.28003	0.0391906
TCONS_00003678	.	2:9108225-9111516	2.18192	0.016445
TCONS_00003680	.	2:9244450-9245148	-7.41604	0.0373724
TCONS_00003684	.	2:12132784-12133473	1.53699	0.031835
TCONS_00003707	Kctd14	2:25573778-25574923	-1.26172	0.0476128
TCONS_00003752	.	2:47260111-47263550	-2.31031	0.0308378
TCONS_00003778	.	2:94195234-94195292	-0.893284	0.0241154
TCONS_00003789	Ppme1	2:104064898-104065124	-0.522889	0.0395283
TCONS_00003812	Arhgef17	2:122547501-122547898	0.771085	0.0467188
TCONS_00003820	.	2:127397066-127397239	0.850209	0.00937686
TCONS_00003863	.	2:156779365-156780393	-0.372904	0.0044642
TCONS_00003885	.	2:178771385-178771490	0.934962	0.00833418
TCONS_00003912	Trim21	2:200942842-200949596	-1.51324	0.00421496
TCONS_00003925	Trim68	2:205524867-205525158	-0.840261	0.0341533
TCONS_00004007	.	2:19998344-19998677	11.2835	0.028275
TCONS_00004051	.	2:45850383-45852503	-1.85532	0.0489702
TCONS_00004152	Olfml1	2:156704310-156705173	-1.49037	0.0036115
TCONS_00004204	7SK	2:188968430-188968756	-1.8398	0.015566
TCONS_00004212	.	2:196006376-196008464	-3.36418	0.043889
TCONS_00004216	Nlrp10	2:198287887-198288971	0.477012	0.0431328
TCONS_00004221	.	2:200022376-200022431	-1.19096	0.0399208
TCONS_00004227	.	2:200998136-200998542	3.19357	0.048859
TCONS_00004259	Swap70	2:227719049-227719558	2.09788	0.0353706
TCONS_00004268	AABR07005028.2	2:240834308-240838235	-0.312425	0.0483757
TCONS_00004308	AABR07005040.1	20:4946658-4947332	2.59732	0.00366852
TCONS_00004333	.	20:14339061-14340834	1.48421	0.0140909
TCONS_00004334	.	20:14373124-14375036	2.49441	0.00865258
TCONS_00004356	.	20:33479149-33479439	1.16889	0.0132893
TCONS_00004412	Rps15a	20:5372913-5373218	0.638915	0.0337225
TCONS_00004413	Arl6ip1	20:5380593-5380873	-1.11133	0.0235116
TCONS_00004454	.	20:34664214-34664948	6.84206	0.00112655
TCONS_00004456	.	20:40318196-40318415	3.15563	0.00217486
TCONS_00004461	.	20:40350060-40350529	5.23469	0.00562513
TCONS_00004464	LOC361635	20:41165777-41168019	-1.69483	0.0421078
TCONS_00004471	.	20:45140828-45141341	2.65262	0.00321827
TCONS_00004491	Thumpd1	3:3956354-3956564	-1.66263	0.0438814
TCONS_00004523	7SK	3:33168811-33174100	-1.85264	0.00824331
TCONS_00004528	Uqcrc2	3:33300234-33300386	-0.925378	0.00834297
TCONS_00004524	.	3:33104920-33105859	-2.57468	0.0224381
TCONS_00004539	Cdr2	3:50955822-50956458	1.99855	0.00123882
TCONS_00004540	LOC691551	3:51245030-51248349	-0.0175735	0.0162777
TCONS_00004551	.	3:53873952-53874055	1.56653	0.0194998
TCONS_00004566	Palb2	3:58793893-58794144	-0.705977	0.0412765
TCONS_00004576	.	3:64644518-64647093	1.32934	0.0318458
TCONS_00004689	Atxn2l	3:164061771-164062064	1.93461	0.00218252
TCONS_00004752	.	3:24765760-24766049	-2.40306	0.0438703
TCONS_00004756	.	3:33247653-33249429	-4.43097	0.0389076
TCONS_00004761	Spn	3:35268671-35269851	-0.866704	0.0329071
TCONS_00004767	43344	3:35399376-35400827	0.548809	0.0375312
TCONS_00004776	.	3:36196803-36197054	1.56916	0.00864552
TCONS_00004787	.	3:50084777-50086109	1.04307	0.0340723
TCONS_00004789	AC120262.2	3:54135145-54137629	0.906569	0.0494758
TCONS_00004796	.	3:55231116-55235833	3.81741	0.0105971
TCONS_00004811	Fbxl19	3:62292716-62292915	-0.504981	0.0180936
TCONS_00004812	Orai3	3:62292716-62292814	0.75641	0.0314261
TCONS_00004827	.	3:81203098-81207976	0.144175	0.0380084
TCONS_00004842	Itgax	3:107762652-107763037	-0.961241	0.0373479
TCONS_00004859	.	3:121679973-121680471	-1.14557	0.0113868
TCONS_00004882	.	3:147724194-147724633	1.43923	0.0189306
TCONS_00004925	Fam24a	3:171672938-171673135	0.456033	0.0263854
TCONS_00004928	.	3:171727437-171727604	-1.90169	0.0248498
TCONS_00004943	.	4:7281558-7282735	-0.691952	0.0472058
TCONS_00004986	Oat	4:60962915-60965062	-0.990575	0.0208316
TCONS_00005017	Edrf1	4:81716342-81716714	1.37521	0.0237852
TCONS_00005153	Syce1	4:182474990-182475956	-0.163713	0.00766657
TCONS_00005155	AC109844.1	4:182621893-182624331	0.346241	0.0256159
TCONS_00005167	LOC108348167	4:6556034-6558950	0.349801	0.043219
TCONS_00005179	Ano9	4:9209582-9209926	-0.056927	0.010805
TCONS_00005230	Tmem80	4:58534675-58537411	-1.16625	0.00890063
TCONS_00005232	Taldo1	4:60789594-60791011	-0.672694	0.0481414
TCONS_00005241	Pnpla2	4:66187877-66188421	-1.47834	0.0429027
TCONS_00005318	Mrpl23	4:152848355-152848631	-0.840083	0.0389222
TCONS_00005402	.	5:34468523-34478876	-0.053835	0.0367455
TCONS_00005415	.	5:58106010-58106580	-0.527585	0.0216209
TCONS_00005440	.	5:74793853-74794199	-1.66892	0.00129192
TCONS_00005459	Tssc4	5:100604306-100605619	-2.25119	0.00416847
TCONS_00005554	Tpcn2	5:147879449-147880332	-0.94137	0.0196212
TCONS_00005625	Rps6kb2	5:18860865-18862194	1.20222	0.0194322
TCONS_00005679	AC126581.1	5:70032662-70032808	1.06687	0.00897646
TCONS_00005685	.	5:71685565-71687679	-0.431405	0.00731921
TCONS_00005726	.	5:114600358-114600769	-2.09822	0.0370241
TCONS_00005781	.	5:150530328-150531020	1.11283	0.0173618
TCONS_00005819	.	5:169069713-169070913	-14.4365	0.00273766
TCONS_00005825	.	6:2007491-2007682	9.44451	0.0380215
TCONS_00005854	Pola2	6:11164320-11164670	-1.30335	0.0206288
TCONS_00005877	Arl2	6:30726215-30728265	0.814714	0.0454265
TCONS_00005889	Atg2a	6:31134385-31134780	0.479243	0.041855
TCONS_00005913	.	6:48395037-48397552	2.6002	0.0120878
TCONS_00005954	.	6:101381722-101382635	0.5318	0.0488807
TCONS_00005984	Atl3	6:125754958-125756802	1.3692	0.0321142
TCONS_00006015	.	6:133879603-133880949	2.56493	0.0491036
TCONS_00006055	.	6:3664702-3667720	1.43888	0.0344185
TCONS_00006064	Zbtb3	6:6895920-6897556	-0.78791	0.0249099
TCONS_00006082	.	6:27230580-27231488	-0.839306	0.0225535
TCONS_00006105	.	6:33555039-33555283	2.66836	0.009011
TCONS_00006186	Fads2	6:107706365-107711814	-0.551834	0.0144407
TCONS_00006188	Fads1	6:107917400-107917826	-2.06085	0.0451548
TCONS_00006207	Sdhaf2	6:128647102-128649248	-0.209246	0.00205643
TCONS_00006264	.	7:51412-52257	1.01613	0.0167255
TCONS_00006265	.	7:135226-135842	0.489541	0.0492873
TCONS_00006405	.	7:99385985-99386227	1.12017	0.0180696
TCONS_00006414	.	7:102869458-102870006	-0.836401	0.0348129
TCONS_00006419	.	7:104581377-104582506	-1.43593	0.0100062
TCONS_00006424	Vps13a	7:109203625-109205102	-5.40697	0.0282054
TCONS_00006432	.	7:114126476-114128968	-6.0302	0.0298943
TCONS_00006439	LOC103691298	7:116168288-116168892	0.191753	0.0355695
TCONS_00006453	Aldh1a1	7:116294378-116295922	-0.165376	0.0014156
TCONS_00006459	.	7:116322938-116324261	2.50926	0.0359225
TCONS_00006503	.	7:138027138-138027605	-1.43177	0.00521627
TCONS_00006574	Vldlr	7:1992852-1993265	0.909865	0.0256108
TCONS_00006581	U6atac	7:2231957-2232626	-0.211245	0.01877
TCONS_00006586	7SK	7:2803880-2804115	-2.16679	0.0204521
TCONS_00006621	.	7:22323552-22323728	1.8277	0.0389284
TCONS_00006698	.	7:77747314-77748956	-1.26287	0.0309516
TCONS_00006701	.	7:90287067-90287650	2.31316	0.0010307
TCONS_00006712	Lipa	7:98719483-98719648	-1.92996	0.0487847
TCONS_00006735	.	7:106892120-106895754	2.03367	0.0253359
TCONS_00006736	.	7:109097816-109100310	2.49351	0.0264194
TCONS_00006751	Pcgf5	7:120120635-120120851	1.48907	0.0234035
TCONS_00006779	43164	7:137688577-137689971	-0.727374	0.045953
TCONS_00006781	.	7:140585265-140586216	-1.08877	0.0300077
TCONS_00006820	LOC100911660	8:33261663-33262383	-0.23209	0.0109197
TCONS_00006948	Entpd7	8:108974217-108974732	1.95138	0.0295537
TCONS_00006976	SNORA12	8:124575004-124575203	-2.07248	0.00143862
TCONS_00007035	C1H10orf76	8:33261614-33262383	-0.401638	0.0444985
TCONS_00007044	.	8:36397633-36397863	1.68776	0.0382419
TCONS_00007058	.	8:44386780-44388323	1.61468	0.00392142
TCONS_00007100	.	8:80753268-80761415	0.692508	0.0116529
TCONS_00007108	LOC103693430	8:90491636-90491911	-1.11793	0.040653
TCONS_00007111	Calhm2	8:90766655-90766750	1.40748	0.0232268
TCONS_00007120	Slk	8:96169341-96169437	1.831	0.00898837
TCONS_00007146	.	8:120361072-120362326	-3.59738	0.0258133
TCONS_00007172	Xpnpep1	9:2178622-2180322	3.06885	0.0158318
TCONS_00007173	Xpnpep1	9:2187296-2199359	-3.49705	0.0316021
TCONS_00007223	.	9:12404978-12405821	-1.36686	0.0480122
TCONS_00007222	.	9:12405040-12405821	-0.818455	0.0429364
TCONS_00007310	.	9:110567226-110567434	-1.44181	0.0303832
TCONS_00007313	Fam204a	9:114101032-114101608	-1.27625	0.0278901
TCONS_00007321	AABR07007121.1	9:114149054-114150448	-1.56857	0.0148632
TCONS_00007332	Grk5	9:114336803-114338607	1.01517	0.0421943
TCONS_00007462	Pdxdc1	9:88252627-88253352	-2.22975	0.0102731
TCONS_00007505	Litaf	9:116125293-116127879	1.32189	0.0499906
TCONS_00007524	Tvp23a	KL568026.1:12100-14449	0.208327	0.00455484
TCONS_00007537	AC129395.2	X:3662640-3662807	-0.374433	0.0470074
TCONS_00007602	AABR07029164.1	X:76910714-76911974	0.309844	0.0348448
TCONS_00007637	.	X:119152559-119154538	-0.534009	0.0492377
TCONS_00007662	Zfp174	X:158743558-158743920	-0.747554	0.0227632
TCONS_00007700	.	X:46773430-46773530	-0.256659	0.0493971
TCONS_00007732	.	X:76338048-76338242	0.879268	0.00585411
TCONS_00007733	.	X:76340993-76341047	0.909667	0.0494486
TCONS_00007782	.	X:137473680-137473753	1.35443	0.0497166
