# Supplementary material for: Genome-wide identification and functional prediction of long non-coding RNAs in Sprague-Dawley rats during heat stress
Source: BMC Genomics. 2021 Feb 17;22:122. doi: 10.1186/s12864-021-07421-8 (PMC7891137; doi:10.1186/s12864-021-07421-8)
Supplement: Supplementary file 4 — Additional file 4 Table S4. Pearson Correlation Coefficient (PCC) analysis of DElncRNAs and DEGs identified in liver and adrenal gland tissues. [file 12864_2021_7421_MOESM4_ESM.xlsx]

## Sheet: Sheet1
Table S4. Pearson Correlation Coefficient (PCC) analysis of DElncRNAs and DEGs identified in liver and adrenal gland tissues.

## Sheet: Liver_|PCC|0.99_DEGs
The results of PCC analysis between DElncRNAs and DEGs in liver.
DElncRNAs id	DEGs name	r
TCONS_00000364	Zfp771	0.994879
TCONS_00000599	Cldn3	-0.992686
TCONS_00000619	Asns	0.992843
TCONS_00000634	Hint2	-0.993017
TCONS_00000899	Fam110a	-0.991482
TCONS_00001259	Bdh2	0.992953
TCONS_00001516	AABR07017208.2	0.990914
TCONS_00001535	Exosc6	0.993
TCONS_00001643	Hinfp	0.996994
TCONS_00001833	AABR07071891.2	-0.992033
TCONS_00001834	Zbed5	0.990882
TCONS_00001836	Rbsn	-0.997353
TCONS_00001862	Rex1bd	-0.990117
TCONS_00001895	Stk4	0.992484
TCONS_00001900	Zbtb48	0.991359
TCONS_00002063	Nr0b2	-0.993011
TCONS_00002240	Exosc6	0.994228
TCONS_00002358	Grb7	0.990012
TCONS_00002454	Sfi1	-0.99126
TCONS_00002694	Plekhg6	-0.996076
TCONS_00002744	Abcb11	-0.998652
TCONS_00002786	Rragd	0.990335
TCONS_00002845	Etv3	0.993495
TCONS_00002871	AABR07017208.2	0.991394
TCONS_00003011	Zfp771	0.993724
TCONS_00003157	Exosc6	0.995957
TCONS_00003171	Gpld1	0.992154
TCONS_00003229	Rasd2	0.993614
TCONS_00003235	Cyp2c7	0.990795
TCONS_00003301	Zbed5	0.997512
TCONS_00003310	Zfp771	0.994021
TCONS_00003323	AABR07017208.2	0.990996
TCONS_00003394	Mrap	0.997496
TCONS_00003503	AABR07071891.2	-0.995782
TCONS_00003779	Zfp771	0.99351
TCONS_00003802	Agpat3	0.991404
TCONS_00003851	Pcsk5	0.990841
TCONS_00003872	Reep3	-0.992536
TCONS_00003939	Mrap	0.993586
TCONS_00004022	Olr59	0.992163
TCONS_00004087	Zfp771	0.993679
TCONS_00004406	Asns	0.993786
TCONS_00000045	Tmem106c	0.992103
TCONS_00000045	Clec1b	0.991777
TCONS_00000101	Hmgcr	-0.993428
TCONS_00000101	Chaf1a	-0.99454
TCONS_00000369	Grb7	0.990407
TCONS_00000369	Stat6	0.993398
TCONS_00000547	Acap2	0.993882
TCONS_00000547	Sgf29	-0.99453
TCONS_00000913	Cds2	0.994787
TCONS_00000913	Esyt2	0.992377
TCONS_00000935	Erbb3	-0.992363
TCONS_00000935	Trim47	0.99043
TCONS_00000946	Sat1	0.996848
TCONS_00000946	AABR07071969.1	0.991736
TCONS_00001270	Mvd	0.993094
TCONS_00001270	AC128859.3	0.992401
TCONS_00001285	Mvd	0.998264
TCONS_00001285	AC128859.3	0.990853
TCONS_00001631	Phf19	-0.997904
TCONS_00001631	Axin2	0.991265
TCONS_00001721	Tmem106c	-0.994081
TCONS_00001721	Clec1b	-0.991211
TCONS_00002224	Exosc6	0.994889
TCONS_00002224	AABR07017208.2	0.991297
TCONS_00002299	Serp1	-0.993141
TCONS_00002299	Zfp771	0.991119
TCONS_00002336	Zbtb48	0.990304
TCONS_00002336	Nnat	0.991804
TCONS_00002768	Exosc6	0.992154
TCONS_00002768	AABR07017208.2	0.998462
TCONS_00002838	Tubgcp4	-0.99601
TCONS_00002838	Trappc8	-0.991593
TCONS_00002936	Agpat3	0.993839
TCONS_00002936	AABR07072809.1	-0.990906
TCONS_00002937	Rnf149	0.991141
TCONS_00002937	Plekhg6	-0.997082
TCONS_00003183	L3mbtl3	0.992451
TCONS_00003183	Rere	0.994588
TCONS_00003246	Exosc6	0.997021
TCONS_00003246	AABR07017208.2	0.994507
TCONS_00003314	Emc4	-0.992343
TCONS_00003314	Gng10	-0.993234
TCONS_00003328	Exosc6	0.999235
TCONS_00003328	AABR07017208.2	0.994326
TCONS_00003369	Zbtb48	0.992711
TCONS_00003369	Dedd2	0.990349
TCONS_00003998	Serp1	-0.99339
TCONS_00003998	Exosc6	0.996998
TCONS_00004031	Blk	0.993094
TCONS_00004031	Lrp4	0.990055
TCONS_00004184	Exosc6	0.993167
TCONS_00004184	AABR07017208.2	0.998672
TCONS_00004197	LOC100912599	0.991352
TCONS_00004197	Polr2i	0.990022
TCONS_00000028	Zbtb48	0.992624
TCONS_00000028	Tubgcp5	-0.993091
TCONS_00000028	Khnyn	0.992467
TCONS_00000428	Papln	0.991308
TCONS_00000428	Nnat	0.992523
TCONS_00000428	Dedd2	0.990202
TCONS_00000614	Serp1	-0.99121
TCONS_00000614	Exosc6	0.994713
TCONS_00000614	LOC100912599	0.99238
TCONS_00000690	Vps4b	-0.995641
TCONS_00000690	Emc4	-0.994516
TCONS_00000690	Gng10	-0.994643
TCONS_00000976	Slc38a10	-0.99549
TCONS_00000976	Aldoc	0.992588
TCONS_00000976	Hps5	-0.992665
TCONS_00001156	Vps4b	-0.994435
TCONS_00001156	Serp1	-0.990232
TCONS_00001156	Zfpm1	0.997022
TCONS_00001273	Rasd2	0.990229
TCONS_00001273	Trim45	0.992347
TCONS_00001273	Mdk	0.998832
TCONS_00001770	Atf3	0.99061
TCONS_00001770	Crot	0.991623
TCONS_00001770	LOC103690006	0.990399
TCONS_00001817	Atxn2l	0.992245
TCONS_00001817	Ubb	0.992108
TCONS_00001817	Dedd2	0.992018
TCONS_00002046	Slc6a13	0.992541
TCONS_00002046	Gmeb2	0.991074
TCONS_00002046	Esyt2	0.99147
TCONS_00002411	Rmdn2	0.99308
TCONS_00002411	Socs2	0.996877
TCONS_00002411	Stk4	0.994491
TCONS_00002426	Slc19a1	-0.996183
TCONS_00002426	Cdc42bpg	-0.997047
TCONS_00002426	Trip6	-0.992223
TCONS_00002666	Zfp394	0.992792
TCONS_00002666	Lpin1	0.993055
TCONS_00002666	Irs2	0.997053
TCONS_00002839	Il1rn	-0.991156
TCONS_00002839	Cyp2c7	-0.994822
TCONS_00002839	Impact	-0.991024
TCONS_00003054	LOC100912599	0.990316
TCONS_00003054	Chst13	0.992524
TCONS_00003054	Polr2i	0.99509
TCONS_00003596	Vps4b	-0.99595
TCONS_00003596	Emc4	-0.994936
TCONS_00003596	Zfpm1	0.995574
TCONS_00003940	Nr0b2	-0.998869
TCONS_00003940	Ip6k1	0.996538
TCONS_00003940	Hscb	-0.994783
TCONS_00003995	Tmem106c	-0.990443
TCONS_00003995	Taf4	0.995722
TCONS_00003995	Clec1b	-0.997144
TCONS_00004340	Ncstn	0.995895
TCONS_00004340	Vamp5	-0.992306
TCONS_00004340	Fam198a	-0.996457
TCONS_00004447	Myo1d	0.996835
TCONS_00004447	Phlda2	-0.991546
TCONS_00004447	Elmod3	-0.990361
TCONS_00000078	Zbed5	-0.992109
TCONS_00000078	Ahr	-0.994681
TCONS_00000078	Ptch1	-0.995385
TCONS_00000078	AABR07055776.1	-0.990868
TCONS_00000187	Pcyt1a	0.998363
TCONS_00000187	Rprd1a	0.99435
TCONS_00000187	AABR07002065.1	0.993691
TCONS_00000187	Sesn2	0.991113
TCONS_00000513	Nr0b2	-0.995367
TCONS_00000513	Ip6k1	0.9977
TCONS_00000513	Mlec	0.992577
TCONS_00000513	Hscb	-0.993331
TCONS_00000712	Pcyt1a	0.991242
TCONS_00000712	Fign	0.995613
TCONS_00000712	Rprd1a	0.990421
TCONS_00000712	Jarid2	0.994708
TCONS_00000787	Slc30a3	-0.995337
TCONS_00000787	Ube2r2	0.990421
TCONS_00000787	Raph1	0.991492
TCONS_00000787	Acaa1a	-0.991663
TCONS_00000798	Apoa5	0.990489
TCONS_00000798	Atxn7l3	0.991034
TCONS_00000798	Tmem141	-0.994127
TCONS_00000798	Msrb3	0.992478
TCONS_00001189	Slc38a10	0.991906
TCONS_00001189	Pdxp	-0.994231
TCONS_00001189	Ngef	-0.999249
TCONS_00001189	Hps5	0.993721
TCONS_00001269	Ly6e	0.990936
TCONS_00001269	Ankrd9	0.994155
TCONS_00001269	Dnttip1	0.990236
TCONS_00001269	RT1-T24-3	0.997532
TCONS_00001457	Npc1	-0.99326
TCONS_00001457	Zcchc7	-0.991205
TCONS_00001457	Inhba	-0.990567
TCONS_00001457	Fut10	-0.990556
TCONS_00002017	Sema6a	0.991399
TCONS_00002017	Atxn2l	0.998854
TCONS_00002017	Fads3	0.995968
TCONS_00002017	Rubcn	0.996133
TCONS_00002092	Jdp2	0.991054
TCONS_00002092	Chkb	0.991391
TCONS_00002092	Usp19	0.992969
TCONS_00002092	AABR07071395.1	0.992601
TCONS_00002230	Ppil1	-0.991142
TCONS_00002230	Ncstn	0.993278
TCONS_00002230	Rrs1	-0.991146
TCONS_00002230	Fam198a	-0.997414
TCONS_00003024	Phlda1	0.990752
TCONS_00003024	Olr59	0.994244
TCONS_00003024	Ch25h	0.991398
TCONS_00003024	AABR07068044.2	0.993614
TCONS_00004023	Nek8	0.992109
TCONS_00004023	Hykk	-0.996729
TCONS_00004023	Tnrc6b	-0.995041
TCONS_00004023	Tbcc	0.990939
TCONS_00004075	Il1rn	0.990331
TCONS_00004075	Ankrd13c	0.993699
TCONS_00004075	Xpo7	0.99374
TCONS_00004075	Iyd	0.991442
TCONS_00004494	Ppp2r5a	0.990374
TCONS_00004494	Apold1	0.993634
TCONS_00004494	Swt1	0.995667
TCONS_00004494	Ptgfr	0.996505
TCONS_00000016	Rab3gap2	0.993461
TCONS_00000016	Ero1b	0.991703
TCONS_00000016	Kdelc2	0.992246
TCONS_00000016	Gpatch8	0.992271
TCONS_00000016	Ifnar2	0.991981
TCONS_00000024	Rnf39	-0.990686
TCONS_00000024	Aacs	0.995383
TCONS_00000024	Cpt2	0.996997
TCONS_00000024	Abt1	0.997665
TCONS_00000024	Fam53b	0.990502
TCONS_00000091	Nrbf2	0.99641
TCONS_00000091	Map4k4	0.994118
TCONS_00000091	Rnf152	0.991813
TCONS_00000091	Slc1a5	0.993938
TCONS_00000091	Nfs1	0.992668
TCONS_00000612	L3mbtl3	0.996459
TCONS_00000612	Pgrmc2	0.990354
TCONS_00000612	Rere	0.996515
TCONS_00000612	AABR07055776.1	0.990422
TCONS_00000612	Sh3bp5	0.995604
TCONS_00000840	Atxn2l	0.995452
TCONS_00000840	Khnyn	0.991014
TCONS_00000840	Dedd2	0.996311
TCONS_00000840	Rnf8	0.990352
TCONS_00000840	Rubcn	0.991848
TCONS_00000871	Tomm40l	0.994148
TCONS_00000871	Ldlr	-0.994867
TCONS_00000871	Ip6k1	0.992436
TCONS_00000871	Hscb	-0.995507
TCONS_00000871	Trip10	0.991665
TCONS_00001345	Plekhg3	0.993289
TCONS_00001345	Blk	0.992153
TCONS_00001345	Lrp4	0.993624
TCONS_00001345	Hspb1	0.995416
TCONS_00001345	Stat6	0.996472
TCONS_00001657	Tmem246	0.991599
TCONS_00001657	Tmem25	0.995744
TCONS_00001657	Hdgf	0.995647
TCONS_00001657	Gabarapl1	-0.990252
TCONS_00001657	Chchd6	0.990195
TCONS_00001691	Zbtb48	0.994927
TCONS_00001691	Wwtr1	0.992944
TCONS_00001691	Dedd2	0.997326
TCONS_00001691	Rnf8	0.997783
TCONS_00001691	LOC108348108	0.990867
TCONS_00002335	Zbtb49	0.992137
TCONS_00002335	Lmcd1	0.994536
TCONS_00002335	Plekhg3	0.990509
TCONS_00002335	Rnf41	0.992353
TCONS_00002335	Stat6	0.99273
TCONS_00004355	Sgpl1	0.993335
TCONS_00004355	Tle1	0.991158
TCONS_00004355	Abhd3	0.999786
TCONS_00004355	Sectm1b	0.996155
TCONS_00004355	Fam214a	0.993458
TCONS_00000002	Nrbf2	0.991876
TCONS_00000002	Cdk12	0.99073
TCONS_00000002	Rnf152	0.993226
TCONS_00000002	Slc1a5	0.994073
TCONS_00000002	Rere	0.990981
TCONS_00000002	Svil	0.993774
TCONS_00000069	Tomm40l	0.99401
TCONS_00000069	AABR07059171.1	0.994814
TCONS_00000069	Cds2	0.990575
TCONS_00000069	RT1-CE10	-0.998535
TCONS_00000069	AABR07065531.5	0.997089
TCONS_00000069	Asap2	0.994674
TCONS_00000081	Slc30a10	0.995125
TCONS_00000081	Xpo1	0.995853
TCONS_00000081	F13b	0.992282
TCONS_00000081	Xpo7	0.990382
TCONS_00000081	Cd200r1	0.996836
TCONS_00000081	Fubp1	0.991012
TCONS_00000257	Blk	0.998832
TCONS_00000257	Hmox1	0.99124
TCONS_00000257	Hspb1	0.990804
TCONS_00000257	Stat6	0.991295
TCONS_00000257	Gnpda1	0.9901
TCONS_00000257	LOC100911672	0.992965
TCONS_00000439	Plekhg3	0.994773
TCONS_00000439	Jdp2	0.991438
TCONS_00000439	Bphl	0.993444
TCONS_00000439	Hspb1	0.991666
TCONS_00000439	Abcc5	0.998542
TCONS_00000439	Gckr	0.994834
TCONS_00000600	Kctd17	-0.990526
TCONS_00000600	Efhd2	-0.995372
TCONS_00000600	Fam160b1	0.994638
TCONS_00000600	Myh7b	-0.991569
TCONS_00000600	Mafg	0.996614
TCONS_00000600	Hdgfl2	-0.997161
TCONS_00001118	Rsrc2	0.995613
TCONS_00001118	Btg1	0.994758
TCONS_00001118	Hspd1	0.994643
TCONS_00001118	Lipa	0.993878
TCONS_00001118	Senp6	0.994969
TCONS_00001118	Stag2	0.993889
TCONS_00003184	Phlpp1	0.99589
TCONS_00003184	Chd7	0.993702
TCONS_00003184	Slc6a13	0.993399
TCONS_00003184	Agfg1	0.994609
TCONS_00003184	AABR07054368.1	0.991511
TCONS_00003184	Aspscr1	-0.992657
TCONS_00003841	S100a16	0.99521
TCONS_00003841	Snrpd2	0.996089
TCONS_00003841	Ciapin1	0.995417
TCONS_00003841	Ciao3	0.992686
TCONS_00003841	Slc50a1	0.991051
TCONS_00003841	Ccdc51	0.994011
TCONS_00004103	Zbed5	0.992206
TCONS_00004103	Isy1	0.993376
TCONS_00004103	L3mbtl3	0.993707
TCONS_00004103	Arsa	0.991255
TCONS_00004103	Mau2	0.9913
TCONS_00004103	Sh3bp5	0.995213
TCONS_00004203	Dync1h1	0.992172
TCONS_00004203	Prpf38a	-0.995895
TCONS_00004203	Rbm15b	0.994474
TCONS_00004203	Plec	0.993682
TCONS_00004203	Myo18a	0.999145
TCONS_00004203	Rab27a	-0.992857
TCONS_00004394	Phc3	-0.995162
TCONS_00004394	Pdxp	0.993161
TCONS_00004394	Rassf7	0.990269
TCONS_00004394	Fam198a	0.991575
TCONS_00004394	Calml4	0.994319
TCONS_00004394	Sdhaf1	0.992435
TCONS_00000242	Trpm2	0.992161
TCONS_00000242	Gigyf1	0.990144
TCONS_00000242	Etv5	-0.991307
TCONS_00000242	Galnt10	0.991392
TCONS_00000242	Nr0b2	-0.991141
TCONS_00000242	Atxn7l1	0.99139
TCONS_00000242	Hscb	-0.992915
TCONS_00000440	Cyfip2	0.998148
TCONS_00000440	Blk	0.995517
TCONS_00000440	Hmox1	0.998436
TCONS_00000440	Star	0.993104
TCONS_00000440	Tmem231	0.990295
TCONS_00000440	Stat6	0.991923
TCONS_00000440	Gnpda1	0.995813
TCONS_00000464	Ociad2	0.992917
TCONS_00000464	Zfp212	0.990599
TCONS_00000464	Atf7ip	0.993945
TCONS_00000464	Cth	0.993583
TCONS_00000464	Lonrf3	0.997142
TCONS_00000464	Kank1	0.991648
TCONS_00000464	Atp2b2	0.991258
TCONS_00000891	Gjc3	0.99312
TCONS_00000891	Ikbip	-0.994014
TCONS_00000891	LOC103692173	0.994544
TCONS_00000891	Idh3a	-0.9923
TCONS_00000891	Wdr91	0.994798
TCONS_00000891	Rbpms	0.996495
TCONS_00000891	Mrm3	-0.995604
TCONS_00001139	Hnrnpll	0.992558
TCONS_00001139	S100pbp	0.996598
TCONS_00001139	Setd5	0.994131
TCONS_00001139	Chd2	0.995974
TCONS_00001139	Alkbh5	0.990218
TCONS_00001139	Clpx	0.991014
TCONS_00001139	Slco1b2	0.990774
TCONS_00001271	Slc9a3r1	0.991774
TCONS_00001271	Ankrd9	0.993189
TCONS_00001271	Mvd	0.990331
TCONS_00001271	RGD1311946	0.990341
TCONS_00001271	Noc4l	0.990327
TCONS_00001271	Ss18l2	0.993825
TCONS_00001271	Mvk	0.99429
TCONS_00001418	Pan3	0.99272
TCONS_00001418	Phf19	-0.992756
TCONS_00001418	Hmgcs2	0.991906
TCONS_00001418	Tmem245	0.993252
TCONS_00001418	Myl6	-0.9905
TCONS_00001418	Axin2	0.998217
TCONS_00001418	Srrm2	0.99724
TCONS_00002962	Pacsin3	-0.993521
TCONS_00002962	LOC100912282	0.991148
TCONS_00002962	Gatad2b	0.99148
TCONS_00002962	Sprtn	0.99067
TCONS_00002962	Zfp217	0.99042
TCONS_00002962	Icoslg	0.993843
TCONS_00002962	Rps6ka1	-0.995496
TCONS_00003366	Rfc2	-0.991344
TCONS_00003366	Rnf26	-0.992744
TCONS_00003366	S100a13	-0.998164
TCONS_00003366	Vamp5	-0.993601
TCONS_00003366	Rnf166	-0.99155
TCONS_00003366	Dnpep	-0.990837
TCONS_00003366	Sox6	0.995664
TCONS_00003611	Uspl1	-0.992259
TCONS_00003611	Nr4a1	-0.996209
TCONS_00003611	Arrdc4	-0.993531
TCONS_00003611	Eml4	-0.994984
TCONS_00003611	Mt-nd2	-0.994708
TCONS_00003611	Spice1	-0.990713
TCONS_00003611	LOC100911851	-0.990731
TCONS_00004097	Rhobtb1	0.995493
TCONS_00004097	Yy1	-0.994699
TCONS_00004097	Numb	-0.99688
TCONS_00004097	Hdhd3	0.995734
TCONS_00004097	Naxe	0.993751
TCONS_00004097	Shpk	0.997848
TCONS_00004097	Magi1	-0.990359
TCONS_00004448	Fbxo28	0.990519
TCONS_00004448	Itpr2	0.99181
TCONS_00004448	Rrs1	-0.994875
TCONS_00004448	Phc3	0.991973
TCONS_00004448	Numb	0.991436
TCONS_00004448	Rassf7	-0.995489
TCONS_00004448	Fam198a	-0.991404
TCONS_00000150	Fam110c	-0.991509
TCONS_00000150	Flot2	-0.990644
TCONS_00000150	Abcc4	0.997203
TCONS_00000150	Thrsp	-0.990994
TCONS_00000150	Siah2	0.99317
TCONS_00000150	Pdlim1	-0.99731
TCONS_00000150	Uqcrc1	-0.99207
TCONS_00000150	Egf	0.992956
TCONS_00000158	Tubgcp5	-0.992691
TCONS_00000158	Ncdn	-0.993236
TCONS_00000158	Lmnb1	-0.994372
TCONS_00000158	Cds2	0.998171
TCONS_00000158	Esyt2	0.991794
TCONS_00000158	Sik3	0.993575
TCONS_00000158	Aes	0.993912
TCONS_00000158	Asap2	0.993394
TCONS_00000268	Stk10	0.990605
TCONS_00000268	RGD1310951	0.993594
TCONS_00000268	Slc35e2b	0.991639
TCONS_00000268	Map3k13	0.992839
TCONS_00000268	Sox5	0.994057
TCONS_00000268	Larp1	0.997698
TCONS_00000268	Srcap	0.994336
TCONS_00000268	Aifm2	0.990111
TCONS_00000308	RT1-Ba	0.992744
TCONS_00000308	Flcn	0.995951
TCONS_00000308	Trmt5	-0.991231
TCONS_00000308	Coa7	-0.996638
TCONS_00000308	Trmt11	-0.993528
TCONS_00000308	Lman2	0.992909
TCONS_00000308	Efna1	0.992148
TCONS_00000308	Naa40	-0.994932
TCONS_00000449	Adcy3	0.991339
TCONS_00000449	Mbnl1	-0.99541
TCONS_00000449	Il11ra1	-0.99189
TCONS_00000449	Clk3	-0.993583
TCONS_00000449	Atp23	0.998931
TCONS_00000449	AABR07071395.1	-0.995693
TCONS_00000449	Pfkm	0.992776
TCONS_00000449	Leng1	0.993341
TCONS_00000588	Otub2	-0.990096
TCONS_00000588	Vamp5	-0.992143
TCONS_00000588	Maf1	0.991938
TCONS_00000588	Eri3	-0.993857
TCONS_00000588	Shpk	-0.990633
TCONS_00000588	Bckdk	-0.993293
TCONS_00000588	Ccdc137	-0.995351
TCONS_00000588	Pigy	-0.993747
TCONS_00000623	Zfp207	0.995616
TCONS_00000623	Tec	0.99031
TCONS_00000623	Npc1	0.995052
TCONS_00000623	Ldhb	-0.998276
TCONS_00000623	Sash1	0.995126
TCONS_00000623	Chka	0.991339
TCONS_00000623	Fut10	0.990741
TCONS_00000623	Hsp90aa1	0.992702
TCONS_00000800	Kctd17	-0.990604
TCONS_00000800	Ddi2	0.992107
TCONS_00000800	Nek8	-0.992333
TCONS_00000800	Trim24	0.990218
TCONS_00000800	Fam160b1	0.992988
TCONS_00000800	Klhl24	0.993121
TCONS_00000800	Mafg	0.992709
TCONS_00000800	Tbcc	-0.995565
TCONS_00000813	Rhobtb1	-0.999603
TCONS_00000813	Numb	0.993998
TCONS_00000813	Bspry	-0.992702
TCONS_00000813	Hdhd3	-0.992094
TCONS_00000813	Naxe	-0.993677
TCONS_00000813	Shpk	-0.997683
TCONS_00000813	Mcrip2	-0.991857
TCONS_00000813	Lima1	-0.992878
TCONS_00001560	Zfp394	0.994372
TCONS_00001560	Lpin1	0.992247
TCONS_00001560	Cmtm6	0.99167
TCONS_00001560	Maff	0.995367
TCONS_00001560	Ice1	0.991673
TCONS_00001560	Irs2	0.996722
TCONS_00001560	Phkb	0.991761
TCONS_00001560	Irak1	0.994648
TCONS_00001735	Bcl6	0.994464
TCONS_00001735	Cxcl1	0.997481
TCONS_00001735	Atf3	0.99678
TCONS_00001735	Tent5a	0.991968
TCONS_00001735	Map4k4	0.992518
TCONS_00001735	Zfand2a	0.997519
TCONS_00001735	Arrdc3	0.990862
TCONS_00001735	AABR07068044.2	0.998247
TCONS_00002217	Numb	0.990829
TCONS_00002217	Cpt2	-0.992426
TCONS_00002217	Arhgef11	0.991517
TCONS_00002217	Hdhd3	-0.991416
TCONS_00002217	Abt1	-0.99643
TCONS_00002217	Shpk	-0.993235
TCONS_00002217	Mlec	0.994551
TCONS_00002217	Fam53b	-0.993306
TCONS_00002888	Chkb	-0.991989
TCONS_00002888	Ip6k1	-0.993141
TCONS_00002888	Khnyn	-0.996025
TCONS_00002888	Sik3	-0.992804
TCONS_00002888	AABR07071395.1	-0.993563
TCONS_00002888	Crybg2	-0.990538
TCONS_00002888	Rubcn	-0.990694
TCONS_00002888	Mindy2	-0.995251
TCONS_00003215	Selp	0.993792
TCONS_00003215	Wdr81	0.993718
TCONS_00003215	Flcn	0.990913
TCONS_00003215	Bzw2	-0.990874
TCONS_00003215	Fam214b	0.993643
TCONS_00003215	Ubiad1	-0.995329
TCONS_00003215	Coa7	-0.994872
TCONS_00003215	Lman2	0.997395
TCONS_00003299	Zfp394	0.990092
TCONS_00003299	Maff	0.994006
TCONS_00003299	Col4a1	0.995062
TCONS_00003299	Otud4	0.990386
TCONS_00003299	Herpud1	0.998579
TCONS_00003299	Golim4	0.993159
TCONS_00003299	Msrb3	0.992302
TCONS_00003299	Irak1	0.994147
TCONS_00003959	Bcl6	0.994462
TCONS_00003959	Cxcl1	0.997483
TCONS_00003959	Atf3	0.996784
TCONS_00003959	Tent5a	0.991974
TCONS_00003959	Map4k4	0.992521
TCONS_00003959	Zfand2a	0.997519
TCONS_00003959	Arrdc3	0.990863
TCONS_00003959	AABR07068044.2	0.998244
TCONS_00004094	Rhobtb1	-0.993611
TCONS_00004094	Rrs1	-0.996624
TCONS_00004094	Numb	0.995667
TCONS_00004094	Capn5	-0.99017
TCONS_00004094	Bspry	-0.990309
TCONS_00004094	Rassf7	-0.992051
TCONS_00004094	Shpk	-0.992393
TCONS_00004094	Fam198a	-0.990516
TCONS_00004181	Sec63	0.997008
TCONS_00004181	Gja1	0.995776
TCONS_00004181	Clk4	0.997947
TCONS_00004181	Sema3c	0.991303
TCONS_00004181	Snx16	0.993098
TCONS_00004181	Edrf1	0.995381
TCONS_00004181	Hbegf	0.991857
TCONS_00004181	Vegfa	0.997491
TCONS_00004337	Cxcl1	0.99738
TCONS_00004337	Atf3	0.999093
TCONS_00004337	Tent5a	0.995747
TCONS_00004337	Map4k4	0.992921
TCONS_00004337	Swt1	0.991499
TCONS_00004337	Zfand2a	0.994623
TCONS_00004337	Arrdc3	0.9903
TCONS_00004337	AABR07068044.2	0.99158
TCONS_00004439	Slc16a10	0.994622
TCONS_00004439	Nrbf2	0.993305
TCONS_00004439	Soat1	0.993171
TCONS_00004439	Cdk12	0.994365
TCONS_00004439	Rnf152	0.992493
TCONS_00004439	Slc1a5	0.99892
TCONS_00004439	Rere	0.99318
TCONS_00004439	Nfs1	0.992726
TCONS_00004490	Gigyf1	0.991644
TCONS_00004490	Nr0b2	-0.993808
TCONS_00004490	Slc36a1	0.990321
TCONS_00004490	Ip6k1	0.998534
TCONS_00004490	Khnyn	0.990664
TCONS_00004490	Mlec	0.991576
TCONS_00004490	LOC497899	-0.990484
TCONS_00004490	Hscb	-0.994906
TCONS_00000348	AABR07059171.1	0.990715
TCONS_00000348	Npas2	0.99179
TCONS_00000348	Cds2	0.997169
TCONS_00000348	Map3k13	0.992637
TCONS_00000348	Esyt2	0.992935
TCONS_00000348	Sik3	0.996197
TCONS_00000348	Aes	0.991627
TCONS_00000348	Mindy2	0.991951
TCONS_00000348	Asap2	0.994802
TCONS_00000467	Rnf39	0.992195
TCONS_00000467	Aimp2	-0.992724
TCONS_00000467	Arl6ip4	-0.996219
TCONS_00000467	Nr1i2	-0.990308
TCONS_00000467	Tmem246	-0.991229
TCONS_00000467	Cmtm3	-0.991723
TCONS_00000467	Gja4	-0.990655
TCONS_00000467	Tbc1d2	-0.996529
TCONS_00000467	Slc25a10	-0.996085
TCONS_00001431	Sgpl1	0.990649
TCONS_00001431	Trmt1l	0.993131
TCONS_00001431	Fmo3	0.9916
TCONS_00001431	Dnaja4	0.995722
TCONS_00001431	Hmox1	0.990124
TCONS_00001431	Star	0.997643
TCONS_00001431	Zfand2a	0.990888
TCONS_00001431	Gnpda1	0.991335
TCONS_00001431	LOC100911672	0.996685
TCONS_00001758	Slc43a1	-0.994929
TCONS_00001758	Ddx24	-0.996169
TCONS_00001758	Nol6	-0.992932
TCONS_00001758	Mettl21a	-0.990467
TCONS_00001758	Per3	-0.992489
TCONS_00001758	Cog8	-0.990942
TCONS_00001758	Ap1ar	0.991064
TCONS_00001758	Ptcd2	-0.992779
TCONS_00001758	Srpx	-0.991546
TCONS_00001784	Rnft1	-0.991439
TCONS_00001784	Prkaca	-0.997249
TCONS_00001784	Apold1	-0.991662
TCONS_00001784	Tex10	-0.998447
TCONS_00001784	Dnajb4	-0.996593
TCONS_00001784	Enpp1	-0.99066
TCONS_00001784	Naa16	-0.993142
TCONS_00001784	RGD1562378	-0.994467
TCONS_00001784	LOC100911851	-0.991372
TCONS_00002054	Tubgcp5	-0.990668
TCONS_00002054	Ncdn	-0.998335
TCONS_00002054	Lmnb1	-0.999423
TCONS_00002054	Patz1	-0.9921
TCONS_00002054	Cds2	0.992399
TCONS_00002054	Sik3	0.992345
TCONS_00002054	Aes	0.995173
TCONS_00002054	Eif4ebp2	0.991275
TCONS_00002054	Zfyve26	0.995319
TCONS_00002668	Ung	-0.994164
TCONS_00002668	Zrsr1	0.990998
TCONS_00002668	Tnfaip2	-0.992478
TCONS_00002668	Vamp5	-0.990656
TCONS_00002668	Dbndd2	-0.991155
TCONS_00002668	Sema4c	-0.994722
TCONS_00002668	Cnppd1	0.994786
TCONS_00002668	Naxe	-0.998173
TCONS_00002668	Thap7	-0.991321
TCONS_00003361	RT1-Ba	0.990396
TCONS_00003361	Wdr81	0.993346
TCONS_00003361	Flcn	0.997967
TCONS_00003361	Trmt5	-0.996026
TCONS_00003361	Coa7	-0.997075
TCONS_00003361	Lman2	0.993788
TCONS_00003361	Efna1	0.993133
TCONS_00003361	Naa40	-0.990762
TCONS_00003361	Srpx	-0.995196
TCONS_00000022	Wdr81	0.993798
TCONS_00000022	Flcn	0.992455
TCONS_00000022	Bzw2	-0.991653
TCONS_00000022	Slc43a1	-0.99524
TCONS_00000022	LOC103692173	0.995539
TCONS_00000022	Ddx24	-0.992765
TCONS_00000022	Ubiad1	-0.995668
TCONS_00000022	Coa7	-0.994135
TCONS_00000022	Lman2	0.990742
TCONS_00000022	Ctbp2	0.99162
TCONS_00000289	Tsx	-0.991684
TCONS_00000289	Nol6	-0.992679
TCONS_00000289	Pxylp1	-0.992424
TCONS_00000289	Mettl21a	-0.995625
TCONS_00000289	Per3	-0.997051
TCONS_00000289	Actr1a	-0.990677
TCONS_00000289	Cog8	-0.991634
TCONS_00000289	Usp22	0.991454
TCONS_00000289	Srpx	-0.990787
TCONS_00000289	AABR07045431.1	-0.995959
TCONS_00001272	Aimp2	0.992289
TCONS_00001272	Slc9a3r1	0.99081
TCONS_00001272	Ppcs	0.995826
TCONS_00001272	Bspry	0.998544
TCONS_00001272	Sema4c	0.994308
TCONS_00001272	Cnppd1	-0.995351
TCONS_00001272	Naxe	0.991065
TCONS_00001272	Mcrip2	0.995304
TCONS_00001272	Ss18l2	0.993421
TCONS_00001272	Islr	0.992299
TCONS_00002165	Hps4	0.993083
TCONS_00002165	Bzw2	-0.995801
TCONS_00002165	Rbm38	0.993076
TCONS_00002165	Fam214b	0.997961
TCONS_00002165	Ubiad1	-0.992282
TCONS_00002165	Fzd5	0.991104
TCONS_00002165	Ctbp2	0.991516
TCONS_00002165	Cyp8b1	0.996653
TCONS_00002165	Wdr43	-0.992172
TCONS_00002165	Shank3	0.996709
TCONS_00002174	Uspl1	0.991539
TCONS_00002174	Cxcl1	0.992965
TCONS_00002174	Atf3	0.996866
TCONS_00002174	Ahr	0.990013
TCONS_00002174	Tent5a	0.994869
TCONS_00002174	Ptch1	0.990988
TCONS_00002174	Eml4	0.996499
TCONS_00002174	Swt1	0.991571
TCONS_00002174	Spice1	0.993033
TCONS_00002174	Naa16	0.991688
TCONS_00002218	Opn3	-0.996592
TCONS_00002218	Tbc1d20	0.998968
TCONS_00002218	Zscan20	0.991951
TCONS_00002218	Adra2b	-0.990388
TCONS_00002218	Gnaq	0.99033
TCONS_00002218	Prkce	0.994443
TCONS_00002218	Lamtor5	-0.99117
TCONS_00002218	Wdr89	-0.996061
TCONS_00002218	Haus5	-0.991139
TCONS_00002218	Fam216a	-0.992641
TCONS_00002943	Tspyl4	0.998675
TCONS_00002943	Zcchc2	0.991807
TCONS_00002943	Fign	0.991838
TCONS_00002943	Nhlrc3	0.992164
TCONS_00002943	Rprd1a	0.994643
TCONS_00002943	Trak1	0.995032
TCONS_00002943	Dnmt3a	0.990581
TCONS_00002943	Emid1	-0.990474
TCONS_00002943	Rbm14	0.995711
TCONS_00002943	Ier5	-0.992158
TCONS_00003209	Zbtb22	-0.990894
TCONS_00003209	Arl6ip4	-0.993462
TCONS_00003209	Ric8b	0.990373
TCONS_00003209	Mbtps1	0.990823
TCONS_00003209	Phlda2	-0.99558
TCONS_00003209	Map3k13	0.992633
TCONS_00003209	Sox5	0.992234
TCONS_00003209	Larp1	0.994736
TCONS_00003209	Elmod3	-0.9969
TCONS_00003209	Aifm2	0.990976
TCONS_00000026	Cblb	0.992392
TCONS_00000026	Helz	0.994556
TCONS_00000026	Flvcr2	0.992075
TCONS_00000026	Phc3	0.991952
TCONS_00000026	Kif13b	0.990008
TCONS_00000026	Rassf7	-0.99167
TCONS_00000026	Ppfibp2	0.994013
TCONS_00000026	Mau2	0.993223
TCONS_00000026	Insr	0.991476
TCONS_00000026	Abcc2	0.990636
TCONS_00000026	Selenoi	0.995663
TCONS_00000157	Srsf3	-0.991482
TCONS_00000157	Dync1h1	0.994812
TCONS_00000157	Prpf38a	-0.99589
TCONS_00000157	Pgrmc1	0.993608
TCONS_00000157	Rbm15b	0.99498
TCONS_00000157	Armc8	-0.99066
TCONS_00000157	Mrpl32	-0.990944
TCONS_00000157	LOC100360087	0.990784
TCONS_00000157	Plec	0.995557
TCONS_00000157	Htatsf1	-0.991943
TCONS_00000157	Myo18a	0.997992
TCONS_00000756	B4galnt1	0.990444
TCONS_00000756	Uba3	-0.990735
TCONS_00000756	Ubald2	0.996227
TCONS_00000756	Trappc13	-0.990637
TCONS_00000756	Capn7	-0.998651
TCONS_00000756	Metap2	-0.994872
TCONS_00000756	Zbtb16	0.994351
TCONS_00000756	Cbx5	-0.991305
TCONS_00000756	LOC103690002	0.997893
TCONS_00000756	Khdrbs1	-0.991826
TCONS_00000756	LOC102549173	0.990453
TCONS_00000916	Gusb	0.991006
TCONS_00000916	Timm8a1	-0.990249
TCONS_00000916	Arhgef11	0.994313
TCONS_00000916	Hdhd3	-0.99803
TCONS_00000916	Nat8f5	-0.992705
TCONS_00000916	Chdh	-0.991528
TCONS_00000916	Eri3	-0.992259
TCONS_00000916	Shpk	-0.996836
TCONS_00000916	Mlec	0.995858
TCONS_00000916	Pigy	-0.991259
TCONS_00000916	Gemin4	-0.990458
TCONS_00000928	C2cd2	0.992299
TCONS_00000928	Cldn1	0.995075
TCONS_00000928	Megf9	0.993559
TCONS_00000928	Cdk12	0.991553
TCONS_00000928	Arrdc4	0.992644
TCONS_00000928	Zbtb38	0.997507
TCONS_00000928	Bcl2l13	0.992439
TCONS_00000928	Dnajb1	0.990416
TCONS_00000928	Fam222b	0.991176
TCONS_00000928	Atp2b2	0.990596
TCONS_00000928	Cybc1	0.995371
TCONS_00001455	Dync1h1	0.9944
TCONS_00001455	Gtpbp10	-0.997745
TCONS_00001455	Pex2	-0.994572
TCONS_00001455	Prpf38a	-0.99608
TCONS_00001455	Tmem254	-0.994583
TCONS_00001455	Pgrmc1	0.992469
TCONS_00001455	Armc8	-0.998606
TCONS_00001455	Ankrd39	-0.995859
TCONS_00001455	Htatsf1	-0.993021
TCONS_00001455	Pcdh1	0.99221
TCONS_00001455	Pelo	0.997068
TCONS_00003542	Wdr81	0.994322
TCONS_00003542	Flcn	0.992917
TCONS_00003542	Bzw2	-0.994944
TCONS_00003542	Slc43a1	-0.99407
TCONS_00003542	LOC103692173	0.994507
TCONS_00003542	Ddx24	-0.990515
TCONS_00003542	Ubiad1	-0.995839
TCONS_00003542	Coa7	-0.993562
TCONS_00003542	Lman2	0.992107
TCONS_00003542	Usp22	0.991486
TCONS_00003542	Srpx	-0.993048
TCONS_00004247	Cpeb2	0.993567
TCONS_00004247	Fam110c	-0.996853
TCONS_00004247	Dpysl2	0.992667
TCONS_00004247	Flot2	-0.997081
TCONS_00004247	Abcc4	0.992239
TCONS_00004247	Siah2	0.998971
TCONS_00004247	Rab13	-0.996071
TCONS_00004247	Mad2l1bp	-0.991212
TCONS_00004247	Uqcrc1	-0.998355
TCONS_00004247	Cd300le	0.990109
TCONS_00004247	Nudt3	-0.990737
TCONS_00000031	Mid1ip1	-0.993293
TCONS_00000031	Arf2	-0.992839
TCONS_00000031	Maf1	0.99376
TCONS_00000031	Alpl	-0.994351
TCONS_00000031	Gstp1	-0.997993
TCONS_00000031	Limk2	-0.993473
TCONS_00000031	Naxe	-0.990729
TCONS_00000031	Mcrip2	-0.993301
TCONS_00000031	Serhl2	-0.994232
TCONS_00000031	Stat2	-0.991643
TCONS_00000031	Irx1	-0.997016
TCONS_00000031	Homer1	-0.991413
TCONS_00000097	Pdcd2	-0.997171
TCONS_00000097	Stbd1	-0.994677
TCONS_00000097	Aldh3a2	-0.999001
TCONS_00000097	Bzw2	-0.992541
TCONS_00000097	Srp14	-0.990182
TCONS_00000097	Lrrc42	-0.99106
TCONS_00000097	Cryab	0.993583
TCONS_00000097	Tjp2	-0.996244
TCONS_00000097	Mrps9	-0.990159
TCONS_00000097	Fbxo22	-0.99309
TCONS_00000097	Slc35d1	-0.995544
TCONS_00000097	Pla2g12a	0.992303
TCONS_00001557	Trmt1l	0.991039
TCONS_00001557	Hgd	0.993766
TCONS_00001557	Fmo3	0.991355
TCONS_00001557	Traf3	0.990676
TCONS_00001557	Cth	0.992094
TCONS_00001557	Dnaja4	0.991327
TCONS_00001557	Rnf152	0.991686
TCONS_00001557	Kank1	0.9945
TCONS_00001557	Ttll4	0.997298
TCONS_00001557	Dnajb1	0.993963
TCONS_00001557	Atp2b2	0.999095
TCONS_00001557	Steap3	0.992405
TCONS_00002100	Gja1	0.993544
TCONS_00002100	Itih2	0.990586
TCONS_00002100	Hnrnpdl	0.990784
TCONS_00002100	Ero1b	0.993204
TCONS_00002100	Clk4	0.99055
TCONS_00002100	Sema3c	0.990093
TCONS_00002100	Oser1	0.995138
TCONS_00002100	Ammecr1l	0.995969
TCONS_00002100	Hbegf	0.991493
TCONS_00002100	Vegfa	0.993979
TCONS_00002100	Msl2	0.991258
TCONS_00002100	Nploc4	0.993646
TCONS_00002738	Rrp15	-0.995356
TCONS_00002738	Socs3	0.990102
TCONS_00002738	Tmem254	-0.991131
TCONS_00002738	Slc39a13	-0.990115
TCONS_00002738	Fzd7	0.993436
TCONS_00002738	Arl2bp	-0.993314
TCONS_00002738	Slc20a2	-0.992061
TCONS_00002738	Aar2	-0.99033
TCONS_00002738	Ankrd39	-0.991939
TCONS_00002738	RGD1564804	-0.999028
TCONS_00002738	Abcc9	-0.992418
TCONS_00002738	Pcdh1	0.992848
TCONS_00003236	Nf1x	0.994361
TCONS_00003236	Nup37	-0.99015
TCONS_00003236	Grpel1	-0.993139
TCONS_00003236	Gtpbp10	-0.997685
TCONS_00003236	Nmd3	-0.996017
TCONS_00003236	Tmem254	-0.997507
TCONS_00003236	Armc8	-0.991615
TCONS_00003236	Tmem216	-0.990834
TCONS_00003236	Ankrd39	-0.999674
TCONS_00003236	Pcid2	-0.993004
TCONS_00003236	Mef2d	0.990048
TCONS_00003236	Pelo	0.997052
TCONS_00004326	Plxnb2	0.992807
TCONS_00004326	Foxa1	0.997448
TCONS_00004326	Swsap1	-0.992986
TCONS_00004326	Acad9	-0.99554
TCONS_00004326	Fzd5	0.991256
TCONS_00004326	Oaz1	0.995958
TCONS_00004326	Tollip	-0.990777
TCONS_00004326	LOC100360087	0.991604
TCONS_00004326	Cep170b	0.991177
TCONS_00004326	Kdm6b	0.991512
TCONS_00004326	Irf2bp2	0.992826
TCONS_00004326	Shank3	0.992732
TCONS_00000618	Uspl1	0.990495
TCONS_00000618	Pfkfb2	0.994621
TCONS_00000618	Megf9	0.992691
TCONS_00000618	Cdk12	0.991531
TCONS_00000618	Isy1	0.992354
TCONS_00000618	Arrdc4	0.991883
TCONS_00000618	Pgrmc2	0.990857
TCONS_00000618	Slc1a5	0.990508
TCONS_00000618	Dcp1a	0.991583
TCONS_00000618	Rere	0.995351
TCONS_00000618	Cpsf7	0.994134
TCONS_00000618	AABR07055776.1	0.994975
TCONS_00000618	Sh3bp5	0.990619
TCONS_00000715	Klhl21	0.994202
TCONS_00000715	Ndufs3	-0.992272
TCONS_00000715	Cyp7a1	-0.991754
TCONS_00000715	Ndufb3	-0.995184
TCONS_00000715	Extl1	-0.996422
TCONS_00000715	Npepo	-0.996808
TCONS_00000715	Mtg1	-0.992978
TCONS_00000715	Bnip1	-0.991988
TCONS_00000715	Pck1	0.990656
TCONS_00000715	Fbxo15	-0.99097
TCONS_00000715	Ehd1	-0.998771
TCONS_00000715	Popdc2	0.994809
TCONS_00000715	Tex9	-0.993962
TCONS_00000956	Mfsd11	-0.991126
TCONS_00000956	Hgd	-0.999029
TCONS_00000956	Psen2	-0.995053
TCONS_00000956	Akr1b8	-0.998829
TCONS_00000956	Hivep1	-0.997418
TCONS_00000956	Ttll4	-0.994397
TCONS_00000956	Mxd1	-0.990285
TCONS_00000956	Ppfibp2	-0.990836
TCONS_00000956	Lrrc58	-0.99265
TCONS_00000956	Atp2b2	-0.994765
TCONS_00000956	Mcu	-0.991674
TCONS_00000956	Steap3	-0.996448
TCONS_00000956	Rnf125	-0.996534
TCONS_00001480	Armcx5	-0.998873
TCONS_00001480	Fmo4	-0.990265
TCONS_00001480	Fam84b	0.995607
TCONS_00001480	Xrcc6	-0.997314
TCONS_00001480	Slc39a13	-0.990025
TCONS_00001480	Sh3pxd2a	0.993527
TCONS_00001480	Stn1	-0.997068
TCONS_00001480	Epas1	-0.992178
TCONS_00001480	Zfp111	0.992418
TCONS_00001480	Gsto1	-0.994057
TCONS_00001480	AC094643.2	-0.990872
TCONS_00001480	Ski	0.990376
TCONS_00001480	Haus7	-0.990034
TCONS_00001517	Bmp2k	-0.998537
TCONS_00001517	Psen2	-0.991432
TCONS_00001517	Helz	-0.996694
TCONS_00001517	Pwwp2a	-0.992724
TCONS_00001517	Zfp41	-0.991569
TCONS_00001517	Akr1b8	-0.994945
TCONS_00001517	Mxd1	-0.996855
TCONS_00001517	Ppfibp2	-0.995277
TCONS_00001517	Tnrc6b	-0.990055
TCONS_00001517	Nmt2	-0.994105
TCONS_00001517	Steap3	-0.991401
TCONS_00001517	LOC103691744	-0.994856
TCONS_00001517	Rnf125	-0.993833
TCONS_00001604	Ahr	0.991998
TCONS_00001604	RGD1309079	0.990005
TCONS_00001604	Arrdc4	0.990668
TCONS_00001604	Nfya	0.995702
TCONS_00001604	Dnajb4	0.995751
TCONS_00001604	Ptch1	0.991261
TCONS_00001604	Cpsf7	0.992459
TCONS_00001604	Eml4	0.998469
TCONS_00001604	AABR07055776.1	0.990048
TCONS_00001604	Spice1	0.994698
TCONS_00001604	Naa16	0.998525
TCONS_00001604	RGD1562378	0.993285
TCONS_00001604	LOC100911851	0.994137
TCONS_00002124	Rbfox2	0.994002
TCONS_00002124	Slc9a8	0.996822
TCONS_00002124	Srsf4	-0.993215
TCONS_00002124	Kat6b	0.993825
TCONS_00002124	Mbtps1	0.997559
TCONS_00002124	Magi1	0.990019
TCONS_00002124	Ccnq	-0.993006
TCONS_00002124	Mum1	-0.990253
TCONS_00002124	Tmem245	0.997313
TCONS_00002124	Smg1	0.990596
TCONS_00002124	RGD1561777	0.991501
TCONS_00002124	Egf	0.994104
TCONS_00002124	Axin2	0.992277
TCONS_00002320	Fam110c	-0.99393
TCONS_00002320	Irak4	-0.990614
TCONS_00002320	Flot2	-0.990547
TCONS_00002320	Abcc4	0.994763
TCONS_00002320	Thrsp	-0.991593
TCONS_00002320	Siah2	0.994077
TCONS_00002320	Prkce	0.992223
TCONS_00002320	Pdlim1	-0.990409
TCONS_00002320	Tshz1	0.990023
TCONS_00002320	Rab13	-0.992081
TCONS_00002320	Mad2l1bp	-0.992355
TCONS_00002320	Uqcrc1	-0.994775
TCONS_00002320	Egf	0.991114
TCONS_00002908	Uspl1	0.995034
TCONS_00002908	Trmt1l	0.998305
TCONS_00002908	Fmo3	0.996345
TCONS_00002908	Soat1	0.991137
TCONS_00002908	Cth	0.996032
TCONS_00002908	Dnaja4	0.997909
TCONS_00002908	Map4k4	0.992996
TCONS_00002908	Rnf152	0.995662
TCONS_00002908	Kank1	0.996934
TCONS_00002908	Nfs1	0.995857
TCONS_00002908	Dnajb1	0.996173
TCONS_00002908	Spice1	0.990216
TCONS_00002908	AABR07037943.1	0.992013
TCONS_00002973	Paqr3	0.995728
TCONS_00002973	Taf1	0.99022
TCONS_00002973	Pfkfb2	0.993409
TCONS_00002973	Megf9	0.990036
TCONS_00002973	Isy1	0.994582
TCONS_00002973	Hadh	0.990815
TCONS_00002973	L3mbtl3	0.99279
TCONS_00002973	Pgrmc2	0.996466
TCONS_00002973	Dcp1a	0.992365
TCONS_00002973	Rere	0.990808
TCONS_00002973	Cpsf7	0.995799
TCONS_00002973	AABR07055776.1	0.999102
TCONS_00002973	Sh3bp5	0.995043
TCONS_00003189	Glt1d1	0.994147
TCONS_00003189	Rrp1b	0.9916
TCONS_00003189	Tmem120a	0.99477
TCONS_00003189	Eif3d	0.99128
TCONS_00003189	Churc1	0.996679
TCONS_00003189	Smco4	0.995441
TCONS_00003189	Rrp9	0.99389
TCONS_00003189	Maip1	0.991013
TCONS_00003189	Miga2	0.996534
TCONS_00003189	Chchd7	0.997673
TCONS_00003189	Fasn	0.993961
TCONS_00003189	Tmem120b	0.992677
TCONS_00003189	AABR07044080.2	0.996073
TCONS_00003278	Glo1	-0.990838
TCONS_00003278	Plbd2	0.990802
TCONS_00003278	Tmem18	-0.99368
TCONS_00003278	Tnfrsf11b	-0.99603
TCONS_00003278	Prpf38a	-0.992165
TCONS_00003278	Atg10	-0.995571
TCONS_00003278	Mtfr1l	-0.992821
TCONS_00003278	Exoc8	0.991848
TCONS_00003278	LOC100360087	0.991262
TCONS_00003278	RGD1565784	-0.996796
TCONS_00003278	Myo18a	0.992839
TCONS_00003278	Scd2	-0.991698
TCONS_00003278	Rab27a	-0.995935
TCONS_00003845	Gusb	0.990784
TCONS_00003845	Gigyf1	0.991069
TCONS_00003845	Plod1	0.991874
TCONS_00003845	Mthfr	0.990554
TCONS_00003845	Slc36a1	0.99094
TCONS_00003845	Arhgef11	0.993785
TCONS_00003845	Hdhd3	-0.990447
TCONS_00003845	Nat8f5	-0.993088
TCONS_00003845	Ip6k1	0.994002
TCONS_00003845	Mlec	0.996725
TCONS_00003845	LOC497899	-0.990659
TCONS_00003845	Gemin4	-0.995148
TCONS_00003845	Crybg2	0.993121
TCONS_00004189	Rrp15	-0.996057
TCONS_00004189	Gemin2	-0.996281
TCONS_00004189	Pex2	-0.992651
TCONS_00004189	Tmem254	-0.990121
TCONS_00004189	Pgrmc1	0.990971
TCONS_00004189	Acad9	-0.995974
TCONS_00004189	Fzd7	0.99607
TCONS_00004189	Sf3b2	-0.992251
TCONS_00004189	Fbxo22	-0.990145
TCONS_00004189	Htatsf1	-0.993601
TCONS_00004189	Kdm6b	0.991969
TCONS_00004189	Irf2bp2	0.995318
TCONS_00004189	Pcdh1	0.992096
TCONS_00004215	Zyg11b	0.991793
TCONS_00004215	Grk5	0.991508
TCONS_00004215	C1r	0.997527
TCONS_00004215	C1s	0.99059
TCONS_00004215	Zswim6	0.990513
TCONS_00004215	Anpep	0.993682
TCONS_00004215	Ptpn9	0.99497
TCONS_00004215	Trim33	0.992216
TCONS_00004215	Kmt2e	0.994493
TCONS_00004215	Mllt10	0.990656
TCONS_00004215	Zscan22	0.990093
TCONS_00004215	Zfp964	0.993369
TCONS_00004215	Zfp106	0.996275
TCONS_00004259	Ndufs3	-0.992301
TCONS_00004259	Osbpl7	-0.992892
TCONS_00004259	Slc39a13	-0.991046
TCONS_00004259	Rcl1	-0.995897
TCONS_00004259	Podxl2	-0.998296
TCONS_00004259	Extl1	-0.997776
TCONS_00004259	Sh3bp4	-0.996466
TCONS_00004259	Epas1	-0.99405
TCONS_00004259	Pck1	0.994554
TCONS_00004259	Gsto1	-0.996689
TCONS_00004259	Fbxo15	-0.996387
TCONS_00004259	Ehd1	-0.99303
TCONS_00004259	Tex9	-0.991987
TCONS_00004488	Rogdi	-0.994589
TCONS_00004488	Tmem246	-0.992801
TCONS_00004488	Malsu1	-0.991885
TCONS_00004488	Acot7	-0.990248
TCONS_00004488	Efhd2	-0.995296
TCONS_00004488	Mfsd2a	-0.990427
TCONS_00004488	Fam160b1	0.991553
TCONS_00004488	Myh7b	-0.998219
TCONS_00004488	Lmna	-0.991092
TCONS_00004488	Xrcc1	-0.991015
TCONS_00004488	Gys1	-0.991343
TCONS_00004488	Mafg	0.992883
TCONS_00004488	Atg4d	-0.995327
TCONS_00000851	Prkab1	-0.991092
TCONS_00000851	Stk10	0.990158
TCONS_00000851	Plod1	0.991408
TCONS_00000851	Ncdn	-0.996771
TCONS_00000851	Patz1	-0.993984
TCONS_00000851	Khnyn	0.992329
TCONS_00000851	Bad	-0.991616
TCONS_00000851	Cds2	0.991672
TCONS_00000851	Sik3	0.999054
TCONS_00000851	Aes	0.996369
TCONS_00000851	Gemin4	-0.991307
TCONS_00000851	Crybg2	0.990465
TCONS_00000851	Rubcn	0.991394
TCONS_00000851	Mindy2	0.997162
TCONS_00001537	Aacs	-0.992486
TCONS_00001537	Mid1ip1	-0.990339
TCONS_00001537	Yy1	0.991786
TCONS_00001537	Arf2	-0.990551
TCONS_00001537	Zrsr1	0.991547
TCONS_00001537	Numb	0.990954
TCONS_00001537	Abt1	-0.991465
TCONS_00001537	Cnppd1	0.992304
TCONS_00001537	Arl5b	0.99208
TCONS_00001537	Naxe	-0.990972
TCONS_00001537	Ramac	-0.993194
TCONS_00001537	Shpk	-0.990101
TCONS_00001537	Snrnp25	-0.993326
TCONS_00001537	Tsku	-0.992962
TCONS_00002732	Fyn	-0.993247
TCONS_00002732	Dglucy	0.995927
TCONS_00002732	Nmrk1	0.99241
TCONS_00002732	P2ry14	0.99037
TCONS_00002732	Cpt1a	0.990392
TCONS_00002732	RGD1561662	-0.992996
TCONS_00002732	Snx24	-0.99142
TCONS_00002732	Tef	0.99591
TCONS_00002732	Actn4	-0.993167
TCONS_00002732	Dbp	0.990449
TCONS_00002732	Slx4	-0.991334
TCONS_00002732	Stab2	-0.997909
TCONS_00002732	Fcgr2a	-0.992052
TCONS_00002732	AC119580.1	0.996333
TCONS_00003701	Ahr	0.99073
TCONS_00003701	Prkaca	0.990056
TCONS_00003701	RGD1309079	0.993137
TCONS_00003701	Arrdc4	0.990786
TCONS_00003701	Nfya	0.997705
TCONS_00003701	Dnajb4	0.996838
TCONS_00003701	Mapk8	0.990616
TCONS_00003701	Cpsf7	0.993064
TCONS_00003701	Eml4	0.997185
TCONS_00003701	AABR07055776.1	0.990901
TCONS_00003701	Spice1	0.993345
TCONS_00003701	Naa16	0.998455
TCONS_00003701	RGD1562378	0.995189
TCONS_00003701	LOC100911851	0.995074
TCONS_00003796	Rrp15	-0.992078
TCONS_00003796	Gtpbp10	-0.992278
TCONS_00003796	Tmem254	-0.996512
TCONS_00003796	Slc39a13	-0.991399
TCONS_00003796	Prmt9	-0.990891
TCONS_00003796	Fzd7	0.994796
TCONS_00003796	Slc20a2	-0.993636
TCONS_00003796	Poldip3	-0.991864
TCONS_00003796	Ankrd39	-0.996466
TCONS_00003796	RGD1564804	-0.992339
TCONS_00003796	Wipf2	0.991259
TCONS_00003796	Sarnp	-0.990081
TCONS_00003796	Pcdh1	0.992652
TCONS_00003796	Pelo	0.995175
TCONS_00000195	Tsx	-0.992261
TCONS_00000195	Top3a	0.992033
TCONS_00000195	Ddx24	-0.992408
TCONS_00000195	Tubgcp5	-0.997156
TCONS_00000195	Ncdn	-0.992069
TCONS_00000195	Per3	-0.991814
TCONS_00000195	Csf1	0.990037
TCONS_00000195	Patz1	-0.99519
TCONS_00000195	Cog8	-0.990598
TCONS_00000195	Khnyn	0.991967
TCONS_00000195	Ptcd2	-0.991025
TCONS_00000195	Sik3	0.993895
TCONS_00000195	Aes	0.99339
TCONS_00000195	Crybg2	0.990734
TCONS_00000195	Zfyve26	0.995565
TCONS_00001416	Nfic	0.99349
TCONS_00001416	Srp14	-0.993588
TCONS_00001416	Nmd3	-0.991847
TCONS_00001416	Hspb11	-0.99306
TCONS_00001416	Clybl	-0.991062
TCONS_00001416	Ash2l	-0.996788
TCONS_00001416	Fra10ac1	-0.99497
TCONS_00001416	Tollip	-0.99072
TCONS_00001416	Hccs	-0.990831
TCONS_00001416	Adgrl1	0.995163
TCONS_00001416	Atp6v1h	-0.991549
TCONS_00001416	Mef2d	0.990761
TCONS_00001416	Kdm6b	0.993759
TCONS_00001416	Pnpo	-0.991508
TCONS_00001416	Pla2g12a	0.993745
TCONS_00001780	Usp2	-0.9901
TCONS_00001780	Plod1	0.993029
TCONS_00001780	Acox3	0.990495
TCONS_00001780	Slc7a2	0.990363
TCONS_00001780	Ip6k1	0.995862
TCONS_00001780	Nsmce4a	-0.994165
TCONS_00001780	Khnyn	0.990903
TCONS_00001780	Mlec	0.992419
TCONS_00001780	LOC497899	-0.990429
TCONS_00001780	Sik3	0.99047
TCONS_00001780	Ddx17	0.994231
TCONS_00001780	AABR07071395.1	0.994248
TCONS_00001780	Gemin4	-0.993603
TCONS_00001780	Crybg2	0.990903
TCONS_00001780	Mindy2	0.995558
TCONS_00001957	Def8	-0.990948
TCONS_00001957	B3galt4	-0.994861
TCONS_00001957	Rogdi	-0.997517
TCONS_00001957	Rxrg	-0.998338
TCONS_00001957	Naa38	-0.995907
TCONS_00001957	Gja4	-0.990457
TCONS_00001957	Dbndd2	-0.991742
TCONS_00001957	Sema4c	-0.991257
TCONS_00001957	Myh7b	-0.991814
TCONS_00001957	Med11	-0.990336
TCONS_00001957	Dmap1	-0.996944
TCONS_00001957	Xrcc1	-0.992148
TCONS_00001957	Pth1r	-0.995637
TCONS_00001957	Nudt22	-0.992754
TCONS_00001957	Mpnd	-0.990921
TCONS_00002823	LOC498368	-0.994302
TCONS_00002823	Top3a	0.992463
TCONS_00002823	Arhgef11	0.997361
TCONS_00002823	Hdhd3	-0.994875
TCONS_00002823	Nat8f5	-0.990863
TCONS_00002823	Chdh	-0.991571
TCONS_00002823	Abt1	-0.993536
TCONS_00002823	Eri3	-0.990461
TCONS_00002823	Shpk	-0.992984
TCONS_00002823	Atf5	0.994056
TCONS_00002823	Cog8	-0.990198
TCONS_00002823	Mlec	0.994316
TCONS_00002823	Paqr7	-0.991273
TCONS_00002823	Pigy	-0.995897
TCONS_00002823	Gemin4	-0.99019
TCONS_00002951	Tspyl4	0.994567
TCONS_00002951	Zcchc2	0.993599
TCONS_00002951	Cpd	0.990084
TCONS_00002951	Fign	0.995775
TCONS_00002951	Fam13a	0.991992
TCONS_00002951	Nhlrc3	0.993326
TCONS_00002951	Foxo1	0.9912
TCONS_00002951	Eif4g3	0.991856
TCONS_00002951	Trak1	0.991066
TCONS_00002951	Slc25a42	-0.990658
TCONS_00002951	RGD1565616	0.990481
TCONS_00002951	Dnmt3a	0.995546
TCONS_00002951	AABR07054368.1	0.993545
TCONS_00002951	Rbm14	0.998315
TCONS_00002951	Ier5	-0.990841
TCONS_00003937	Itpr2	0.995011
TCONS_00003937	Yy1	0.991585
TCONS_00003937	Zbtb18	0.993136
TCONS_00003937	Rbfox2	0.997868
TCONS_00003937	Ncstn	0.992834
TCONS_00003937	Slc9a8	0.993895
TCONS_00003937	Wdr73	-0.990875
TCONS_00003937	Washc2c	0.992517
TCONS_00003937	Vamp5	-0.991334
TCONS_00003937	Kat6b	0.991427
TCONS_00003937	Myl9	-0.991118
TCONS_00003937	Magi1	0.998032
TCONS_00003937	Mum1	-0.992529
TCONS_00003937	Zhx3	0.994473
TCONS_00003937	AABR07031756.2	0.997757
TCONS_00004176	Pdcd2	-0.997354
TCONS_00004176	Stbd1	-0.999297
TCONS_00004176	Nf1x	0.992002
TCONS_00004176	Rtcb	-0.991583
TCONS_00004176	Rbm3	-0.992415
TCONS_00004176	Srp14	-0.996637
TCONS_00004176	Cryab	0.995023
TCONS_00004176	Tjp2	-0.998709
TCONS_00004176	Mrps9	-0.992931
TCONS_00004176	Rpl17	-0.997138
TCONS_00004176	Sf3b2	-0.990589
TCONS_00004176	Fbxo22	-0.99478
TCONS_00004176	Slc35d1	-0.998457
TCONS_00004176	Znhit6	-0.990281
TCONS_00004176	Pla2g12a	0.995608
TCONS_00001556	Bmp2k	0.995885
TCONS_00001556	Psen2	0.998005
TCONS_00001556	Pwwp2a	0.992843
TCONS_00001556	Akr1b8	0.993797
TCONS_00001556	Zyg11b	0.990217
TCONS_00001556	Slc6a13	0.994211
TCONS_00001556	Lbp	0.991092
TCONS_00001556	Tent5c	0.99114
TCONS_00001556	Agfg1	0.99164
TCONS_00001556	Zfp384	0.990077
TCONS_00001556	Mxd1	0.993184
TCONS_00001556	Lrrc58	0.991428
TCONS_00001556	Ctns	0.990306
TCONS_00001556	Steap3	0.996608
TCONS_00001556	LOC103691744	0.995782
TCONS_00001556	Rnf125	0.991877
TCONS_00001937	Wrb	-0.994532
TCONS_00001937	Aff1	0.990409
TCONS_00001937	Pars2	-0.998901
TCONS_00001937	Nanp	-0.990767
TCONS_00001937	Lmo2	0.996097
TCONS_00001937	Dpysl2	0.992196
TCONS_00001937	Idh3a	-0.990883
TCONS_00001937	Wdr91	0.993975
TCONS_00001937	Rbpms	0.990438
TCONS_00001937	Clybl	-0.991038
TCONS_00001937	Ash2l	-0.992072
TCONS_00001937	Dennd2d	-0.990315
TCONS_00001937	Klf16	-0.991878
TCONS_00001937	Ahdc1	0.990245
TCONS_00001937	LOC100361087	0.990143
TCONS_00001937	Cdk5rap3	-0.990512
TCONS_00002275	Plpp2	-0.991487
TCONS_00002275	Rnf10	0.995833
TCONS_00002275	Atxn2	0.991725
TCONS_00002275	Slc16a2	0.990538
TCONS_00002275	Cpd	0.99025
TCONS_00002275	Ext2	0.997346
TCONS_00002275	Arhgap25	0.997682
TCONS_00002275	RGD1310951	0.993006
TCONS_00002275	Slc35e2b	0.99085
TCONS_00002275	Rnf214	0.995592
TCONS_00002275	Morc2	0.992627
TCONS_00002275	Prkar2a	0.991823
TCONS_00002275	Dpf2	0.993557
TCONS_00002275	Cramp1	0.99107
TCONS_00002275	Crip1	-0.99482
TCONS_00002275	Aspscr1	-0.993692
TCONS_00002307	Rrp15	-0.99016
TCONS_00002307	Nf1x	0.991572
TCONS_00002307	Slc25a11	-0.990915
TCONS_00002307	Grpel1	-0.992288
TCONS_00002307	Gtpbp10	-0.99595
TCONS_00002307	Nmd3	-0.99484
TCONS_00002307	Tmem254	-0.999035
TCONS_00002307	Fzd7	0.993846
TCONS_00002307	Slc20a2	-0.990182
TCONS_00002307	Ankrd39	-0.999658
TCONS_00002307	Wipf2	0.993845
TCONS_00002307	Mef2d	0.992718
TCONS_00002307	Kdm6b	0.991983
TCONS_00002307	Irf2bp2	0.991605
TCONS_00002307	Wdfy3	0.991155
TCONS_00002307	Pelo	0.995493
TCONS_00002309	Zfp207	-0.990088
TCONS_00002309	Hnrnpll	-0.993622
TCONS_00002309	RGD1309079	-0.99136
TCONS_00002309	Aebp2	-0.990924
TCONS_00002309	Mdm4	-0.992967
TCONS_00002309	Isy1	-0.996176
TCONS_00002309	Hadh	-0.993572
TCONS_00002309	Nfya	-0.993391
TCONS_00002309	Sash1	-0.995858
TCONS_00002309	Pgrmc2	-0.993625
TCONS_00002309	Chka	-0.994641
TCONS_00002309	Cpsf7	-0.998108
TCONS_00002309	Setdb2	-0.993744
TCONS_00002309	AABR07055776.1	-0.996521
TCONS_00002309	Gprasp2	-0.990511
TCONS_00002309	Hsp90aa1	-0.990484
TCONS_00002981	Fbxo28	0.990009
TCONS_00002981	Zbtb22	-0.990755
TCONS_00002981	Arl6ip4	-0.991023
TCONS_00002981	Litaf	0.991284
TCONS_00002981	Ric8b	0.995619
TCONS_00002981	Zfp41	0.991463
TCONS_00002981	Flvcr2	0.993257
TCONS_00002981	Klf12	0.990108
TCONS_00002981	Gmeb2	0.990355
TCONS_00002981	Npas2	0.99332
TCONS_00002981	Lbp	0.995609
TCONS_00002981	Map3k13	0.99522
TCONS_00002981	Ctns	0.995694
TCONS_00002981	Abcc2	0.996728
TCONS_00002981	Zc3h11a	0.990248
TCONS_00002981	Aifm2	0.997065
TCONS_00003188	Nufip1	0.995628
TCONS_00003188	Abcf3	0.993122
TCONS_00003188	Osbpl11	0.994241
TCONS_00003188	Zswim7	0.996229
TCONS_00003188	Tuba4a	0.990914
TCONS_00003188	Pacrgl	0.995136
TCONS_00003188	Ankmy2	0.993334
TCONS_00003188	Apex1	0.991128
TCONS_00003188	Mettl21a	0.991383
TCONS_00003188	Ptgr1	0.995579
TCONS_00003188	Dap3	0.991808
TCONS_00003188	Pop4	0.992878
TCONS_00003188	Cfap126	0.994742
TCONS_00003188	AABR07045431.1	0.991113
TCONS_00003188	Il36b	0.991349
TCONS_00003188	Acot4	0.992356
TCONS_00003645	Slc34a2	0.995982
TCONS_00003645	Strn	0.990751
TCONS_00003645	Fkbp4	0.9904
TCONS_00003645	Notch2	0.992797
TCONS_00003645	Stip1	0.996012
TCONS_00003645	RGD1565616	0.994521
TCONS_00003645	Ppara	0.990096
TCONS_00003645	Ilf3	0.993996
TCONS_00003645	Cpn2	0.995342
TCONS_00003645	Kynu	0.990441
TCONS_00003645	Polg	0.998489
TCONS_00003645	Otud7b	0.997492
TCONS_00003645	Ptprk	0.992366
TCONS_00003645	Kdm3b	0.997631
TCONS_00003645	Gm2a	0.994844
TCONS_00003645	Epg5	0.994383
TCONS_00003817	Nf1x	0.995313
TCONS_00003817	Slc25a11	-0.99088
TCONS_00003817	Nup37	-0.992714
TCONS_00003817	Grpel1	-0.997865
TCONS_00003817	Gtpbp10	-0.993309
TCONS_00003817	Nmd3	-0.99588
TCONS_00003817	Tmem254	-0.990951
TCONS_00003817	Tent4a	-0.992112
TCONS_00003817	Polr2g	-0.995913
TCONS_00003817	Tmem216	-0.998016
TCONS_00003817	Ankrd39	-0.99577
TCONS_00003817	Pcid2	-0.994688
TCONS_00003817	Atp6v1h	-0.99101
TCONS_00003817	Fam216a	-0.992486
TCONS_00003817	Asb5	-0.994957
TCONS_00003817	Pelo	0.991873
TCONS_00004190	Kctd20	0.996182
TCONS_00004190	Kmt5a	0.991117
TCONS_00004190	Gigyf1	0.991268
TCONS_00004190	Usp2	-0.997982
TCONS_00004190	Acox3	0.991603
TCONS_00004190	Abtb2	0.990276
TCONS_00004190	Inmt	-0.991555
TCONS_00004190	Cnn3	-0.99334
TCONS_00004190	Zfp335	0.992476
TCONS_00004190	Ubfd1	0.991032
TCONS_00004190	Tln2	0.993656
TCONS_00004190	Dlg4	0.997183
TCONS_00004190	Nsmce4a	-0.99066
TCONS_00004190	LOC497899	-0.990598
TCONS_00004190	AABR07071395.1	0.990024
TCONS_00004190	Pfkm	-0.996027
TCONS_00000949	Serpine1	0.993448
TCONS_00000949	Ncoa3	0.998285
TCONS_00000949	Birc3	-0.993538
TCONS_00000949	Ddit3	0.991425
TCONS_00000949	Rnf26	-0.99876
TCONS_00000949	Timm10	-0.990929
TCONS_00000949	Sdhb	-0.990201
TCONS_00000949	Ncoa2	0.992731
TCONS_00000949	Wdr73	-0.991054
TCONS_00000949	Washc2c	0.991639
TCONS_00000949	S100a13	-0.990122
TCONS_00000949	Rnf166	-0.991847
TCONS_00000949	Dnpep	-0.993367
TCONS_00000949	Fndc3b	0.995705
TCONS_00000949	Haus5	-0.991655
TCONS_00000949	Otogl	0.992962
TCONS_00000949	Alkbh7	-0.995342
TCONS_00002319	Gusb	-0.990805
TCONS_00002319	Setd1b	-0.992255
TCONS_00002319	Gigyf1	-0.990864
TCONS_00002319	Plod1	-0.993819
TCONS_00002319	Mthfr	-0.994737
TCONS_00002319	Slc36a1	-0.994853
TCONS_00002319	Arhgef11	-0.991273
TCONS_00002319	Nat8f5	0.993148
TCONS_00002319	Csf1	-0.995721
TCONS_00002319	Ip6k1	-0.9923
TCONS_00002319	Atf5	-0.991246
TCONS_00002319	Khnyn	-0.990901
TCONS_00002319	Mlec	-0.993268
TCONS_00002319	Ptcd2	0.99459
TCONS_00002319	Sik3	-0.990065
TCONS_00002319	Gemin4	0.995578
TCONS_00002319	Crybg2	-0.997765
TCONS_00002671	Selp	0.995436
TCONS_00002671	Wdr81	0.996295
TCONS_00002671	Ptrh2	-0.994396
TCONS_00002671	Coa7	-0.995044
TCONS_00002671	Loxl4	0.997065
TCONS_00002671	Lman2	0.995174
TCONS_00002671	Zfp516	0.998898
TCONS_00002671	Kcnn2	0.99214
TCONS_00002671	Ndst1	0.990367
TCONS_00002671	Higd1a	-0.992435
TCONS_00002671	Slc20a2	-0.99388
TCONS_00002671	RGD1565685	-0.990786
TCONS_00002671	Wipf2	0.992402
TCONS_00002671	Sarnp	-0.994656
TCONS_00002671	Tbcel	0.99576
TCONS_00002671	Exosc8	-0.996646
TCONS_00002671	Adcy6	0.9911
TCONS_00002701	Prkab1	-0.992671
TCONS_00002701	Endov	-0.991906
TCONS_00002701	Top3a	0.993453
TCONS_00002701	Plod1	0.994501
TCONS_00002701	Slc7a2	0.995745
TCONS_00002701	Hdhd3	-0.993494
TCONS_00002701	Atxn1	0.991102
TCONS_00002701	Patz1	-0.990431
TCONS_00002701	Bad	-0.991561
TCONS_00002701	Mlec	0.998616
TCONS_00002701	Ccnq	-0.991851
TCONS_00002701	Sik3	0.993922
TCONS_00002701	LOC103690108	0.994922
TCONS_00002701	Ddx17	0.99061
TCONS_00002701	Aes	0.991181
TCONS_00002701	Gemin4	-0.99758
TCONS_00002701	Mindy2	0.993583
TCONS_00000884	Aff1	0.991662
TCONS_00000884	Cpeb2	0.994781
TCONS_00000884	Fam110c	-0.995936
TCONS_00000884	Irak4	-0.992969
TCONS_00000884	Pars2	-0.992354
TCONS_00000884	Lmo2	0.990166
TCONS_00000884	Dpysl2	0.99229
TCONS_00000884	Flot2	-0.993565
TCONS_00000884	Abcc4	0.990821
TCONS_00000884	Siah2	0.994064
TCONS_00000884	Pdlim1	-0.993533
TCONS_00000884	Tshz1	0.992757
TCONS_00000884	Ctif	-0.991202
TCONS_00000884	Uqcrc1	-0.990158
TCONS_00000884	Ttc4	-0.99196
TCONS_00000884	LOC100361087	0.99054
TCONS_00000884	Eif4ebp2	0.993539
TCONS_00000884	Nudt3	-0.995728
TCONS_00002190	Aldh3a2	-0.991552
TCONS_00002190	Rrp15	-0.994528
TCONS_00002190	Selp	0.992742
TCONS_00002190	Wdr81	0.992521
TCONS_00002190	Bzw2	-0.992205
TCONS_00002190	Srp14	-0.991039
TCONS_00002190	Fam214b	0.993766
TCONS_00002190	Idh3a	-0.990801
TCONS_00002190	Cryab	0.996843
TCONS_00002190	Fzd7	0.992651
TCONS_00002190	Lman2	0.990059
TCONS_00002190	Zfp516	0.992694
TCONS_00002190	Slc20a2	-0.992191
TCONS_00002190	Slc35d1	-0.992198
TCONS_00002190	Wipf2	0.991498
TCONS_00002190	Kdm6b	0.991953
TCONS_00002190	Pnpo	-0.996816
TCONS_00002190	Irf2bp2	0.994148
TCONS_00002294	Csf2rb	0.992608
TCONS_00002294	Trim25	0.995072
TCONS_00002294	Gpatch2	0.996378
TCONS_00002294	Stk10	0.996703
TCONS_00002294	Dglucy	-0.994817
TCONS_00002294	Srgap2	0.993607
TCONS_00002294	Epb41l2	0.994155
TCONS_00002294	Sigmar1	0.992113
TCONS_00002294	RGD1310951	0.993119
TCONS_00002294	Ttc25	-0.990986
TCONS_00002294	Ctif	-0.993717
TCONS_00002294	Actn4	0.9962
TCONS_00002294	Slx4	0.991376
TCONS_00002294	Cramp1	0.990799
TCONS_00002294	Khsrp	0.99424
TCONS_00002294	Srcap	0.992972
TCONS_00002294	Setd1a	0.991409
TCONS_00002294	AABR07053136.1	0.992881
TCONS_00002835	Prkab1	-0.993766
TCONS_00002835	Endov	-0.991812
TCONS_00002835	Stk10	0.993908
TCONS_00002835	Abcc4	0.991045
TCONS_00002835	Slc7a2	0.992508
TCONS_00002835	Mbtps1	0.993152
TCONS_00002835	Atxn1	0.997046
TCONS_00002835	Arl5b	0.990395
TCONS_00002835	Bad	-0.997911
TCONS_00002835	Tnrc6c	0.990013
TCONS_00002835	Ccnq	-0.995204
TCONS_00002835	Map3k13	0.99706
TCONS_00002835	Larp1	0.996394
TCONS_00002835	Smg1	0.992097
TCONS_00002835	LOC103690108	0.994057
TCONS_00002835	Srcap	0.992614
TCONS_00002835	Aes	0.990765
TCONS_00002835	Egf	0.995529
TCONS_00003964	Zfp207	0.997136
TCONS_00003964	Fetub	0.991951
TCONS_00003964	Tec	0.990423
TCONS_00003964	Slc19a2	0.998637
TCONS_00003964	Rps6ka3	0.991601
TCONS_00003964	Hnrnpll	0.998969
TCONS_00003964	Setd5	0.999186
TCONS_00003964	RGD1309079	0.995749
TCONS_00003964	Sash1	0.992761
TCONS_00003964	N4bp1	0.993363
TCONS_00003964	Hmg20a	0.990237
TCONS_00003964	Stom	0.993056
TCONS_00003964	Rbm39	0.991916
TCONS_00003964	Tnrc6a	0.992609
TCONS_00003964	Gk	0.992422
TCONS_00003964	Grpel2	0.991497
TCONS_00003964	Sp3	0.99009
TCONS_00003964	Adam17	0.991943
TCONS_00004170	Slc19a2	0.994804
TCONS_00004170	Spopl	0.990261
TCONS_00004170	Hnrnpll	0.996296
TCONS_00004170	S100pbp	0.990689
TCONS_00004170	Setd5	0.995722
TCONS_00004170	Cyp4a3	0.991197
TCONS_00004170	Tmem30a	0.995019
TCONS_00004170	Chd2	0.99537
TCONS_00004170	Id4	0.997682
TCONS_00004170	Hmg20a	0.993685
TCONS_00004170	Edrf1	0.995906
TCONS_00004170	Vegfa	0.993486
TCONS_00004170	Mapk8	0.994776
TCONS_00004170	Msl2	0.995346
TCONS_00004170	Dhtkd1	0.994723
TCONS_00004170	Tent4b	0.990242
TCONS_00004170	Clpx	0.995524
TCONS_00004170	Znrf2	0.997018
TCONS_00001529	Prkab1	0.992953
TCONS_00001529	Itpr2	-0.991658
TCONS_00001529	Yy1	-0.996068
TCONS_00001529	Rbfox2	-0.994296
TCONS_00001529	Slc9a8	-0.997384
TCONS_00001529	Numb	-0.990369
TCONS_00001529	Slc7a2	-0.992977
TCONS_00001529	Mbtps1	-0.997558
TCONS_00001529	Hdhd3	0.991286
TCONS_00001529	Atxn1	-0.996641
TCONS_00001529	Arl5b	-0.994144
TCONS_00001529	Bad	0.99273
TCONS_00001529	Magi1	-0.994502
TCONS_00001529	Tnrc6c	-0.99061
TCONS_00001529	Ccnq	0.999198
TCONS_00001529	Mum1	0.990627
TCONS_00001529	Smg1	-0.993078
TCONS_00001529	LOC103690108	-0.996988
TCONS_00001529	Egf	-0.995618
TCONS_00001729	Hnf1a	0.995136
TCONS_00001729	Plbd2	0.996557
TCONS_00001729	Rbm47	0.990269
TCONS_00001729	Gemin2	-0.991668
TCONS_00001729	Plxnb2	0.995618
TCONS_00001729	Foxa1	0.999234
TCONS_00001729	Swsap1	-0.991962
TCONS_00001729	Pgrmc1	0.992195
TCONS_00001729	Acad9	-0.996655
TCONS_00001729	Mxd4	0.990473
TCONS_00001729	Mrpl32	-0.991374
TCONS_00001729	Mtfr1l	-0.990939
TCONS_00001729	Oaz1	0.995172
TCONS_00001729	LOC100360087	0.996746
TCONS_00001729	Htatsf1	-0.992719
TCONS_00001729	Cep170b	0.992905
TCONS_00001729	Kdm6b	0.991317
TCONS_00001729	Irf2bp2	0.994312
TCONS_00001729	Git1	0.990984
TCONS_00002363	Armcx5	-0.99192
TCONS_00002363	Slc25a11	-0.994965
TCONS_00002363	Slc39a13	-0.993088
TCONS_00002363	Spart	-0.992814
TCONS_00002363	Zfp516	0.994038
TCONS_00002363	Kcnn2	0.998642
TCONS_00002363	Higd1a	-0.99367
TCONS_00002363	Slc20a2	-0.991471
TCONS_00002363	Sh3pxd2a	0.994774
TCONS_00002363	Epas1	-0.993913
TCONS_00002363	Zfp111	0.99122
TCONS_00002363	Lrrc8a	0.992381
TCONS_00002363	Wipf2	0.994116
TCONS_00002363	Sarnp	-0.995283
TCONS_00002363	Tbcel	0.991148
TCONS_00002363	Trim26	0.99177
TCONS_00002363	Exosc8	-0.994356
TCONS_00002363	Kmt2b	0.995603
TCONS_00002363	Wdfy3	0.995873
TCONS_00002698	Fbxo28	0.991326
TCONS_00002698	Psen2	0.994307
TCONS_00002698	Ric8b	0.993201
TCONS_00002698	Zfp41	0.992689
TCONS_00002698	Flvcr2	0.992515
TCONS_00002698	LOC299282	0.991926
TCONS_00002698	Gmeb2	0.990692
TCONS_00002698	Foxo1	0.990828
TCONS_00002698	Npas2	0.997727
TCONS_00002698	Lbp	0.997234
TCONS_00002698	Agfg1	0.990954
TCONS_00002698	Slc25a42	-0.993052
TCONS_00002698	Map3k13	0.992691
TCONS_00002698	Ctns	0.994782
TCONS_00002698	Esyt2	0.994127
TCONS_00002698	Mcu	0.991408
TCONS_00002698	Abcc2	0.993547
TCONS_00002698	Aifm2	0.995075
TCONS_00002698	Asap2	0.990961
TCONS_00003217	Rrp15	-0.993559
TCONS_00003217	Slc25a11	-0.993583
TCONS_00003217	Nmd3	-0.990968
TCONS_00003217	Cryab	0.990572
TCONS_00003217	Tmem254	-0.997099
TCONS_00003217	Clybl	-0.991792
TCONS_00003217	Fzd7	0.995715
TCONS_00003217	Zfp516	0.995341
TCONS_00003217	Kcnn2	0.994525
TCONS_00003217	Slc20a2	-0.996108
TCONS_00003217	Ankrd39	-0.995457
TCONS_00003217	RGD1564804	-0.992303
TCONS_00003217	Wipf2	0.997876
TCONS_00003217	Sarnp	-0.994282
TCONS_00003217	Mef2d	0.994671
TCONS_00003217	Kdm6b	0.991418
TCONS_00003217	Pnpo	-0.990422
TCONS_00003217	Irf2bp2	0.993202
TCONS_00003217	Wdfy3	0.995041
TCONS_00003356	Fetub	0.990838
TCONS_00003356	Il1rap	0.991763
TCONS_00003356	Paqr3	0.990219
TCONS_00003356	Slc19a2	0.992726
TCONS_00003356	Hnrnpll	0.990347
TCONS_00003356	RGD1309079	0.997166
TCONS_00003356	Mdm4	0.991761
TCONS_00003356	Nfya	0.999565
TCONS_00003356	Dnajb4	0.99695
TCONS_00003356	Rbm39	0.992874
TCONS_00003356	Mapk8	0.994471
TCONS_00003356	Cpsf7	0.992261
TCONS_00003356	Dhtkd1	0.990041
TCONS_00003356	Eml4	0.992761
TCONS_00003356	AABR07055776.1	0.990574
TCONS_00003356	Naa16	0.996352
TCONS_00003356	RGD1562378	0.996867
TCONS_00003356	Adam17	0.991027
TCONS_00003356	LOC100911851	0.994901
TCONS_00003786	Kmt5a	-0.997662
TCONS_00003786	Plod1	-0.994485
TCONS_00003786	Acox3	-0.998092
TCONS_00003786	Inmt	0.996528
TCONS_00003786	Tsc1	-0.995334
TCONS_00003786	Mcm5	0.990801
TCONS_00003786	Ctif	0.993483
TCONS_00003786	Gpatch4	0.991441
TCONS_00003786	Nsmce4a	0.997914
TCONS_00003786	Slx4	-0.991294
TCONS_00003786	Ahdc1	-0.990768
TCONS_00003786	Fcgr2a	-0.992968
TCONS_00003786	Khsrp	-0.995603
TCONS_00003786	AABR07071395.1	-0.991758
TCONS_00003786	Setd1a	-0.991129
TCONS_00003786	Gemin4	0.990068
TCONS_00003786	AABR07053136.1	-0.994915
TCONS_00003786	Mindy2	-0.995662
TCONS_00003786	Leng1	0.993442
TCONS_00003994	Wdr81	0.997359
TCONS_00003994	Flcn	0.99045
TCONS_00003994	Vrk1	-0.99246
TCONS_00003994	Yap1	0.994203
TCONS_00003994	Slc43a1	-0.998227
TCONS_00003994	LOC103692173	0.996065
TCONS_00003994	Col5a1	0.990354
TCONS_00003994	Ddx24	-0.996719
TCONS_00003994	Idh3a	-0.991952
TCONS_00003994	Nol6	-0.993673
TCONS_00003994	Coa7	-0.997622
TCONS_00003994	Loxl4	0.993754
TCONS_00003994	Lman2	0.99031
TCONS_00003994	Csf1	0.993086
TCONS_00003994	Ap1ar	0.993314
TCONS_00003994	Ptcd2	-0.99586
TCONS_00003994	Usp22	0.992411
TCONS_00003994	Als2cl	0.991664
TCONS_00003994	Srpx	-0.993341
TCONS_00004279	Stbd1	-0.994486
TCONS_00004279	Aff1	0.992571
TCONS_00004279	Slc25a11	-0.992696
TCONS_00004279	Grpel1	-0.991731
TCONS_00004279	Srp14	-0.997873
TCONS_00004279	Idh3a	-0.992508
TCONS_00004279	Cryab	0.998801
TCONS_00004279	Clybl	-0.996406
TCONS_00004279	Tjp2	-0.991077
TCONS_00004279	Rpl17	-0.996574
TCONS_00004279	Slc35d1	-0.996016
TCONS_00004279	Wipf2	0.992819
TCONS_00004279	Mef2d	0.990997
TCONS_00004279	Usp22	0.99233
TCONS_00004279	Kdm6b	0.990191
TCONS_00004279	Ttc4	-0.990924
TCONS_00004279	Asb5	-0.992321
TCONS_00004279	Pnpo	-0.995308
TCONS_00004279	Pla2g12a	0.993636
TCONS_00004349	Vrk1	-0.992453
TCONS_00004349	Yap1	0.991996
TCONS_00004349	Col5a1	0.993573
TCONS_00004349	Wee1	-0.990777
TCONS_00004349	Hexa	0.990953
TCONS_00004349	Kif3b	-0.990375
TCONS_00004349	Mcm5	-0.993121
TCONS_00004349	Gpr4	0.991486
TCONS_00004349	Zfp335	0.996267
TCONS_00004349	Smn1	-0.995658
TCONS_00004349	Tln2	0.995519
TCONS_00004349	Ndst1	0.993398
TCONS_00004349	Rpap2	-0.996859
TCONS_00004349	Gpd1l	-0.994285
TCONS_00004349	Fitm2	-0.999205
TCONS_00004349	Fam219a	0.990954
TCONS_00004349	Rfwd3	-0.992593
TCONS_00004349	Fam219b	-0.991335
TCONS_00004349	Actn1	0.990804
TCONS_00000065	Mlxip	0.996521
TCONS_00000065	Aff1	0.990414
TCONS_00000065	Vrk1	-0.995015
TCONS_00000065	Yap1	0.995492
TCONS_00000065	Pars2	-0.992557
TCONS_00000065	Col5a1	0.992768
TCONS_00000065	Hexa	0.99754
TCONS_00000065	Idh3a	-0.992507
TCONS_00000065	Rbpms	0.992255
TCONS_00000065	Mcm5	-0.996842
TCONS_00000065	Zfp335	0.992171
TCONS_00000065	Ttc25	-0.990478
TCONS_00000065	Dennd2d	-0.999257
TCONS_00000065	Csf1	0.990346
TCONS_00000065	Gpatch4	-0.99414
TCONS_00000065	Als2cl	0.991311
TCONS_00000065	Ahdc1	0.995976
TCONS_00000065	LOC100361087	0.994385
TCONS_00000065	Krt18	0.992634
TCONS_00000065	Cdk5rap3	-0.99213
TCONS_00000837	Stbd1	-0.994743
TCONS_00000837	Nf1x	0.993496
TCONS_00000837	Grpel1	-0.992127
TCONS_00000837	Srp14	-0.998513
TCONS_00000837	Nmd3	-0.990074
TCONS_00000837	Hspb11	-0.995777
TCONS_00000837	Wdr91	0.990067
TCONS_00000837	Cryab	0.993497
TCONS_00000837	Clybl	-0.992567
TCONS_00000837	Ash2l	-0.992467
TCONS_00000837	Tjp2	-0.990161
TCONS_00000837	Fra10ac1	-0.991559
TCONS_00000837	Tent4a	-0.991418
TCONS_00000837	Rpl17	-0.993766
TCONS_00000837	Polr2g	-0.990639
TCONS_00000837	Sf3b2	-0.991105
TCONS_00000837	Slc35d1	-0.992496
TCONS_00000837	Adgrl1	0.991597
TCONS_00000837	Asb5	-0.992714
TCONS_00000837	Pla2g12a	0.997462
TCONS_00001303	Tsx	-0.990756
TCONS_00001303	Yy1	0.990368
TCONS_00001303	Zrsr1	0.993918
TCONS_00001303	Nagk	-0.991203
TCONS_00001303	Mbtps1	0.991692
TCONS_00001303	Kyat1	-0.997086
TCONS_00001303	Arl5b	0.994438
TCONS_00001303	Ramac	-0.995855
TCONS_00001303	Slc35b2	-0.992405
TCONS_00001303	Snrnp25	-0.997672
TCONS_00001303	Paqr7	-0.994309
TCONS_00001303	Taf11	-0.990834
TCONS_00001303	Tmem177	-0.990501
TCONS_00001303	Tsku	-0.995197
TCONS_00001303	Cfap126	-0.991035
TCONS_00001303	Smim22	-0.991387
TCONS_00001303	Stap2	-0.99689
TCONS_00001303	Vps33a	-0.992744
TCONS_00001303	Slc5a6	-0.992569
TCONS_00001303	Popdc2	0.99292
TCONS_00002470	Zfp207	0.993575
TCONS_00002470	Hsph1	0.993264
TCONS_00002470	Tec	0.994693
TCONS_00002470	Zbtb39	0.995122
TCONS_00002470	Etfdh	0.990259
TCONS_00002470	Plagl2	0.990215
TCONS_00002470	Dlc1	0.990224
TCONS_00002470	Pign	0.991076
TCONS_00002470	N4bp1	0.990076
TCONS_00002470	Mreg	0.993335
TCONS_00002470	Srd5a1	0.994448
TCONS_00002470	Camk1d	0.996148
TCONS_00002470	Acadsb	0.991898
TCONS_00002470	Afdn	0.993594
TCONS_00002470	Tnrc6a	0.991389
TCONS_00002470	Serinc1	0.991823
TCONS_00002470	Ei24	0.995986
TCONS_00002470	P4ha1	0.991288
TCONS_00002470	Itch	0.990864
TCONS_00002470	Sp3	0.992302
TCONS_00002517	Hectd4	0.995789
TCONS_00002517	Vrk1	-0.99115
TCONS_00002517	Pde4b	0.992465
TCONS_00002517	Yap1	0.992598
TCONS_00002517	Col5a1	0.992405
TCONS_00002517	Cgrrf1	-0.995329
TCONS_00002517	Hexa	0.990603
TCONS_00002517	Tgfbr2	0.992549
TCONS_00002517	Clybl	-0.994943
TCONS_00002517	Mcm5	-0.990266
TCONS_00002517	Serpinh1	0.991923
TCONS_00002517	Zfp335	0.991427
TCONS_00002517	H6pd	0.991101
TCONS_00002517	Dennd2d	-0.992123
TCONS_00002517	Gpatch4	-0.992752
TCONS_00002517	Fitm2	-0.990653
TCONS_00002517	Ttc4	-0.994161
TCONS_00002517	LOC100361087	0.994494
TCONS_00002517	Kmt2b	0.992109
TCONS_00002517	Wdfy3	0.991203
TCONS_00003239	Mlxip	0.991554
TCONS_00003239	Wrb	-0.991845
TCONS_00003239	Aff1	0.994292
TCONS_00003239	Vrk1	-0.990301
TCONS_00003239	Yap1	0.990353
TCONS_00003239	Pars2	-0.996456
TCONS_00003239	Srp14	-0.990203
TCONS_00003239	Golga5	-0.990927
TCONS_00003239	LOC103692173	0.991146
TCONS_00003239	Lmo2	0.990256
TCONS_00003239	Idh3a	-0.996601
TCONS_00003239	Wdr91	0.995287
TCONS_00003239	Rbpms	0.992777
TCONS_00003239	Clybl	-0.994948
TCONS_00003239	Ash2l	-0.994901
TCONS_00003239	Dennd2d	-0.99236
TCONS_00003239	Ttc4	-0.99117
TCONS_00003239	LOC100361087	0.994335
TCONS_00003239	Pnpo	-0.991591
TCONS_00003239	Pla2g12a	0.991554
TCONS_00001088	Cpeb2	0.994959
TCONS_00001088	Fam110c	-0.997905
TCONS_00001088	Zscan20	0.993057
TCONS_00001088	Dpysl2	0.994534
TCONS_00001088	Flot2	-0.991264
TCONS_00001088	Cgrrf1	-0.993104
TCONS_00001088	Tk2	-0.99018
TCONS_00001088	Arg1	-0.991524
TCONS_00001088	Siah2	0.991194
TCONS_00001088	Prkce	0.993618
TCONS_00001088	Tshz1	0.991522
TCONS_00001088	Ttc25	-0.990813
TCONS_00001088	H6pd	0.991863
TCONS_00001088	Slc2a5	-0.99185
TCONS_00001088	Vwa1	-0.995863
TCONS_00001088	Mad2l1bp	-0.991749
TCONS_00001088	Zfp142	0.995087
TCONS_00001088	Klf16	-0.990727
[truncated: 1,727 more rows]

## Sheet: Adrenalglands_|PCC|0.99_DEGs
The results of PCC analysis between DElncRNAs and DEGs in adrenal glands.
DElncRNAs id	DEGs name	r
TCONS_00000104	Ciart	-0.995842
TCONS_00000932	Retsat	0.99088
TCONS_00001055	Ciart	-0.996717
TCONS_00001071	Adora1	0.996256
TCONS_00001698	Rspry1	0.993248
TCONS_00001945	Rsrp1	0.992526
TCONS_00002455	Ada	0.994712
TCONS_00002493	AABR07058422.1	0.990935
TCONS_00002718	AABR07058422.1	-0.994354
TCONS_00003212	Rn7sl1	0.992536
TCONS_00003476	Impact	0.990947
TCONS_00003559	AABR07058422.1	0.992755
TCONS_00003607	Tmem110	-0.993872
TCONS_00003752	Samd10	0.990455
TCONS_00004221	Myh7b	-0.991018
TCONS_00004227	AABR07058422.1	0.993838
TCONS_00004943	Spsb3	0.990935
TCONS_00004986	Arpp21	0.991885
TCONS_00005017	Foxp1	-0.994311
TCONS_00005954	Rmnd5b	-0.995904
TCONS_00006265	Bbs1	-0.99812
TCONS_00006736	Ciart	-0.997596
TCONS_00006781	LOC100909441	0.994058
TCONS_00007111	Foxp1	-0.990758
TCONS_00007120	Klf7	-0.996366
TCONS_00007223	Myh7b	-0.998765
TCONS_00007462	Samd10	0.991173
TCONS_00007782	Sh2d3c	-0.996219
TCONS_00000513	Adora1	0.999033
TCONS_00000513	AABR07005506.1	0.993598
TCONS_00000875	Nt5m	0.994093
TCONS_00000875	Igtp	0.991819
TCONS_00002073	Zbtb8a	0.992721
TCONS_00002073	LOC103694328	0.992143
TCONS_00002080	Oasl2	0.994688
TCONS_00002080	AY172581.9	0.99901
TCONS_00002777	Rab3ip	-0.996905
TCONS_00002777	Tmem108	0.994178
TCONS_00003226	Plpp5	0.993402
TCONS_00003226	Myh7b	-0.991815
TCONS_00003678	Adora1	0.994823
TCONS_00003678	AABR07005506.1	0.99777
TCONS_00003820	Ptgfrn	-0.991806
TCONS_00003820	AC134224.3	-0.99013
TCONS_00003925	Rsrp1	0.994352
TCONS_00003925	Osbpl9	0.993476
TCONS_00004259	Tsku	0.990328
TCONS_00004259	Pnpla1	0.997586
TCONS_00004454	Zbtb8a	0.992017
TCONS_00004454	LOC103694328	0.992607
TCONS_00004471	H3f3b	-0.99366
TCONS_00004471	Rn7sl1	0.992216
TCONS_00004812	Cdpf1	-0.993247
TCONS_00004812	Fuk	-0.998224
TCONS_00005167	Oasl2	0.994296
TCONS_00005167	AY172581.9	0.997535
TCONS_00005877	Oasl2	0.990887
TCONS_00005877	AY172581.9	0.995892
TCONS_00005984	Adora1	0.99888
TCONS_00005984	AABR07005506.1	0.99173
TCONS_00006432	Slc31a2	-0.990081
TCONS_00006432	Igtp	-0.996685
TCONS_00006439	Oasl2	0.994241
TCONS_00006439	AY172581.9	0.998987
TCONS_00006712	Chd3	0.997161
TCONS_00006712	Aak1	0.990683
TCONS_00007313	Arpp21	0.991949
TCONS_00007313	Atg16l2	0.99575
TCONS_00007602	Oasl2	0.994143
TCONS_00007602	AY172581.9	0.998954
TCONS_00000900	AABR07005506.1	0.99345
TCONS_00000900	Tsku	0.996592
TCONS_00000900	Pnpla1	0.995285
TCONS_00002405	Ada	0.990069
TCONS_00002405	Rhbdf2	-0.994999
TCONS_00002405	Atg16l2	0.997662
TCONS_00004216	Zbtb8a	0.991501
TCONS_00004216	LOC103690016	0.992937
TCONS_00004216	AABR07073038.2	0.990041
TCONS_00004761	Capn10	0.992031
TCONS_00004761	Hnrnph3	0.990009
TCONS_00004761	Dtx1	0.990854
TCONS_00001265	Cradd	-0.994412
TCONS_00001265	Slc31a2	-0.995531
TCONS_00001265	Mitd1	-0.995452
TCONS_00001265	Exoc6	-0.99164
TCONS_00004461	Nr5a1	-0.996854
TCONS_00004461	LOC103690016	0.995996
TCONS_00004461	LOC103694328	0.990374
TCONS_00004461	Sec22a	0.996773
TCONS_00004524	Eipr1	0.990044
TCONS_00004524	Anxa11	0.993616
TCONS_00004524	Satb1	0.990653
TCONS_00004524	P4ha1	0.993103
TCONS_00004551	Arl14ep	0.990269
TCONS_00004551	Mmp14	0.993525
TCONS_00004551	Igtp	0.992627
TCONS_00004551	AABR07070307.1	0.99183
TCONS_00007222	Rhbdf2	-0.990959
TCONS_00007222	Atg16l2	0.994814
TCONS_00007222	Slx4	0.990816
TCONS_00007222	Cd99	0.991741
TCONS_00000878	Stab1	-0.991602
TCONS_00000878	Gnptg	-0.991437
TCONS_00000878	Rbms3	-0.991641
TCONS_00000878	Sec22a	0.9903
TCONS_00000878	AABR07073038.2	0.990988
TCONS_00001054	Zbtb8a	-0.993538
TCONS_00001054	Cradd	-0.9916
TCONS_00001054	Slc31a2	-0.990772
TCONS_00001054	Mitd1	-0.996087
TCONS_00001054	Exoc6	-0.993211
TCONS_00007173	Dmpk	0.993512
TCONS_00007173	Nptxr	0.990143
TCONS_00007173	Lag3	0.99839
TCONS_00007173	Gzmm	0.99283
TCONS_00007173	Lhb	0.990184
TCONS_00007505	Mgat4b	0.9923
TCONS_00007505	Zfp950	0.993161
TCONS_00007505	Osbpl9	-0.994927
TCONS_00007505	Capn10	-0.990042
TCONS_00007505	Hnrnph3	-0.990402
TCONS_00000498	Arf6	0.997185
TCONS_00000498	Dtnb	0.991047
TCONS_00000498	Prkcd	0.990972
TCONS_00000498	Samsn1	0.99139
TCONS_00000498	Dtx1	0.993018
TCONS_00000498	Zc3h7b	0.991373
TCONS_00005318	Arf6	0.996649
TCONS_00005318	Arpp21	0.991408
TCONS_00005318	Plpp5	0.990053
TCONS_00005318	Prkcd	0.99384
TCONS_00005318	Ldah	0.990363
TCONS_00005318	RGD1564171	0.990016
TCONS_00005318	Tmem170a	0.990864
TCONS_00006701	Mgat4b	0.995348
TCONS_00006701	Nt5m	0.996274
TCONS_00006701	Elovl5	-0.990816
TCONS_00006701	Mmp14	0.99247
TCONS_00006701	Rsrp1	-0.992039
TCONS_00006701	Spidr	0.991288
TCONS_00006701	AABR07070307.1	0.992487
TCONS_00000036	Phlda1	-0.992066
TCONS_00000036	Arl14ep	0.992426
TCONS_00000036	Elovl5	-0.990533
TCONS_00000036	Shpk	0.993231
TCONS_00000036	Mfsd9	0.990861
TCONS_00000036	P4ha1	-0.994197
TCONS_00000036	Hebp2	-0.993068
TCONS_00000036	AABR07070307.1	0.991484
TCONS_00001147	Phlda1	0.991648
TCONS_00001147	Lasp1	0.990861
TCONS_00001147	LOC100362400	0.990367
TCONS_00001147	Rps20	0.990391
TCONS_00001147	LOC100909441	0.993808
TCONS_00001147	Kcnj14	0.9932
TCONS_00001147	Psmd3	0.990397
TCONS_00001147	P4ha1	0.9917
TCONS_00001934	Arl14ep	-0.991105
TCONS_00001934	LOC100125367	-0.990495
TCONS_00001934	Tgfb3	-0.994685
TCONS_00001934	Slc31a2	-0.994571
TCONS_00001934	Zfp688	-0.990249
TCONS_00001934	Sox17	0.991403
TCONS_00001934	Mettl25	-0.996135
TCONS_00001934	AABR07070307.1	-0.993691
TCONS_00003618	Anapc2	0.993279
TCONS_00003618	Mindy4	0.9929
TCONS_00003618	Got1	0.996915
TCONS_00003618	Plk3	0.994776
TCONS_00003618	Pprc1	0.99303
TCONS_00003618	Smim3	0.993482
TCONS_00003618	Eif4ebp2	0.9922
TCONS_00003618	Bgn	0.990728
TCONS_00004464	Arhgap32	0.992767
TCONS_00004464	H2afz	0.99377
TCONS_00004464	Ubfd1	0.992586
TCONS_00004464	Capn10	0.994926
TCONS_00004464	Snx3	0.991732
TCONS_00004464	Trim62	0.990708
TCONS_00004464	Zc3h7b	0.991745
TCONS_00004464	Rbx1	0.990863
TCONS_00006820	Chpf2	0.990346
TCONS_00006820	Tprn	0.99097
TCONS_00006820	Man1b1	0.991159
TCONS_00006820	Bok	0.991765
TCONS_00006820	Ddx46	0.991029
TCONS_00006820	Ushbp1	0.992988
TCONS_00006820	Ninl	0.990888
TCONS_00006820	Dpm3	0.999171
TCONS_00000797	Mgat4b	-0.990343
TCONS_00000797	Arhgap32	0.990736
TCONS_00000797	Anxa11	0.99656
TCONS_00000797	Rhbdf2	-0.994144
TCONS_00000797	LOC100909441	0.990206
TCONS_00000797	Ppp1r15a	0.997539
TCONS_00000797	Dchs1	0.990792
TCONS_00000797	Dusp3	0.997149
TCONS_00000797	Rbx1	0.99078
TCONS_00001857	Col13a1	0.994601
TCONS_00001857	Mgat4b	-0.993646
TCONS_00001857	Elovl5	0.992594
TCONS_00001857	Cfap70	0.991371
TCONS_00001857	Cables1	-0.992589
TCONS_00001857	Casp9	-0.995259
TCONS_00001857	Tmem177	-0.991285
TCONS_00001857	LOC103694328	-0.99073
TCONS_00001857	LOC102553828	-0.990074
TCONS_00004051	Vgf	0.992454
TCONS_00004051	Pttg1	0.99885
TCONS_00004051	Matn4	0.993481
TCONS_00004051	Plpp5	0.997655
TCONS_00004051	Prkcd	0.994108
TCONS_00004051	Dnajb13	0.996599
TCONS_00004051	Gadd45b	0.996837
TCONS_00004051	Nomo1	0.999217
TCONS_00004051	Ldah	0.991338
TCONS_00001396	Arhgap32	0.991957
TCONS_00001396	Man1b1	0.994855
TCONS_00001396	Ddx46	0.994665
TCONS_00001396	Ushbp1	0.993131
TCONS_00001396	Dpm3	0.991337
TCONS_00001396	Dchs1	0.996116
TCONS_00001396	Capn10	0.993489
TCONS_00001396	Hnrnph3	0.996584
TCONS_00001396	Dtx1	0.99378
TCONS_00001396	Rbx1	0.995819
TCONS_00001718	Ptgfrn	-0.992269
TCONS_00001718	Pskh1	-0.991217
TCONS_00001718	Dclre1b	-0.994482
TCONS_00001718	L3mbtl2	-0.996399
TCONS_00001718	Tmem209	-0.996623
TCONS_00001718	AABR07064000.1	-0.993565
TCONS_00001718	LOC108348137	-0.99024
TCONS_00001718	Palmd	0.990902
TCONS_00001718	Chchd6	-0.990329
TCONS_00001718	AC134224.3	-0.994815
TCONS_00004882	Col13a1	-0.991495
TCONS_00004882	Mgat4b	0.997597
TCONS_00004882	Elovl5	-0.990133
TCONS_00004882	Anxa11	-0.995439
TCONS_00004882	Rhbdf2	0.996559
TCONS_00004882	Rsrp1	-0.99478
TCONS_00004882	Ppp1r15a	-0.995241
TCONS_00004882	Dusp3	-0.991176
TCONS_00004882	Mtrf1	-0.990331
TCONS_00004882	Dnajc12	0.99009
TCONS_00000347	Ube2g2	0.991866
TCONS_00000347	Ada	0.99158
TCONS_00000347	Man1b1	0.995975
TCONS_00000347	Ubfd1	0.990995
TCONS_00000347	Samsn1	0.991475
TCONS_00000347	Dchs1	0.990948
TCONS_00000347	Sp110	0.990451
TCONS_00000347	Capn10	0.990289
TCONS_00000347	Bola2	0.993522
TCONS_00000347	Dtx1	0.998158
TCONS_00000347	Zc3h7b	0.991183
TCONS_00001255	Tuba4a	0.990283
TCONS_00001255	LOC108350501	0.99539
TCONS_00001255	Chpf2	0.994174
TCONS_00001255	Tprn	0.995955
TCONS_00001255	Dynll1	0.994938
TCONS_00001255	Tpm4	0.997624
TCONS_00001255	Cd4	0.996409
TCONS_00001255	Mbp	0.995732
TCONS_00001255	Ube2s	0.992884
TCONS_00001255	Bok	0.99544
TCONS_00001255	Calhm2	0.990065
TCONS_00001255	LOC102555453	0.995506
TCONS_00003885	F11r	-0.990227
TCONS_00003885	Fbf1	-0.990542
TCONS_00003885	Ptgfrn	-0.993653
TCONS_00003885	Pskh1	-0.991378
TCONS_00003885	Dclre1b	-0.995415
TCONS_00003885	L3mbtl2	-0.996837
TCONS_00003885	Tmem209	-0.996198
TCONS_00003885	AABR07064000.1	-0.993608
TCONS_00003885	LOC108348137	-0.990843
TCONS_00003885	Palmd	0.992091
TCONS_00003885	Chchd6	-0.990014
TCONS_00003885	AC134224.3	-0.995965
TCONS_00003912	Lasp1	0.99296
TCONS_00003912	Creb3l1	0.991294
TCONS_00003912	Elovl5	0.993358
TCONS_00003912	Eipr1	0.990425
TCONS_00003912	Anxa11	0.995011
TCONS_00003912	Satb1	0.994151
TCONS_00003912	LOC100909441	0.993763
TCONS_00003912	Ppp1r15a	0.994865
TCONS_00003912	Kcnj14	0.992239
TCONS_00003912	Dchs1	0.99073
TCONS_00003912	Dusp3	0.995024
TCONS_00003912	Rbx1	0.990426
TCONS_00004928	Col13a1	0.994791
TCONS_00004928	Mgat4b	-0.994122
TCONS_00004928	Elovl5	0.993061
TCONS_00004928	Eepd1	-0.991525
TCONS_00004928	Cfap70	0.992764
TCONS_00004928	Mmp14	-0.992111
TCONS_00004928	Rsrp1	0.990346
TCONS_00004928	Spidr	-0.9969
TCONS_00004928	LOC103694328	-0.997148
TCONS_00004928	Ints6l	-0.991005
TCONS_00004928	Dnajc12	-0.990264
TCONS_00004928	AABR07070307.1	-0.990691
TCONS_00006424	Jmjd6	0.992066
TCONS_00006424	Eprs	0.991875
TCONS_00006424	Nid1	0.994695
TCONS_00006424	Plod1	0.994601
TCONS_00006424	LOC680121	0.994566
TCONS_00006424	Npas2	0.9927
TCONS_00006424	Zfp503	0.991768
TCONS_00006424	Syt5	0.991849
TCONS_00006424	Ell2	0.990789
TCONS_00006424	Mrps28	0.992879
TCONS_00006424	Tyk2	0.991228
TCONS_00006424	AABR07035273.1	0.997842
TCONS_00000814	Eipr1	0.996239
TCONS_00000814	Akr1b8	0.991005
TCONS_00000814	Tubb4b	0.993153
TCONS_00000814	Anxa11	0.998422
TCONS_00000814	Satb1	0.991743
TCONS_00000814	Trim3	-0.995153
TCONS_00000814	Mrps12	0.992251
TCONS_00000814	Nfkbib	0.994967
TCONS_00000814	Ppp1r15a	0.995317
TCONS_00000814	Mrap	0.990707
TCONS_00000814	Dusp3	0.995381
TCONS_00000814	Mtrf1	0.99305
TCONS_00000814	Vps26b	-0.993407
TCONS_00001446	Dyrk3	0.992791
TCONS_00001446	Eipr1	0.993833
TCONS_00001446	Akr1b8	0.990569
TCONS_00001446	Tubb4b	0.992171
TCONS_00001446	Anxa11	0.998364
TCONS_00001446	Rhbdf2	-0.991752
TCONS_00001446	Satb1	0.992818
TCONS_00001446	LOC100909441	0.991917
TCONS_00001446	Mrps12	0.990093
TCONS_00001446	Nfkbib	0.994409
TCONS_00001446	Ppp1r15a	0.998482
TCONS_00001446	Mrap	0.992391
TCONS_00001446	Dusp3	0.998885
TCONS_00001446	Mtrf1	0.991742
TCONS_00001673	Lasp1	0.996907
TCONS_00001673	Creb3l1	0.992158
TCONS_00001673	Ndufa5	0.990141
TCONS_00001673	Elovl5	0.991876
TCONS_00001673	Arhgap32	0.993669
TCONS_00001673	Anxa11	0.991696
TCONS_00001673	Man1b1	0.990809
TCONS_00001673	Satb1	0.992128
TCONS_00001673	LOC100909441	0.996077
TCONS_00001673	Ppp1r15a	0.994091
TCONS_00001673	Kcnj14	0.992889
TCONS_00001673	Dchs1	0.995463
TCONS_00001673	Dusp3	0.994823
TCONS_00001673	Rbx1	0.994798
TCONS_00001845	Zfp958	-0.990689
TCONS_00001845	Ephx1	-0.996182
TCONS_00001845	Arl14ep	-0.991421
TCONS_00001845	Rai2	-0.996402
TCONS_00001845	Eipr1	0.992313
TCONS_00001845	Mmp14	-0.994973
TCONS_00001845	Anxa11	0.990928
TCONS_00001845	Pxylp1	-0.992142
TCONS_00001845	Trim3	-0.994452
TCONS_00001845	Shpk	-0.995292
TCONS_00001845	Mtrf1	0.992283
TCONS_00001845	Vps26b	-0.994168
TCONS_00001845	Ccdc9	-0.994214
TCONS_00001845	P4ha1	0.993438
TCONS_00003368	Wnt9b	0.995295
TCONS_00003368	Parp10	-0.994727
TCONS_00003368	Dyrk3	0.995719
TCONS_00003368	Tubb4b	0.991478
TCONS_00003368	H2afz	0.992459
TCONS_00003368	Hagh	0.990766
TCONS_00003368	Klhl36	-0.9905
TCONS_00003368	Tmc7	0.992986
TCONS_00003368	Gmpr	0.993232
TCONS_00003368	Dnajb13	0.994684
TCONS_00003368	Ppp1r15a	0.990426
TCONS_00003368	Osbpl9	0.991943
TCONS_00003368	Cd99	0.991022
TCONS_00003368	Dnajc12	-0.990016
TCONS_00005232	Ube2g2	0.993076
TCONS_00005232	Gpr137b	0.992173
TCONS_00005232	Man1b1	0.991809
TCONS_00005232	Lrp4	0.99028
TCONS_00005232	Ubfd1	0.991406
TCONS_00005232	Ddx46	0.996539
TCONS_00005232	Hspb8	0.990652
TCONS_00005232	Depp1	0.991468
TCONS_00005232	Rab7b	0.995842
TCONS_00005232	Capn10	0.997814
TCONS_00005232	Trim62	0.992323
TCONS_00005232	Dtx1	0.99623
TCONS_00005232	AC141521.1	0.990942
TCONS_00005232	Zc3h7b	0.990226
TCONS_00001451	Lasp1	0.99135
TCONS_00001451	Dyrk3	0.992612
TCONS_00001451	Arhgap32	0.991272
TCONS_00001451	Eipr1	0.994544
TCONS_00001451	Akr1b8	0.99103
TCONS_00001451	Tubb4b	0.990853
TCONS_00001451	Anxa11	0.997186
TCONS_00001451	Satb1	0.99396
TCONS_00001451	LOC100909441	0.994598
TCONS_00001451	Nfkbib	0.994858
TCONS_00001451	Ppp1r15a	0.997821
TCONS_00001451	Mrap	0.992948
TCONS_00001451	Psmd3	0.990042
TCONS_00001451	Dusp3	0.998747
TCONS_00001451	Mtrf1	0.99167
TCONS_00002155	Lasp1	0.995212
TCONS_00002155	Creb3l1	0.995396
TCONS_00002155	Ndufa5	0.994419
TCONS_00002155	Elovl5	0.995046
TCONS_00002155	Arhgap32	0.994848
TCONS_00002155	Ankrd33b	0.991943
TCONS_00002155	Satb1	0.991736
TCONS_00002155	Casp9	-0.993474
TCONS_00002155	LOC100909441	0.990011
TCONS_00002155	NEWGENE_2134	0.991979
TCONS_00002155	Kcnj14	0.995091
TCONS_00002155	Ankrd53	0.991559
TCONS_00002155	Dchs1	0.996828
TCONS_00002155	AABR07027272.1	0.992742
TCONS_00002155	Rbx1	0.997438
TCONS_00004356	Phlda1	-0.990051
TCONS_00004356	Stk10	-0.996721
TCONS_00004356	Arl14ep	0.993477
TCONS_00004356	Elovl5	-0.997572
TCONS_00004356	Trmt5	0.990755
TCONS_00004356	Satb1	-0.99035
TCONS_00004356	Smarcal1	0.991225
TCONS_00004356	Strip1	0.992852
TCONS_00004356	Agpat2	0.990717
TCONS_00004356	Ankrd53	-0.991199
TCONS_00004356	Paqr7	0.993657
TCONS_00004356	Fscn2	-0.990173
TCONS_00004356	Spidr	0.990405
TCONS_00004356	Ints6l	0.99597
TCONS_00004356	AABR07070307.1	0.996469
TCONS_00005854	Col13a1	0.993654
TCONS_00005854	Pla2g1b	0.993007
TCONS_00005854	Wnt9b	0.99758
TCONS_00005854	Dyrk3	0.990038
TCONS_00005854	Eepd1	-0.993129
TCONS_00005854	Cfap70	0.996164
TCONS_00005854	Akr1b8	0.992379
TCONS_00005854	Tubb4b	0.99229
TCONS_00005854	Hagh	0.996687
TCONS_00005854	Gmpr	0.992067
TCONS_00005854	Rpp25	-0.99005
TCONS_00005854	Mief2	-0.991574
TCONS_00005854	Mtrf1	0.992456
TCONS_00005854	Dnajc12	-0.998389
TCONS_00005854	Chga	-0.996043
TCONS_00003614	Phlda1	0.990488
TCONS_00003614	LOC108350501	0.991646
TCONS_00003614	Ndufa5	0.996067
TCONS_00003614	Ankrd33b	0.996283
TCONS_00003614	Pde10a	0.99145
TCONS_00003614	Nfil3	0.995148
TCONS_00003614	Txndc5	0.997454
TCONS_00003614	Tpm4	0.994123
TCONS_00003614	Clu	0.990865
TCONS_00003614	Gorasp1	-0.994773
TCONS_00003614	NEWGENE_2134	0.992607
TCONS_00003614	Ptprn	0.994157
TCONS_00003614	Kcnj14	0.995165
TCONS_00003614	Ankrd53	0.990025
TCONS_00003614	LOC102551340	0.994936
TCONS_00003614	AABR07027272.1	0.9985
TCONS_00003614	AABR07027137.1	0.991383
TCONS_00005889	Anks3	-0.992337
TCONS_00005889	Wif1	-0.992468
TCONS_00005889	Foxj2	-0.99027
TCONS_00005889	Trappc12	-0.991409
TCONS_00005889	Msh3	-0.992151
TCONS_00005889	Extl2	-0.99073
TCONS_00005889	Ugcg	-0.997927
TCONS_00005889	Nek4	-0.993675
TCONS_00005889	Prkab2	-0.997101
TCONS_00005889	Pskh1	-0.995763
TCONS_00005889	Dclre1b	-0.992896
TCONS_00005889	Haus5	-0.991291
TCONS_00005889	Tmem209	-0.99019
TCONS_00005889	Rtn4r	-0.990493
TCONS_00005889	Uqcrq	0.991765
TCONS_00005889	Suz12	-0.991966
TCONS_00005889	Ptpn21	-0.996418
TCONS_00006064	Rpl10a	0.993758
TCONS_00006064	Ncf1	0.990058
TCONS_00006064	Lasp1	0.998487
TCONS_00006064	Rps20	0.990242
TCONS_00006064	Arhgap32	0.992707
TCONS_00006064	Dynll1	0.993421
TCONS_00006064	Man1b1	0.992467
TCONS_00006064	LOC100909441	0.999474
TCONS_00006064	Bok	0.993365
TCONS_00006064	Cd37	0.990802
TCONS_00006064	Mrpl49	0.991519
TCONS_00006064	Zfp292	0.995533
TCONS_00006064	Dchs1	0.994157
TCONS_00006064	Capn2	0.993687
TCONS_00006064	Dusp3	0.991894
TCONS_00006064	LOC103690175	0.99638
TCONS_00006064	Rbx1	0.99231
TCONS_00007310	Ncf1	0.996319
TCONS_00007310	Lasp1	0.992357
TCONS_00007310	Parp10	-0.998881
TCONS_00007310	Pam16	0.990074
TCONS_00007310	Dyrk3	0.996454
TCONS_00007310	Creb3l1	0.993106
TCONS_00007310	Arhgap32	0.998423
TCONS_00007310	H2afz	0.994187
TCONS_00007310	LOC100909441	0.991674
TCONS_00007310	Klhl36	-0.991184
TCONS_00007310	NEWGENE_2134	0.991243
TCONS_00007310	LOC100360573	0.990176
TCONS_00007310	Ppp1r15a	0.991747
TCONS_00007310	Mief2	-0.991223
TCONS_00007310	Dchs1	0.993357
TCONS_00007310	Dusp3	0.99324
TCONS_00007310	LOC103690175	0.992516
TCONS_00007310	Rbx1	0.99518
TCONS_00004811	Zfp958	-0.990879
TCONS_00004811	Ephx1	-0.993504
TCONS_00004811	Phlda1	0.994489
TCONS_00004811	Stk10	0.990643
TCONS_00004811	Arl14ep	-0.996225
TCONS_00004811	Elovl5	0.992736
TCONS_00004811	Dixdc1	-0.991757
TCONS_00004811	Mmp14	-0.992169
TCONS_00004811	Satb1	0.993364
TCONS_00004811	Snx33	-0.992375
TCONS_00004811	Shpk	-0.997485
TCONS_00004811	Mfsd9	-0.993781
TCONS_00004811	Anks6	-0.993236
TCONS_00004811	Fscn2	0.994623
TCONS_00004811	Ints6l	-0.990379
TCONS_00004811	Mtrf1	0.990729
TCONS_00004811	P4ha1	0.996974
TCONS_00004811	Hebp2	0.993289
TCONS_00004811	AABR07070307.1	-0.993465
TCONS_00000949	Zbtb12	0.997476
TCONS_00000949	Slc19a1	0.991774
TCONS_00000949	Agfg2	0.994045
TCONS_00000949	Dcp1b	0.994969
TCONS_00000949	Rpusd3	0.99463
TCONS_00000949	Sdc3	0.990948
TCONS_00000949	Cables1	0.997425
TCONS_00000949	Casp9	0.995365
TCONS_00000949	Pacsin3	0.994265
TCONS_00000949	Tradd	0.991818
TCONS_00000949	Inpp5j	0.996568
TCONS_00000949	Wdr24	0.991114
TCONS_00000949	Efna4	0.992256
TCONS_00000949	Gys1	0.990314
TCONS_00000949	Tmem177	0.997229
TCONS_00000949	Ccdc8	0.990068
TCONS_00000949	Tmem141	0.992646
TCONS_00000949	LOC102548682	0.992586
TCONS_00000949	Ttc39c	0.994219
TCONS_00000949	Prlr	0.994336
TCONS_00002933	Wnt9b	0.999534
TCONS_00002933	Parp10	-0.992702
TCONS_00002933	Dyrk3	0.995788
TCONS_00002933	Cfap70	0.992861
TCONS_00002933	Akr1b8	0.993707
TCONS_00002933	Tubb4b	0.997417
TCONS_00002933	Anxa11	0.990451
TCONS_00002933	Hagh	0.997823
TCONS_00002933	Gmpr	0.997465
TCONS_00002933	Gapdh	0.992719
TCONS_00002933	Mrps12	0.992229
TCONS_00002933	Nfkbib	0.990119
TCONS_00002933	Ppp1r15a	0.992936
TCONS_00002933	Mief2	-0.993275
TCONS_00002933	Lrmp	0.990251
TCONS_00002933	Dusp3	0.990675
TCONS_00002933	Ccdc160	-0.991431
TCONS_00002933	Mtrf1	0.99316
TCONS_00002933	Cd99	0.994198
TCONS_00002933	Dnajc12	-0.994546
TCONS_00002933	Chga	-0.995554
TCONS_00006405	Zbtb12	0.993303
TCONS_00006405	Rhobtb1	0.994853
TCONS_00006405	Agfg2	0.997742
TCONS_00006405	Xylt2	0.990688
TCONS_00006405	Art4	0.996583
TCONS_00006405	Cfap70	-0.990466
TCONS_00006405	Dcp1b	0.992223
TCONS_00006405	LOC500028	0.990325
TCONS_00006405	Trmt9b	0.994718
TCONS_00006405	Sdc3	0.997182
TCONS_00006405	Setd6	0.991851
TCONS_00006405	Pacsin3	0.998077
TCONS_00006405	Klhl36	0.990836
TCONS_00006405	Tab1	0.991069
TCONS_00006405	Rpp25	0.99158
TCONS_00006405	Wdr24	0.996961
TCONS_00006405	Pias3	0.991859
TCONS_00006405	Slfn5	0.993683
TCONS_00006405	Tril	0.990878
TCONS_00006405	Arhgef18	0.992494
TCONS_00006405	Mief2	0.992618
TCONS_00006405	Wls	0.991697
TCONS_00003079	Ube2g2	0.991383
TCONS_00003079	Gpr137b	0.991531
TCONS_00003079	Tuba4a	0.9902
TCONS_00003079	Lasp1	0.991196
TCONS_00003079	Arhgap32	0.992068
TCONS_00003079	Adh6	0.992307
TCONS_00003079	Man1b1	0.996377
TCONS_00003079	Lrp4	0.996002
TCONS_00003079	Ubfd1	0.997264
TCONS_00003079	Slc3a2	0.995031
TCONS_00003079	Ackr3	0.993182
TCONS_00003079	Mrpl49	0.995729
TCONS_00003079	Ddx46	0.99471
TCONS_00003079	Hspb8	0.994057
TCONS_00003079	Zfp292	0.993103
TCONS_00003079	Dchs1	0.995227
TCONS_00003079	Capn10	0.99367
TCONS_00003079	LOC103690175	0.990396
TCONS_00003079	Trim62	0.99959
TCONS_00003079	Dtx1	0.991502
TCONS_00003079	Arhgef17	0.992265
TCONS_00003079	Zc3h7b	0.995018
TCONS_00003079	Rbx1	0.993874
TCONS_00003812	Rrp1b	-0.99533
TCONS_00003812	Stk38l	-0.995165
TCONS_00003812	Smpd4	-0.997037
TCONS_00003812	Tceanc	-0.990713
TCONS_00003812	Hs1bp3	-0.993392
TCONS_00003812	Cdk18	-0.991099
TCONS_00003812	Extl2	-0.994207
TCONS_00003812	Pomk	-0.990276
TCONS_00003812	MGC116121	-0.992752
TCONS_00003812	Lzic	-0.991338
TCONS_00003812	Nek4	-0.993962
TCONS_00003812	Ccar2	-0.991591
TCONS_00003812	Klhl26	-0.990084
TCONS_00003812	Slc25a42	-0.990424
TCONS_00003812	Pacs1	-0.993444
TCONS_00003812	Slc26a6	-0.992949
TCONS_00003812	Dnaaf5	-0.994404
TCONS_00003812	Mavs	-0.996689
TCONS_00003812	Coq4	-0.996776
TCONS_00003812	Etnk2	-0.99617
TCONS_00003812	Rtn4r	-0.990568
TCONS_00003812	Gtf2f1	-0.998066
TCONS_00003812	Uqcrq	0.998014
TCONS_00004333	Ncf1	-0.997227
TCONS_00004333	Xylt2	0.993886
TCONS_00004333	Col1a1	-0.991312
TCONS_00004333	Parp10	0.996064
TCONS_00004333	Dyrk3	-0.992136
TCONS_00004333	Creb3l1	-0.994369
TCONS_00004333	Art4	0.994103
TCONS_00004333	Arhgap32	-0.990433
TCONS_00004333	Akr1b8	-0.992428
TCONS_00004333	Slc39a10	0.990725
TCONS_00004333	Sdc3	0.991151
TCONS_00004333	Satb1	-0.990629
TCONS_00004333	Zfp512b	0.990576
TCONS_00004333	NEWGENE_2134	-0.993083
TCONS_00004333	Nfkbib	-0.990847
TCONS_00004333	Wdr6	0.990677
TCONS_00004333	LOC100360087	-0.990087
TCONS_00004333	Pias3	0.992335
TCONS_00004333	Sema4b	0.991388
TCONS_00004333	Psmd3	-0.993511
TCONS_00004333	Mief2	0.996366
TCONS_00004333	Actg2	-0.993755
TCONS_00004333	LOC103694506	-0.994379
TCONS_00004333	Ccdc160	0.994752
TCONS_00004859	Wnt9b	0.996872
TCONS_00004859	Trir	0.991145
TCONS_00004859	Parp10	-0.991514
TCONS_00004859	Pam16	0.991076
TCONS_00004859	Dyrk3	0.996208
TCONS_00004859	Rai2	-0.990079
TCONS_00004859	Cfap70	0.990967
TCONS_00004859	Eipr1	0.995888
TCONS_00004859	Akr1b8	0.996631
TCONS_00004859	Tubb4b	0.998426
TCONS_00004859	Anxa11	0.998141
TCONS_00004859	Pxylp1	-0.991168
TCONS_00004859	Satb1	0.994641
TCONS_00004859	Hagh	0.996841
TCONS_00004859	Gmpr	0.99551
TCONS_00004859	Trim3	-0.990257
TCONS_00004859	Mrps12	0.995821
TCONS_00004859	Nfkbib	0.996627
TCONS_00004859	Ppp1r15a	0.998155
TCONS_00004859	Mief2	-0.993405
TCONS_00004859	Dusp3	0.997273
TCONS_00004859	Ccdc160	-0.994088
TCONS_00004859	Mtrf1	0.99716
TCONS_00004859	Cd99	0.990263
TCONS_00001384	Ube2g2	0.99494
TCONS_00001384	Gpr137b	0.99258
TCONS_00001384	Lasp1	0.990273
TCONS_00001384	Arhgap32	0.990673
TCONS_00001384	Adh6	0.99124
TCONS_00001384	Man1b1	0.99807
TCONS_00001384	Lrp4	0.996891
TCONS_00001384	Ubfd1	0.997776
TCONS_00001384	Slc3a2	0.993565
TCONS_00001384	Ackr3	0.993686
TCONS_00001384	Mrpl49	0.99491
TCONS_00001384	Ddx46	0.99527
TCONS_00001384	Hspb8	0.995623
TCONS_00001384	Zfp292	0.993105
TCONS_00001384	Dchs1	0.994841
TCONS_00001384	Sp110	0.992916
TCONS_00001384	Rab7b	0.990016
TCONS_00001384	Cd34	-0.990344
TCONS_00001384	Capn10	0.993796
TCONS_00001384	Bola2	0.993775
TCONS_00001384	Trim62	0.999025
TCONS_00001384	Dtx1	0.995103
TCONS_00001384	Arhgef17	0.993864
TCONS_00001384	Zc3h7b	0.996214
TCONS_00001384	Rbx1	0.99304
TCONS_00002523	Wnt9b	0.996386
TCONS_00002523	Parp10	-0.993446
TCONS_00002523	Dyrk3	0.994988
TCONS_00002523	Creb3l1	0.993564
TCONS_00002523	Art4	-0.990137
TCONS_00002523	Elovl5	0.993816
TCONS_00002523	Rai2	-0.991191
TCONS_00002523	Cfap70	0.994661
TCONS_00002523	Eipr1	0.9962
TCONS_00002523	Akr1b8	0.999046
TCONS_00002523	Tubb4b	0.995468
TCONS_00002523	Anxa11	0.996978
TCONS_00002523	Pxylp1	-0.993021
TCONS_00002523	Satb1	0.998355
TCONS_00002523	Hagh	0.997307
TCONS_00002523	Gmpr	0.991011
TCONS_00002523	Mrps12	0.993515
TCONS_00002523	Nfkbib	0.99515
TCONS_00002523	Ppp1r15a	0.997204
TCONS_00002523	Psmd3	0.992648
TCONS_00002523	Mief2	-0.996423
TCONS_00002523	Actg2	0.990451
TCONS_00002523	Dusp3	0.99597
TCONS_00002523	Ccdc160	-0.993939
TCONS_00002523	Mtrf1	0.999159
TCONS_00003142	Rpl10a	0.991452
TCONS_00003142	Ncf1	0.997581
TCONS_00003142	Col1a1	0.993416
TCONS_00003142	Phlda1	0.99099
TCONS_00003142	Lasp1	0.99539
TCONS_00003142	Parp10	-0.992052
TCONS_00003142	Creb3l1	0.997814
TCONS_00003142	Ndufa5	0.997406
TCONS_00003142	Mefv	0.990862
TCONS_00003142	Rps20	0.990826
TCONS_00003142	Arhgap32	0.993523
TCONS_00003142	Ankrd33b	0.990946
TCONS_00003142	Satb1	0.992413
TCONS_00003142	LOC100909441	0.995709
TCONS_00003142	Clu	0.992895
TCONS_00003142	Gorasp1	-0.99409
TCONS_00003142	NEWGENE_2134	0.999002
TCONS_00003142	Ppan	0.99268
TCONS_00003142	LOC100360087	0.990913
TCONS_00003142	Kcnj14	0.994219
TCONS_00003142	Psmd3	0.996359
TCONS_00003142	Dchs1	0.991235
TCONS_00003142	LOC103690175	0.990362
TCONS_00003142	AABR07027272.1	0.994457
TCONS_00003142	Rbx1	0.991869
TCONS_00004456	Zbtb12	0.990974
TCONS_00004456	Agfg2	0.990604
TCONS_00004456	Stk10	-0.991898
TCONS_00004456	Creb3l1	-0.990449
TCONS_00004456	Elovl5	-0.997011
TCONS_00004456	Eepd1	0.992621
TCONS_00004456	Cfap70	-0.994772
TCONS_00004456	RGD1308117	0.993371
TCONS_00004456	Akr1b8	-0.990456
TCONS_00004456	Trmt9b	0.991722
TCONS_00004456	Sdc3	0.992234
TCONS_00004456	Cables1	0.9909
TCONS_00004456	Satb1	-0.992125
TCONS_00004456	Casp9	0.998267
TCONS_00004456	Strip1	0.990664
TCONS_00004456	Ankrd53	-0.993641
TCONS_00004456	Slfn5	0.991291
TCONS_00004456	Paqr7	0.995903
TCONS_00004456	Tmem177	0.996536
TCONS_00004456	Kdm2b	0.990732
TCONS_00004456	Spidr	0.99003
TCONS_00004456	LOC103694328	0.990374
TCONS_00004456	Ints6l	0.993155
TCONS_00004456	Mtrf1	-0.990988
TCONS_00004456	Ttc39c	0.993314
TCONS_00004752	Cdkn1a	0.997948
TCONS_00004752	Gpr137b	0.996557
TCONS_00004752	Tuba4a	0.995716
TCONS_00004752	Fam161a	0.994272
TCONS_00004752	Chpf2	0.992791
TCONS_00004752	Calca	0.991784
TCONS_00004752	Adh6	0.998675
TCONS_00004752	Lrp4	0.998657
TCONS_00004752	Col4a1	0.992576
TCONS_00004752	Serpinh1	0.992177
TCONS_00004752	Slc3a2	0.997557
TCONS_00004752	PVR	0.992154
TCONS_00004752	Calhm2	0.99019
TCONS_00004752	Mrpl49	0.993289
TCONS_00004752	Ddx46	0.990988
TCONS_00004752	Rgs7	0.997415
TCONS_00004752	Hspb8	0.990693
TCONS_00004752	Depp1	0.994722
TCONS_00004752	Gltpd2	0.992362
TCONS_00004752	Zfp292	0.991874
TCONS_00004752	LOC108348287	0.995272
TCONS_00004752	Kiaa0408L	0.991457
TCONS_00004752	Tmem200a	0.992073
TCONS_00004752	Trim62	0.994177
TCONS_00004752	Arhgef17	0.997527
TCONS_00005153	Ncf1	0.992617
TCONS_00005153	Phlda1	0.992498
TCONS_00005153	Lasp1	0.99455
TCONS_00005153	Parp10	-0.993436
TCONS_00005153	Creb3l1	0.999243
TCONS_00005153	Ndufa5	0.997934
TCONS_00005153	Elovl5	0.9935
TCONS_00005153	Arhgap32	0.994788
TCONS_00005153	Akr1b8	0.990396
TCONS_00005153	Ankrd33b	0.995032
TCONS_00005153	Sdc3	-0.99075
TCONS_00005153	Satb1	0.994632
TCONS_00005153	Casp9	-0.992725
TCONS_00005153	LOC100909441	0.991788
TCONS_00005153	Clu	0.991626
TCONS_00005153	Gorasp1	-0.992196
TCONS_00005153	NEWGENE_2134	0.997609
TCONS_00005153	LOC100360087	0.99285
TCONS_00005153	Kcnj14	0.996297
TCONS_00005153	Ankrd53	0.99445
TCONS_00005153	Psmd3	0.994372
TCONS_00005153	Mief2	-0.990388
TCONS_00005153	Dchs1	0.993732
TCONS_00005153	AABR07027272.1	0.995082
TCONS_00005153	Rbx1	0.995064
TCONS_00003586	Wnt9b	0.999195
TCONS_00003586	Trir	0.992266
TCONS_00003586	Parp10	-0.9965
TCONS_00003586	Pam16	0.992682
TCONS_00003586	Dyrk3	0.998621
TCONS_00003586	Art4	-0.990175
TCONS_00003586	Cfap70	0.992162
TCONS_00003586	Arhgap32	0.99042
TCONS_00003586	Eipr1	0.992867
TCONS_00003586	Akr1b8	0.996751
TCONS_00003586	Tubb4b	0.998226
TCONS_00003586	H2afz	0.991832
TCONS_00003586	Anxa11	0.992973
TCONS_00003586	Satb1	0.99304
TCONS_00003586	Hagh	0.998047
TCONS_00003586	Cx3cl1	-0.991393
TCONS_00003586	Gmpr	0.996428
TCONS_00003586	Gapdh	0.992458
TCONS_00003586	Mrps12	0.995857
TCONS_00003586	Nfkbib	0.995613
TCONS_00003586	Ppp1r15a	0.996028
TCONS_00003586	Mief2	-0.996611
TCONS_00003586	Dusp3	0.995389
TCONS_00003586	Ccdc160	-0.996114
TCONS_00003586	Mtrf1	0.995514
TCONS_00003586	Cd99	0.990492
TCONS_00000558	Phlda1	0.996556
TCONS_00000558	Stk10	0.997392
TCONS_00000558	Arl14ep	-0.991703
TCONS_00000558	Creb3l1	0.993453
TCONS_00000558	Ndufa5	0.992026
TCONS_00000558	Elovl5	0.997922
TCONS_00000558	Trmt5	-0.994107
TCONS_00000558	Dixdc1	-0.99137
TCONS_00000558	Ankrd33b	0.995192
TCONS_00000558	Nfil3	0.991097
TCONS_00000558	Satb1	0.99367
TCONS_00000558	Casp9	-0.991441
TCONS_00000558	Txndc5	0.995001
TCONS_00000558	Smarcal1	-0.996637
TCONS_00000558	Strip1	-0.994116
TCONS_00000558	Zfp688	-0.991129
TCONS_00000558	Agpat2	-0.990849
TCONS_00000558	LOC100360087	0.991517
TCONS_00000558	Kcnj14	0.996677
TCONS_00000558	Ankrd53	0.997163
TCONS_00000558	Paqr7	-0.996047
TCONS_00000558	Anks6	-0.994353
TCONS_00000558	Fscn2	0.992813
TCONS_00000558	Ints6l	-0.994379
TCONS_00000558	AABR07027272.1	0.99013
TCONS_00000558	Hebp2	0.993254
TCONS_00000558	AABR07070307.1	-0.991403
TCONS_00003778	Wnt9b	0.998994
TCONS_00003778	Dyrk3	0.992226
TCONS_00003778	Art4	-0.991092
TCONS_00003778	Rai2	-0.99279
TCONS_00003778	Cfap70	0.994729
TCONS_00003778	Eipr1	0.99126
TCONS_00003778	Akr1b8	0.996135
TCONS_00003778	Tubb4b	0.997286
TCONS_00003778	Pxylp1	-0.992176
TCONS_00003778	St5	-0.991892
TCONS_00003778	Hagh	0.999533
TCONS_00003778	Cx3cl1	-0.993473
TCONS_00003778	Gmpr	0.995729
TCONS_00003778	Gapdh	0.992139
TCONS_00003778	Rpp25	-0.994712
TCONS_00003778	Edem2	-0.990686
TCONS_00003778	Mrps12	0.994874
TCONS_00003778	Nfkbib	0.991968
TCONS_00003778	Per2	-0.992178
TCONS_00003778	Mief2	-0.995601
TCONS_00003778	Lrmp	0.993121
TCONS_00003778	Actg2	0.990482
TCONS_00003778	Ccdc160	-0.994535
TCONS_00003778	Mtrf1	0.995691
TCONS_00003778	Cd99	0.990438
TCONS_00003778	Dnajc12	-0.992578
TCONS_00003778	Chga	-0.996383
TCONS_00004540	Agfg2	-0.990181
TCONS_00004540	Wnt9b	0.999038
TCONS_00004540	Parp10	-0.993506
TCONS_00004540	Dyrk3	0.993225
TCONS_00004540	Art4	-0.99531
TCONS_00004540	Eepd1	-0.992394
TCONS_00004540	Cfap70	0.997534
TCONS_00004540	Akr1b8	0.997542
TCONS_00004540	Tubb4b	0.994484
TCONS_00004540	Trmt9b	-0.993899
TCONS_00004540	Sdc3	-0.991632
TCONS_00004540	Pxylp1	-0.990552
TCONS_00004540	Satb1	0.992551
TCONS_00004540	St5	-0.99111
TCONS_00004540	Hagh	0.999327
TCONS_00004540	Cx3cl1	-0.990954
TCONS_00004540	Gmpr	0.992205
TCONS_00004540	Rpp25	-0.995823
TCONS_00004540	Edem2	-0.990269
TCONS_00004540	Mrps12	0.991597
TCONS_00004540	Ppp1r15a	0.990286
TCONS_00004540	Mief2	-0.998049
TCONS_00004540	Actg2	0.991844
TCONS_00004540	Ccdc160	-0.993462
TCONS_00004540	Mtrf1	0.996378
TCONS_00004540	Dnajc12	-0.99257
TCONS_00004540	Chga	-0.992904
TCONS_00004827	Lrrc20	-0.991109
TCONS_00004827	Rrp1b	-0.996291
TCONS_00004827	Stk38l	-0.997302
TCONS_00004827	Smpd4	-0.998088
TCONS_00004827	Mtm1	-0.993723
TCONS_00004827	Tceanc	-0.99051
TCONS_00004827	Hs1bp3	-0.998602
TCONS_00004827	Cdk18	-0.994356
TCONS_00004827	Mtss1	-0.992609
TCONS_00004827	Trappc12	-0.993215
TCONS_00004827	Chmp4c	-0.990234
TCONS_00004827	Angel1	-0.992298
TCONS_00004827	Irx3	0.995097
TCONS_00004827	Smarca2	-0.990433
TCONS_00004827	Extl2	-0.992618
TCONS_00004827	MGC116121	-0.994001
TCONS_00004827	Nek4	-0.996121
TCONS_00004827	Apoe	0.991114
TCONS_00004827	Klhl26	-0.991067
TCONS_00004827	Pacs1	-0.998992
TCONS_00004827	Slc26a6	-0.992264
TCONS_00004827	Dnaaf5	-0.990742
TCONS_00004827	Pex10	-0.990759
TCONS_00004827	Mavs	-0.991792
TCONS_00004827	Coq4	-0.999164
TCONS_00004827	Etnk2	-0.995324
TCONS_00004827	Rtn4r	-0.990655
TCONS_00004827	Gtf2f1	-0.993551
TCONS_00004827	Uqcrq	0.996043
TCONS_00006188	Cep57l1	-0.990168
TCONS_00006188	Phlda1	0.990879
TCONS_00006188	Myc	0.997314
TCONS_00006188	Gadd45a	0.99055
TCONS_00006188	Unc13d	0.990212
TCONS_00006188	Trmt5	-0.990495
TCONS_00006188	Mkrn2	-0.994487
TCONS_00006188	Ankrd33b	0.991998
TCONS_00006188	Pde10a	0.995989
TCONS_00006188	Nfil3	0.997572
TCONS_00006188	Txndc5	0.990146
TCONS_00006188	Tmem51	0.994511
TCONS_00006188	Abtb1	-0.990276
TCONS_00006188	Efna2	0.997218
TCONS_00006188	Myo16	0.99261
TCONS_00006188	Smarcal1	-0.993339
TCONS_00006188	Loxl2	0.992365
TCONS_00006188	Tubb3	0.995242
TCONS_00006188	Ptprn	0.991385
TCONS_00006188	Tead2	0.990942
TCONS_00006188	LOC100360087	0.990181
TCONS_00006188	Pdzrn4	-0.992665
TCONS_00006188	Mfsd4b	-0.994316
TCONS_00006188	Map1lc3a	0.996851
TCONS_00006188	Znhit6	0.996562
TCONS_00006188	AABR07030162.1	0.991446
TCONS_00006188	Cfap126	0.99276
TCONS_00006188	LOC102551340	0.993339
TCONS_00006188	Hebp2	0.991279
TCONS_00003863	Zfp958	-0.991284
TCONS_00003863	Ephx1	-0.992159
TCONS_00003863	Phlda1	0.99654
TCONS_00003863	Stk10	0.990059
TCONS_00003863	Arl14ep	-0.992507
TCONS_00003863	Creb3l1	0.995377
TCONS_00003863	Elovl5	0.997039
TCONS_00003863	Cfap70	0.990137
TCONS_00003863	Eipr1	0.994493
TCONS_00003863	Akr1b8	0.995638
TCONS_00003863	Dixdc1	-0.993867
TCONS_00003863	Anxa11	0.993519
TCONS_00003863	Pxylp1	-0.991667
TCONS_00003863	Satb1	0.999147
TCONS_00003863	Snx33	-0.991593
TCONS_00003863	Shpk	-0.995358
TCONS_00003863	LOC100360087	0.991599
TCONS_00003863	Ppp1r15a	0.991325
TCONS_00003863	Kcnj14	0.994238
TCONS_00003863	Ankrd53	0.99232
TCONS_00003863	Paqr7	-0.991988
TCONS_00003863	Mfsd9	-0.990197
TCONS_00003863	Anks6	-0.994912
TCONS_00003863	Psmd3	0.995791
TCONS_00003863	Mief2	-0.99109
TCONS_00003863	Fscn2	0.993661
TCONS_00003863	Dusp3	0.990202
TCONS_00003863	Mtrf1	0.996535
TCONS_00003863	P4ha1	0.996515
TCONS_00003863	Mindy2	0.991722
TCONS_00001128	Ncf1	0.990078
TCONS_00001128	Wnt9b	0.994898
TCONS_00001128	Trir	0.992401
TCONS_00001128	Parp10	-0.993173
TCONS_00001128	Pam16	0.99163
TCONS_00001128	Dyrk3	0.995737
TCONS_00001128	Creb3l1	0.993049
TCONS_00001128	Eipr1	0.998534
TCONS_00001128	Akr1b8	0.997843
TCONS_00001128	Tubb4b	0.996222
TCONS_00001128	Anxa11	0.995289
TCONS_00001128	Pxylp1	-0.994753
TCONS_00001128	Satb1	0.99693
TCONS_00001128	Atp5f1d	0.992616
TCONS_00001128	Hagh	0.995743
TCONS_00001128	LOC100909441	0.990053
TCONS_00001128	Gmpr	0.99155
TCONS_00001128	Mrps12	0.997042
TCONS_00001128	Nfkbib	0.998751
TCONS_00001128	Ppp1r15a	0.996186
TCONS_00001128	Mrap	0.992222
TCONS_00001128	Psmd3	0.994637
TCONS_00001128	Mief2	-0.996159
TCONS_00001128	Actg2	0.992464
TCONS_00001128	Dusp3	0.996775
TCONS_00001128	LOC103694506	0.992534
TCONS_00001128	Ccdc160	-0.997379
TCONS_00001128	Mtrf1	0.997075
TCONS_00001128	Vps26b	-0.991809
TCONS_00001128	Sin3b	0.992478
TCONS_00001128	P4ha1	0.990488
TCONS_00004334	Zbtb12	0.992732
TCONS_00004334	Wnt9b	-0.990995
TCONS_00004334	Parp10	0.996576
TCONS_00004334	Dyrk3	-0.992177
TCONS_00004334	Creb3l1	-0.997567
TCONS_00004334	Art4	0.990792
TCONS_00004334	Ndufa5	-0.991806
TCONS_00004334	Elovl5	-0.995697
TCONS_00004334	Cfap70	-0.992378
TCONS_00004334	Arhgap32	-0.99468
TCONS_00004334	Akr1b8	-0.99473
TCONS_00004334	Ankrd33b	-0.990368
TCONS_00004334	Trmt9b	0.990694
TCONS_00004334	Sdc3	0.993731
TCONS_00004334	Satb1	-0.996141
TCONS_00004334	Casp9	0.996335
TCONS_00004334	Hagh	-0.990763
TCONS_00004334	Klhl36	0.990039
TCONS_00004334	NEWGENE_2134	-0.991608
TCONS_00004334	LOC100360087	-0.991223
TCONS_00004334	Ppp1r15a	-0.992589
TCONS_00004334	Kcnj14	-0.991023
TCONS_00004334	Ankrd53	-0.993401
TCONS_00004334	Paqr7	0.990621
TCONS_00004334	Tmem177	0.991415
TCONS_00004334	Psmd3	-0.991485
TCONS_00004334	Mief2	0.994413
TCONS_00004334	Dchs1	-0.991331
TCONS_00004334	Dusp3	-0.991065
TCONS_00004334	Mtrf1	-0.993277
TCONS_00004334	Rbx1	-0.994119
TCONS_00004491	Zfp958	-0.998288
TCONS_00004491	Ephx1	-0.993976
TCONS_00004491	Phlda1	0.996319
TCONS_00004491	Arl14ep	-0.991831
TCONS_00004491	Creb3l1	0.990741
TCONS_00004491	Rai2	-0.991225
TCONS_00004491	Eipr1	0.994157
TCONS_00004491	Akr1b8	0.992391
TCONS_00004491	Wee1	-0.991052
TCONS_00004491	Dixdc1	-0.996032
TCONS_00004491	Exosc10	-0.990015
TCONS_00004491	Slc39a10	-0.992466
TCONS_00004491	Zfyve21	-0.993404
TCONS_00004491	Pxylp1	-0.995375
TCONS_00004491	Satb1	0.995039
TCONS_00004491	Snx33	-0.998849
TCONS_00004491	Edem2	-0.991225
TCONS_00004491	Shpk	-0.998375
TCONS_00004491	Oaz1	0.992547
TCONS_00004491	Tead2	0.99352
TCONS_00004491	LOC100360087	0.992552
TCONS_00004491	Mfsd9	-0.997495
TCONS_00004491	Anks6	-0.996394
TCONS_00004491	Psmd3	0.996264
TCONS_00004491	Actg2	0.991998
TCONS_00004491	Fscn2	0.995683
TCONS_00004491	LOC103694506	0.991568
TCONS_00004491	Mtrf1	0.992684
TCONS_00004491	Vps26b	-0.993326
TCONS_00004491	Wdcp	0.990034
TCONS_00004491	P4ha1	0.999346
TCONS_00004491	Arap3	-0.995783
TCONS_00004491	Mindy2	0.99706
TCONS_00004566	Zfp958	-0.992383
TCONS_00004566	Ephx1	-0.99427
TCONS_00004566	Wnt9b	0.992292
TCONS_00004566	Mpped2	-0.991525
TCONS_00004566	Rai2	-0.998531
TCONS_00004566	Cfap70	0.991146
TCONS_00004566	Eipr1	0.997342
TCONS_00004566	Akr1b8	0.996323
TCONS_00004566	Wee1	-0.990452
TCONS_00004566	Tubb4b	0.993719
TCONS_00004566	Anxa11	0.992252
TCONS_00004566	Txn1	0.992745
TCONS_00004566	Pxylp1	-0.998343
TCONS_00004566	Slc25a43	-0.993678
TCONS_00004566	Satb1	0.993051
TCONS_00004566	Tinagl1	0.990016
TCONS_00004566	St5	-0.99376
TCONS_00004566	Hagh	0.995906
TCONS_00004566	Trim3	-0.993973
TCONS_00004566	Rpp25	-0.99171
TCONS_00004566	Edem2	-0.994559
TCONS_00004566	Shpk	-0.992089
TCONS_00004566	Mrps12	0.994886
TCONS_00004566	Nfkbib	0.993954
TCONS_00004566	Per2	-0.991869
TCONS_00004566	Mief2	-0.99297
TCONS_00004566	Actg2	0.992686
TCONS_00004566	LOC103694506	0.990874
TCONS_00004566	Ccdc160	-0.993957
TCONS_00004566	Mtrf1	0.997151
TCONS_00004566	Vps26b	-0.995252
TCONS_00004566	Ccdc9	-0.990271
TCONS_00004566	P4ha1	0.991752
TCONS_00004566	Mindy2	0.992422
TCONS_00002159	Phlda1	0.996018
TCONS_00002159	Parp10	-0.991717
TCONS_00002159	Creb3l1	0.999314
TCONS_00002159	Art4	-0.992881
TCONS_00002159	Ndufa5	0.994945
TCONS_00002159	Elovl5	0.996213
TCONS_00002159	Cfap70	0.992068
TCONS_00002159	Eipr1	0.99138
TCONS_00002159	Akr1b8	0.996407
TCONS_00002159	Dixdc1	-0.994166
TCONS_00002159	Ankrd33b	0.994171
TCONS_00002159	Trmt9b	-0.993385
TCONS_00002159	Nfil3	0.990354
TCONS_00002159	Slc39a10	-0.990154
TCONS_00002159	Sdc3	-0.995041
TCONS_00002159	Satb1	0.998761
TCONS_00002159	Casp9	-0.992349
TCONS_00002159	Hagh	0.990284
TCONS_00002159	Smarcal1	-0.992306
TCONS_00002159	NEWGENE_2134	0.994319
TCONS_00002159	LOC100360087	0.996908
TCONS_00002159	Kcnj14	0.995315
TCONS_00002159	Ankrd53	0.996607
TCONS_00002159	Slfn5	-0.993627
TCONS_00002159	Paqr7	-0.994045
TCONS_00002159	Anks6	-0.995133
TCONS_00002159	Psmd3	0.997356
TCONS_00002159	Mief2	-0.995389
TCONS_00002159	Actg2	0.991789
TCONS_00002159	Fscn2	0.991462
TCONS_00002159	LOC103694506	0.990393
TCONS_00002159	Mtrf1	0.9952
TCONS_00002159	P4ha1	0.991342
TCONS_00002159	AABR07027272.1	0.990247
TCONS_00002159	Mindy2	0.992847
TCONS_00002169	Wnt9b	0.996223
TCONS_00002169	Parp10	-0.99356
TCONS_00002169	Dyrk3	0.992007
TCONS_00002169	Creb3l1	0.993847
TCONS_00002169	Art4	-0.997781
TCONS_00002169	Rai2	-0.99127
TCONS_00002169	Cfap70	0.996189
TCONS_00002169	Eipr1	0.993932
TCONS_00002169	Akr1b8	0.999263
TCONS_00002169	Wee1	-0.990636
TCONS_00002169	Tubb4b	0.992383
TCONS_00002169	Dixdc1	-0.992176
TCONS_00002169	Trmt9b	-0.995946
TCONS_00002169	Slc39a10	-0.993106
TCONS_00002169	Sdc3	-0.994788
TCONS_00002169	Pxylp1	-0.995189
TCONS_00002169	Satb1	0.996431
TCONS_00002169	St5	-0.994314
TCONS_00002169	Hagh	0.997946
TCONS_00002169	Cx3cl1	-0.9913
TCONS_00002169	Rpp25	-0.996419
TCONS_00002169	Edem2	-0.993916
TCONS_00002169	Mrps12	0.992784
TCONS_00002169	Nfkbib	0.992671
TCONS_00002169	Per2	-0.990338
TCONS_00002169	LOC100360087	0.99224
TCONS_00002169	Pias3	-0.993787
TCONS_00002169	Slfn5	-0.993543
TCONS_00002169	Anks6	-0.990333
TCONS_00002169	Psmd3	0.993826
TCONS_00002169	Mief2	-0.999868
TCONS_00002169	Actg2	0.996992
TCONS_00002169	LOC103694506	0.994836
TCONS_00002169	Ccdc160	-0.995994
TCONS_00002169	Mtrf1	0.997605
TCONS_00002169	Arap3	-0.990616
TCONS_00002169	Mindy2	0.994297
TCONS_00006581	Phlda1	0.997867
TCONS_00006581	Stk10	0.991976
TCONS_00006581	Myc	0.993369
TCONS_00006581	Creb3l1	0.997113
TCONS_00006581	Ndufa5	0.995989
TCONS_00006581	Elovl5	0.992741
TCONS_00006581	Eva1a	-0.991182
TCONS_00006581	Unc13d	0.993586
TCONS_00006581	Trmt5	-0.991691
TCONS_00006581	Dixdc1	-0.995156
TCONS_00006581	Ankrd33b	0.997964
TCONS_00006581	Trmt9b	-0.991803
TCONS_00006581	Nfil3	0.996822
TCONS_00006581	Slc39a10	-0.990369
TCONS_00006581	Sdc3	-0.994485
TCONS_00006581	Satb1	0.994253
TCONS_00006581	Txndc5	0.991951
TCONS_00006581	Clu	0.990461
TCONS_00006581	Smarcal1	-0.997129
TCONS_00006581	Gorasp1	-0.993797
TCONS_00006581	Strip1	-0.990774
TCONS_00006581	NEWGENE_2134	0.994333
TCONS_00006581	Tead2	0.992758
TCONS_00006581	LOC100360087	0.999188
TCONS_00006581	Kcnj14	0.996185
TCONS_00006581	Ankrd53	0.99877
TCONS_00006581	Slfn5	-0.994319
TCONS_00006581	Paqr7	-0.995327
TCONS_00006581	Anks6	-0.997099
TCONS_00006581	Psmd3	0.995698
TCONS_00006581	Fscn2	0.993373
TCONS_00006581	LOC102551340	0.991101
TCONS_00006581	Ttc39c	-0.990342
TCONS_00006581	AABR07027272.1	0.992848
TCONS_00006581	Arap3	-0.99139
TCONS_00006581	AC123425.1	-0.991178
TCONS_00006581	Mindy2	0.992616
TCONS_00003222	Cep57l1	-0.992125
TCONS_00003222	Phlda1	0.995084
TCONS_00003222	Stk10	0.992813
TCONS_00003222	Myc	0.996185
TCONS_00003222	Creb3l1	0.99266
TCONS_00003222	Ndufa5	0.991311
TCONS_00003222	Eva1a	-0.995734
TCONS_00003222	Pars2	-0.990146
TCONS_00003222	Unc13d	0.994693
TCONS_00003222	Trmt5	-0.994516
TCONS_00003222	Mkrn2	-0.992556
TCONS_00003222	Dixdc1	-0.99586
TCONS_00003222	Ankrd33b	0.996465
TCONS_00003222	Trmt9b	-0.992819
TCONS_00003222	Nfil3	0.99594
TCONS_00003222	Sdc3	-0.994873
TCONS_00003222	Abtb1	-0.990217
TCONS_00003222	Myo16	0.991614
TCONS_00003222	Smarcal1	-0.998279
TCONS_00003222	Loxl2	0.990837
TCONS_00003222	Gorasp1	-0.990891
TCONS_00003222	Poc5	-0.990804
TCONS_00003222	Strip1	-0.993585
TCONS_00003222	Zfp688	-0.99057
TCONS_00003222	Fen1	-0.993912
TCONS_00003222	Tead2	0.995463
TCONS_00003222	LOC100360087	0.998866
TCONS_00003222	Kcnj14	0.991562
TCONS_00003222	Ankrd53	0.998219
TCONS_00003222	Slfn5	-0.996097
TCONS_00003222	Paqr7	-0.996318
TCONS_00003222	Anks6	-0.997392
TCONS_00003222	Psmd3	0.991127
TCONS_00003222	Znhit6	0.994019
TCONS_00003222	Fscn2	0.99425
TCONS_00003222	Ttc39c	-0.993558
TCONS_00003222	Arap3	-0.990796
TCONS_00003222	AC123425.1	-0.995662
TCONS_00003222	Mindy2	0.99186
TCONS_00007035	Rhobtb1	-0.997722
TCONS_00007035	Agfg2	-0.993569
TCONS_00007035	Cant1	-0.990251
TCONS_00007035	AABR07053185.1	-0.996464
TCONS_00007035	Art4	-0.9958
TCONS_00007035	Eva1a	-0.992758
TCONS_00007035	Pars2	-0.994845
TCONS_00007035	Dcp1b	-0.991834
TCONS_00007035	Unc13d	0.995014
TCONS_00007035	Trmt9b	-0.994264
TCONS_00007035	Slc39a10	-0.992596
TCONS_00007035	Sdc3	-0.997493
TCONS_00007035	Setd6	-0.992318
TCONS_00007035	Eps15l1	-0.995991
TCONS_00007035	Pacsin3	-0.995507
TCONS_00007035	Pomk	-0.992891
TCONS_00007035	Abtb1	-0.990671
TCONS_00007035	Nim1k	-0.9911
TCONS_00007035	Dolk	-0.994684
TCONS_00007035	Tab1	-0.994033
TCONS_00007035	Bcl9	-0.9951
TCONS_00007035	Poc5	-0.994853
TCONS_00007035	Ccar2	-0.992378
TCONS_00007035	Sfi1	-0.992668
TCONS_00007035	Mk1	-0.991674
TCONS_00007035	Wdr24	-0.995061
TCONS_00007035	Klhl26	-0.990336
TCONS_00007035	Wdr6	-0.993213
TCONS_00007035	Slc25a42	-0.990693
TCONS_00007035	LOC100360087	0.995862
TCONS_00007035	Mindy1	-0.992746
TCONS_00007035	Pias3	-0.996257
TCONS_00007035	Ankrd53	0.990296
TCONS_00007035	Slfn5	-0.995902
TCONS_00007035	Tril	-0.990146
TCONS_00007035	Actg2	0.990771
TCONS_00007035	Wls	-0.993388
TCONS_00007035	LOC102548682	-0.991175
TCONS_00007035	AC123425.1	-0.995031
TCONS_00001450	Chst3	-0.990183
TCONS_00001450	Pla2g1b	0.990875
TCONS_00001450	Agfg2	-0.995294
TCONS_00001450	Wnt9b	0.991257
TCONS_00001450	Art4	-0.99744
TCONS_00001450	Eepd1	-0.995542
TCONS_00001450	Cfap70	0.996521
TCONS_00001450	Agtrap	-0.993794
TCONS_00001450	Akr1b8	0.99303
TCONS_00001450	Wee1	-0.993713
TCONS_00001450	Dixdc1	-0.990638
TCONS_00001450	Slc46a1	-0.99219
TCONS_00001450	Trmt9b	-0.99786
TCONS_00001450	Sdc3	-0.994097
TCONS_00001450	Setd6	-0.992544
TCONS_00001450	Adck1	-0.991797
TCONS_00001450	St5	-0.995122
TCONS_00001450	Pacsin3	-0.991938
TCONS_00001450	Gne	-0.993591
TCONS_00001450	Trpv6	-0.990124
TCONS_00001450	Hagh	0.994287
TCONS_00001450	Nim1k	-0.996072
TCONS_00001450	Dolk	-0.993689
TCONS_00001450	Wrnip1	-0.990091
TCONS_00001450	Rpp25	-0.999175
TCONS_00001450	Edem2	-0.99523
TCONS_00001450	Wdr24	-0.99266
TCONS_00001450	Myl9	0.992768
TCONS_00001450	Per2	-0.993668
TCONS_00001450	Pias3	-0.993341
TCONS_00001450	Slfn5	-0.995148
TCONS_00001450	Fgfrl1	-0.990438
TCONS_00001450	Shroom2	-0.991133
TCONS_00001450	Arhgef18	-0.994386
TCONS_00001450	Mief2	-0.994925
TCONS_00001450	Actg2	0.993091
TCONS_00001450	Wls	-0.996201
TCONS_00001450	Mtrf1	0.991403
TCONS_00001450	AABR07012475.2	-0.990778
TCONS_00001450	Ranbp6	-0.991908
TCONS_00001450	Mindy2	0.990857
TCONS_00003106	Zfp958	-0.990538
TCONS_00003106	Agfg2	-0.991583
TCONS_00003106	Ephx1	-0.99189
TCONS_00003106	Wnt9b	0.995108
TCONS_00003106	Parp10	-0.991356
TCONS_00003106	Creb3l1	0.993736
TCONS_00003106	Art4	-0.997163
TCONS_00003106	Elovl5	0.992271
TCONS_00003106	Rai2	-0.992819
TCONS_00003106	Eepd1	-0.99264
TCONS_00003106	Cfap70	0.998111
TCONS_00003106	Eipr1	0.992842
TCONS_00003106	Akr1b8	0.999341
TCONS_00003106	Wee1	-0.994037
TCONS_00003106	Tubb4b	0.990385
TCONS_00003106	Dixdc1	-0.99485
TCONS_00003106	Trmt9b	-0.997506
TCONS_00003106	Slc39a10	-0.991934
TCONS_00003106	Sdc3	-0.995648
TCONS_00003106	Pxylp1	-0.994597
TCONS_00003106	Satb1	0.997242
TCONS_00003106	St5	-0.993387
TCONS_00003106	Hagh	0.997513
TCONS_00003106	Rpp25	-0.996092
TCONS_00003106	Edem2	-0.994188
TCONS_00003106	Shpk	-0.990086
TCONS_00003106	LOC100360087	0.993152
TCONS_00003106	Pias3	-0.992351
TCONS_00003106	Ankrd53	0.990387
TCONS_00003106	Slfn5	-0.995524
TCONS_00003106	Paqr7	-0.991944
TCONS_00003106	Anks6	-0.993188
TCONS_00003106	Psmd3	0.993064
TCONS_00003106	Mief2	-0.998823
TCONS_00003106	Actg2	0.99549
TCONS_00003106	Fscn2	0.990828
TCONS_00003106	LOC103694506	0.992402
TCONS_00003106	Ccdc160	-0.992921
TCONS_00003106	Mtrf1	0.998487
TCONS_00003106	Arap3	-0.990336
TCONS_00003106	Mindy2	0.994669
TCONS_00003219	Zfp958	0.99061
TCONS_00003219	Ncf1	-0.990854
TCONS_00003219	Wnt9b	-0.99312
TCONS_00003219	Phlda1	-0.992376
TCONS_00003219	Parp10	0.993257
TCONS_00003219	Dyrk3	-0.992585
TCONS_00003219	Creb3l1	-0.997089
TCONS_00003219	Art4	0.993401
TCONS_00003219	Elovl5	-0.992734
TCONS_00003219	Cfap70	-0.992429
TCONS_00003219	Eipr1	-0.99711
TCONS_00003219	Akr1b8	-0.998917
TCONS_00003219	Tubb4b	-0.991679
TCONS_00003219	Dixdc1	0.992004
TCONS_00003219	Anxa11	-0.992434
TCONS_00003219	Trmt9b	0.991721
TCONS_00003219	Slc39a10	0.991781
TCONS_00003219	Sdc3	0.991546
TCONS_00003219	Pxylp1	0.995305
TCONS_00003219	Satb1	-0.999087
TCONS_00003219	Hagh	-0.995049
TCONS_00003219	NEWGENE_2134	-0.991014
TCONS_00003219	Rpp25	0.990339
TCONS_00003219	Edem2	0.9902
TCONS_00003219	Shpk	0.990305
TCONS_00003219	Mrps12	-0.992998
TCONS_00003219	Nfkbib	-0.99531
TCONS_00003219	LOC100360087	-0.992955
TCONS_00003219	Ppp1r15a	-0.993326
TCONS_00003219	Kcnj14	-0.990336
TCONS_00003219	Slfn5	0.990121
TCONS_00003219	Anks6	0.991734
TCONS_00003219	Psmd3	-0.997772
TCONS_00003219	Mief2	0.997827
TCONS_00003219	Actg2	-0.995119
TCONS_00003219	Dusp3	-0.993343
TCONS_00003219	LOC103694506	-0.994503
TCONS_00003219	Ccdc160	0.995529
TCONS_00003219	Mtrf1	-0.997804
TCONS_00003219	P4ha1	-0.992966
TCONS_00003219	Arap3	0.991025
TCONS_00003219	Mindy2	-0.994054
TCONS_00003635	Elac1	-0.990379
TCONS_00003635	Cep57l1	-0.997431
TCONS_00003635	Frk	-0.996268
TCONS_00003635	Zfp958	-0.990344
TCONS_00003635	Phlda1	0.990279
TCONS_00003635	Myc	0.99819
TCONS_00003635	Eva1a	-0.998387
TCONS_00003635	Pars2	-0.992749
TCONS_00003635	Unc13d	0.994928
TCONS_00003635	Trmt5	-0.991852
TCONS_00003635	Mkrn2	-0.998578
TCONS_00003635	Asb8	-0.99108
TCONS_00003635	Dixdc1	-0.995255
TCONS_00003635	Nfil3	0.992602
TCONS_00003635	Slc38a7	-0.99344
TCONS_00003635	Prmt9	-0.996129
TCONS_00003635	Rab33b	-0.993336
TCONS_00003635	Eps15l1	-0.991255
TCONS_00003635	Abtb1	-0.994732
TCONS_00003635	Msh2	-0.993004
TCONS_00003635	Myo16	0.99828
TCONS_00003635	Smarcal1	-0.994535
TCONS_00003635	Dolk	-0.990188
TCONS_00003635	Depdc5	-0.995218
TCONS_00003635	Poc5	-0.993625
TCONS_00003635	Strip1	-0.9913
TCONS_00003635	Zfp688	-0.992194
TCONS_00003635	Scrn3	-0.99168
TCONS_00003635	Mk1	-0.991638
TCONS_00003635	Fen1	-0.996162
TCONS_00003635	Tead2	0.99886
TCONS_00003635	LOC100360087	0.994862
TCONS_00003635	Ankrd53	0.991459
TCONS_00003635	Slfn5	-0.993363
TCONS_00003635	Paqr7	-0.991835
TCONS_00003635	Anks6	-0.995963
TCONS_00003635	Mfsd4b	-0.992107
TCONS_00003635	Znhit6	0.998715
TCONS_00003635	Fscn2	0.994462
TCONS_00003635	Plin5	-0.990192
TCONS_00003635	Wdcp	0.992273
TCONS_00003635	Arap3	-0.991848
TCONS_00003635	Dusp22	0.991509
TCONS_00003635	LOC100363372	-0.993194
TCONS_00003635	AC123425.1	-0.993518
TCONS_00003635	Mindy2	0.991734
TCONS_00007700	Def8	-0.990206
TCONS_00007700	Chst3	-0.993319
TCONS_00007700	Rhobtb1	-0.993141
TCONS_00007700	Rrp1b	-0.993711
TCONS_00007700	Agfg2	-0.995887
TCONS_00007700	Thsd7b	0.991472
TCONS_00007700	AABR07053185.1	-0.994383
TCONS_00007700	Art4	-0.99606
TCONS_00007700	Eva1a	-0.992372
TCONS_00007700	Pars2	-0.992373
TCONS_00007700	Ascc2	-0.991555
TCONS_00007700	Cdk18	-0.992294
TCONS_00007700	Agtrap	-0.99628
TCONS_00007700	Chmp4c	-0.990925
TCONS_00007700	Trmt9b	-0.995687
TCONS_00007700	Slc39a10	-0.990206
TCONS_00007700	Sdc3	-0.994531
TCONS_00007700	Setd6	-0.999044
TCONS_00007700	Eps15l1	-0.995896
TCONS_00007700	St5	-0.990506
TCONS_00007700	Pacsin3	-0.995996
TCONS_00007700	Nim1k	-0.997568
TCONS_00007700	Dolk	-0.998613
TCONS_00007700	Wrnip1	-0.991191
TCONS_00007700	Trim69	-0.991898
TCONS_00007700	Poc5	-0.991736
TCONS_00007700	Sfi1	-0.990623
TCONS_00007700	Rpp25	-0.994645
TCONS_00007700	Edem2	-0.990285
TCONS_00007700	Mk1	-0.990939
TCONS_00007700	Wdr24	-0.997611
TCONS_00007700	Klhl26	-0.991181
TCONS_00007700	Wdr6	-0.990753
TCONS_00007700	Myl9	0.99211
TCONS_00007700	Slc25a42	-0.99179
TCONS_00007700	Cog8	-0.992323
TCONS_00007700	Pias3	-0.99549
TCONS_00007700	Slfn5	-0.995241
TCONS_00007700	Pus7l	-0.990704
TCONS_00007700	Tril	-0.993969
TCONS_00007700	Arhgef18	-0.997805
TCONS_00007700	Etnk2	-0.991252
TCONS_00007700	Actg2	0.990022
TCONS_00007700	Wls	-0.999428
TCONS_00007700	Exoc3	-0.990595
TCONS_00007700	Ranbp6	-0.991929
TCONS_00007700	AC123425.1	-0.991436
TCONS_00000310	Elac1	-0.990122
TCONS_00000310	Cep57l1	-0.994728
TCONS_00000310	Frk	-0.993516
TCONS_00000310	Zfp958	-0.993169
TCONS_00000310	Eva1c	-0.990257
TCONS_00000310	Myc	0.995961
TCONS_00000310	AABR07053185.1	-0.99224
TCONS_00000310	Art4	-0.991632
TCONS_00000310	Eva1a	-0.999346
TCONS_00000310	Pars2	-0.993756
TCONS_00000310	Unc13d	0.99626
TCONS_00000310	Mkrn2	-0.995695
TCONS_00000310	Wee1	-0.993582
TCONS_00000310	Dixdc1	-0.997364
TCONS_00000310	Mknk1	-0.990719
TCONS_00000310	Trmt9b	-0.994769
TCONS_00000310	Slc39a10	-0.994139
TCONS_00000310	Sdc3	-0.993535
TCONS_00000310	Slc38a7	-0.992269
TCONS_00000310	Prmt9	-0.997052
TCONS_00000310	Eps15l1	-0.994953
TCONS_00000310	Abtb1	-0.99353
TCONS_00000310	Msh2	-0.993784
TCONS_00000310	Nim1k	-0.993555
TCONS_00000310	Myo16	0.99569
TCONS_00000310	Smarcal1	-0.992653
TCONS_00000310	Dolk	-0.995321
TCONS_00000310	Trim69	-0.993641
TCONS_00000310	Depdc5	-0.991408
TCONS_00000310	Poc5	-0.996013
TCONS_00000310	Edem2	-0.991375
TCONS_00000310	Mk1	-0.995247
TCONS_00000310	Fen1	-0.995472
TCONS_00000310	Tead2	0.998701
TCONS_00000310	LOC100360087	0.996585
TCONS_00000310	Pias3	-0.993231
TCONS_00000310	Ankrd53	0.991685
TCONS_00000310	Slfn5	-0.997053
TCONS_00000310	Paqr7	-0.992738
TCONS_00000310	Anks6	-0.996803
TCONS_00000310	Actg2	0.99072
TCONS_00000310	Znhit6	0.995482
TCONS_00000310	Emid1	0.990375
TCONS_00000310	Fscn2	0.994932
TCONS_00000310	Wls	-0.992942
TCONS_00000310	Plin5	-0.992132
TCONS_00000310	Arap3	-0.995076
TCONS_00000310	LOC100363372	-0.994938
TCONS_00000310	AC123425.1	-0.994382
TCONS_00000310	Mindy2	0.995712
TCONS_00006207	Chst3	-0.996922
TCONS_00006207	Rhobtb1	-0.991978
TCONS_00006207	Rrp1b	-0.995958
TCONS_00006207	Agfg2	-0.991041
TCONS_00006207	Pctp	-0.99352
TCONS_00006207	Pdk2	-0.990049
TCONS_00006207	AABR07053185.1	-0.995593
TCONS_00006207	Art4	-0.995434
TCONS_00006207	Acvr1b	-0.991674
TCONS_00006207	Pars2	-0.990714
TCONS_00006207	Ascc2	-0.993704
TCONS_00006207	Cdk18	-0.992889
TCONS_00006207	Agtrap	-0.995172
TCONS_00006207	Trmt9b	-0.99233
TCONS_00006207	Slc39a10	-0.992434
TCONS_00006207	Sdc3	-0.991311
TCONS_00006207	Setd6	-0.998109
TCONS_00006207	Eps15l1	-0.996814
TCONS_00006207	St5	-0.992328
TCONS_00006207	Pacsin3	-0.991698
TCONS_00006207	Pomk	-0.991375
TCONS_00006207	Trpv6	-0.990316
TCONS_00006207	Slc27a3	-0.990336
TCONS_00006207	Cnnm3	-0.990794
TCONS_00006207	Nim1k	-0.997507
TCONS_00006207	Dolk	-0.998226
TCONS_00006207	Trim69	-0.994659
TCONS_00006207	Poc5	-0.993326
TCONS_00006207	Sfi1	-0.99473
TCONS_00006207	Rpp25	-0.994369
TCONS_00006207	Edem2	-0.990768
TCONS_00006207	Mk1	-0.993404
TCONS_00006207	Wdr24	-0.993786
TCONS_00006207	Klhl26	-0.996069
TCONS_00006207	Wdr6	-0.995095
TCONS_00006207	Myl9	0.990574
TCONS_00006207	Slc25a42	-0.990365
TCONS_00006207	Pias3	-0.997228
TCONS_00006207	Slfn5	-0.991527
TCONS_00006207	Pus7l	-0.990835
TCONS_00006207	Pex10	-0.991171
TCONS_00006207	Coq4	-0.990799
TCONS_00006207	Smyd4	-0.992003
TCONS_00006207	Tril	-0.990397
TCONS_00006207	Arhgef18	-0.993961
TCONS_00006207	Etnk2	-0.993292
TCONS_00006207	Nap1l3	-0.990697
TCONS_00006207	Actg2	0.991928
TCONS_00006207	Wls	-0.998441
TCONS_00006207	Psmd8	-0.993326
TCONS_00006207	Ranbp6	-0.995466
TCONS_00006207	Adrm1	-0.993216
TCONS_00007662	Cep57l1	-0.991382
TCONS_00007662	Frk	-0.99162
TCONS_00007662	Zfp958	-0.997162
TCONS_00007662	Ephx1	-0.992325
TCONS_00007662	Phlda1	0.997162
TCONS_00007662	Myc	0.993564
TCONS_00007662	Arl14ep	-0.991553
TCONS_00007662	Creb3l1	0.993071
TCONS_00007662	Art4	-0.99081
TCONS_00007662	Eva1a	-0.993788
TCONS_00007662	Unc13d	0.994598
TCONS_00007662	Mkrn2	-0.991605
TCONS_00007662	Akr1b8	0.992155
TCONS_00007662	Wee1	-0.993379
TCONS_00007662	Dixdc1	-0.998702
TCONS_00007662	Ankrd33b	0.990953
TCONS_00007662	Trmt9b	-0.993048
TCONS_00007662	Nfil3	0.993682
TCONS_00007662	Slc39a10	-0.994888
TCONS_00007662	Sdc3	-0.991935
TCONS_00007662	Pxylp1	-0.992637
TCONS_00007662	Prmt9	-0.99256
TCONS_00007662	Satb1	0.994537
TCONS_00007662	Myo16	0.992087
TCONS_00007662	Smarcal1	-0.993835
TCONS_00007662	Snx33	-0.996128
TCONS_00007662	Poc5	-0.990711
TCONS_00007662	Edem2	-0.991895
TCONS_00007662	Shpk	-0.996159
TCONS_00007662	Oaz1	0.990358
TCONS_00007662	Mk1	-0.991677
TCONS_00007662	Tead2	0.997428
TCONS_00007662	LOC100360087	0.997674
TCONS_00007662	Kcnj14	0.991077
TCONS_00007662	Pias3	-0.99117
TCONS_00007662	Ankrd53	0.994116
TCONS_00007662	Slfn5	-0.99453
TCONS_00007662	Paqr7	-0.993622
TCONS_00007662	Mfsd9	-0.9933
TCONS_00007662	Anks6	-0.999154
TCONS_00007662	Psmd3	0.996068
TCONS_00007662	Mief2	-0.990493
TCONS_00007662	Actg2	0.993219
TCONS_00007662	Znhit6	0.992201
TCONS_00007662	Fscn2	0.997443
TCONS_00007662	LOC103694506	0.991686
TCONS_00007662	Mtrf1	0.991416
TCONS_00007662	Wdcp	0.990612
TCONS_00007662	P4ha1	0.99549
TCONS_00007662	Arap3	-0.997025
TCONS_00007662	Dusp22	0.990579
TCONS_00007662	Mindy2	0.998087
TCONS_00003707	Cep57l1	-0.991742
TCONS_00003707	Frk	-0.993114
TCONS_00003707	Zfp958	-0.996522
TCONS_00003707	Phlda1	0.995271
TCONS_00003707	Myc	0.996569
TCONS_00003707	Creb3l1	0.990296
TCONS_00003707	Eva1a	-0.994717
TCONS_00003707	Unc13d	0.997534
TCONS_00003707	Mkrn2	-0.994714
TCONS_00003707	Wee1	-0.990402
TCONS_00003707	Dixdc1	-0.996926
TCONS_00003707	Exosc10	-0.99306
TCONS_00003707	Trmt9b	-0.990914
TCONS_00003707	Tubgcp5	-0.990102
TCONS_00003707	Nfil3	0.994571
TCONS_00003707	Slc39a10	-0.996161
TCONS_00003707	Sdc3	-0.990425
TCONS_00003707	Pxylp1	-0.990397
TCONS_00003707	Prmt9	-0.994504
TCONS_00003707	Satb1	0.990172
TCONS_00003707	Eps15l1	-0.990599
TCONS_00003707	Cox8b	0.993277
TCONS_00003707	Abtb1	-0.990796
TCONS_00003707	Myo16	0.99463
TCONS_00003707	Smarcal1	-0.99212
TCONS_00003707	Trim69	-0.992207
TCONS_00003707	Snx33	-0.995726
TCONS_00003707	Poc5	-0.994586
TCONS_00003707	Sfi1	-0.990958
TCONS_00003707	Edem2	-0.990808
TCONS_00003707	Shpk	-0.993152
TCONS_00003707	Oaz1	0.991244
TCONS_00003707	Mk1	-0.994946
TCONS_00003707	Tead2	0.998249
TCONS_00003707	LOC100360087	0.997442
TCONS_00003707	Pias3	-0.99243
TCONS_00003707	Ankrd53	0.991833
TCONS_00003707	Slfn5	-0.9932
TCONS_00003707	Paqr7	-0.990219
TCONS_00003707	Mfsd9	-0.992375
TCONS_00003707	Anks6	-0.997428
TCONS_00003707	Map1lc3a	0.990057
TCONS_00003707	Psmd3	0.994614
TCONS_00003707	Actg2	0.992823
TCONS_00003707	Znhit6	0.995162
TCONS_00003707	Emid1	0.992091
TCONS_00003707	Fscn2	0.995076
TCONS_00003707	LOC103694506	0.991854
TCONS_00003707	Wdcp	0.991501
TCONS_00003707	P4ha1	0.992897
TCONS_00003707	Arap3	-0.998205
TCONS_00003707	Dusp22	0.993758
TCONS_00003707	AABR07053136.1	-0.990983
TCONS_00003707	Mindy2	0.997747
TCONS_00005685	Chst3	-0.993327
TCONS_00005685	Zfp958	-0.992161
TCONS_00005685	Mphosph9	-0.99053
TCONS_00005685	Agfg2	-0.993655
TCONS_00005685	AABR07053185.1	-0.990376
TCONS_00005685	Art4	-0.998895
TCONS_00005685	Eepd1	-0.990785
TCONS_00005685	Cfap70	0.994049
TCONS_00005685	Eva1a	-0.993761
TCONS_00005685	Ascc2	-0.990884
TCONS_00005685	Unc13d	0.991925
TCONS_00005685	Agtrap	-0.992998
TCONS_00005685	Akr1b8	0.994208
TCONS_00005685	Wee1	-0.994685
TCONS_00005685	Dixdc1	-0.995427
TCONS_00005685	Mknk1	-0.992552
TCONS_00005685	Trmt9b	-0.998678
TCONS_00005685	Slc39a10	-0.996516
TCONS_00005685	Sdc3	-0.996537
TCONS_00005685	Setd6	-0.992255
TCONS_00005685	Pxylp1	-0.993107
TCONS_00005685	Slc25a43	-0.990976
TCONS_00005685	Prmt9	-0.99063
TCONS_00005685	Satb1	0.990544
TCONS_00005685	Eps15l1	-0.99349
TCONS_00005685	St5	-0.996695
TCONS_00005685	Pacsin3	-0.991587
TCONS_00005685	Gne	-0.990871
TCONS_00005685	Hagh	0.992008
TCONS_00005685	Nim1k	-0.997478
TCONS_00005685	Dolk	-0.996611
TCONS_00005685	Trim69	-0.993904
TCONS_00005685	Poc5	-0.992524
TCONS_00005685	Sfi1	-0.99343
TCONS_00005685	Rpp25	-0.998151
TCONS_00005685	Edem2	-0.997193
TCONS_00005685	Mk1	-0.993966
TCONS_00005685	Wdr24	-0.992054
TCONS_00005685	Myl9	0.990928
TCONS_00005685	Per2	-0.992537
TCONS_00005685	Tead2	0.99154
TCONS_00005685	LOC100360087	0.994371
TCONS_00005685	Pias3	-0.997891
TCONS_00005685	Slfn5	-0.997745
TCONS_00005685	Anks6	-0.992938
TCONS_00005685	Arhgef18	-0.991836
TCONS_00005685	Mief2	-0.996148
TCONS_00005685	Actg2	0.997318
TCONS_00005685	Fscn2	0.990251
TCONS_00005685	Wls	-0.996847
TCONS_00005685	LOC103694506	0.993913
TCONS_00005685	Mtrf1	0.992029
TCONS_00005685	Ranbp6	-0.991313
TCONS_00005685	Arap3	-0.994469
TCONS_00005685	Mindy2	0.996837
TCONS_00000523	Chst3	-0.992381
TCONS_00000523	Zfp958	-0.992287
TCONS_00000523	Mphosph9	-0.991481
TCONS_00000523	Agfg2	-0.993633
TCONS_00000523	Ephx1	-0.990452
TCONS_00000523	Thsd7b	0.990244
TCONS_00000523	AABR07053185.1	-0.990933
TCONS_00000523	Art4	-0.996473
TCONS_00000523	Eepd1	-0.991433
TCONS_00000523	Cfap70	0.992703
TCONS_00000523	Eva1a	-0.997
TCONS_00000523	Pars2	-0.990265
TCONS_00000523	Ascc2	-0.992364
TCONS_00000523	Unc13d	0.991772
TCONS_00000523	Agtrap	-0.995174
TCONS_00000523	Akr1b8	0.990784
TCONS_00000523	Wee1	-0.996533
TCONS_00000523	Dixdc1	-0.996608
TCONS_00000523	Mknk1	-0.99425
TCONS_00000523	Trmt9b	-0.998478
TCONS_00000523	Slc39a10	-0.994655
TCONS_00000523	Sdc3	-0.995489
TCONS_00000523	Setd6	-0.993143
TCONS_00000523	Pxylp1	-0.990204
TCONS_00000523	Armc10	-0.99019
TCONS_00000523	Prmt9	-0.994306
TCONS_00000523	Eps15l1	-0.994435
TCONS_00000523	St5	-0.99456
TCONS_00000523	Pacsin3	-0.991575
TCONS_00000523	Gne	-0.993966
TCONS_00000523	Msh2	-0.992176
TCONS_00000523	Nim1k	-0.998164
TCONS_00000523	Dolk	-0.997799
TCONS_00000523	Trim69	-0.994202
TCONS_00000523	Poc5	-0.993194
TCONS_00000523	Sfi1	-0.990976
TCONS_00000523	Rpp25	-0.996109
TCONS_00000523	Edem2	-0.99633
TCONS_00000523	Mk1	-0.994143
TCONS_00000523	Wdr24	-0.992654
TCONS_00000523	Myl9	0.993556
TCONS_00000523	Fen1	-0.991973
TCONS_00000523	Tead2	0.994329
TCONS_00000523	LOC100360087	0.993792
TCONS_00000523	Pias3	-0.995801
TCONS_00000523	Slfn5	-0.998363
TCONS_00000523	Paqr7	-0.991303
TCONS_00000523	Anks6	-0.994155
TCONS_00000523	Shroom2	-0.990588
TCONS_00000523	Arhgef18	-0.993618
TCONS_00000523	Mief2	-0.992096
TCONS_00000523	Actg2	0.994216
TCONS_00000523	Fscn2	0.992517
TCONS_00000523	Wls	-0.997698
TCONS_00000523	Plin5	-0.991272
TCONS_00000523	Arap3	-0.993595
TCONS_00000523	LOC100363372	-0.993624
TCONS_00000523	AC123425.1	-0.992056
TCONS_00000523	Mindy2	0.996022
TCONS_00007637	Chst3	-0.998207
TCONS_00007637	Zfp958	-0.990999
TCONS_00007637	Mphosph9	-0.993885
TCONS_00007637	Rrp1b	-0.992573
TCONS_00007637	Eva1c	-0.99133
TCONS_00007637	Pctp	-0.993397
TCONS_00007637	Pdk2	-0.990279
TCONS_00007637	AABR07053185.1	-0.993075
TCONS_00007637	Mpped2	-0.991339
TCONS_00007637	Art4	-0.996094
TCONS_00007637	Acvr1b	-0.992729
TCONS_00007637	Eva1a	-0.992579
TCONS_00007637	Ascc2	-0.99661
TCONS_00007637	Unc13d	0.991999
TCONS_00007637	Agtrap	-0.995805
TCONS_00007637	Wee1	-0.99107
TCONS_00007637	Atpaf1	-0.991229
TCONS_00007637	Dixdc1	-0.991364
TCONS_00007637	Mknk1	-0.996059
TCONS_00007637	Trmt9b	-0.99456
TCONS_00007637	Slc39a10	-0.996925
TCONS_00007637	Sdc3	-0.991407
TCONS_00007637	Setd6	-0.994118
TCONS_00007637	Pxylp1	-0.990959
TCONS_00007637	Slc25a43	-0.993035
TCONS_00007637	Prmt9	-0.992503
TCONS_00007637	Eps15l1	-0.99621
TCONS_00007637	Plpbp	-0.990051
TCONS_00007637	St5	-0.997368
TCONS_00007637	Trpv6	-0.990961
TCONS_00007637	Cnnm3	-0.993461
TCONS_00007637	Nim1k	-0.999307
TCONS_00007637	Dolk	-0.9984
TCONS_00007637	Trim69	-0.998023
TCONS_00007637	Poc5	-0.995005
TCONS_00007637	Sfi1	-0.996173
TCONS_00007637	Rpp25	-0.996758
TCONS_00007637	Edem2	-0.997206
TCONS_00007637	Mk1	-0.997113
TCONS_00007637	Klhl26	-0.993302
TCONS_00007637	Wdr6	-0.991468
TCONS_00007637	Myl9	0.993633
TCONS_00007637	Per2	-0.994191
TCONS_00007637	Tead2	0.990308
TCONS_00007637	Frmd8	-0.990628
TCONS_00007637	Pias3	-0.998236
TCONS_00007637	Slfn5	-0.993692
TCONS_00007637	Rad51d	-0.990483
TCONS_00007637	Shroom2	-0.99013
TCONS_00007637	Smyd4	-0.993392
TCONS_00007637	Arhgef18	-0.99092
TCONS_00007637	Mief2	-0.991252
TCONS_00007637	Nap1l3	-0.993317
TCONS_00007637	Actg2	0.996325
TCONS_00007637	Emid1	0.993288
TCONS_00007637	Wls	-0.997951
TCONS_00007637	LOC103694506	0.993252
TCONS_00007637	Plin5	-0.990768
TCONS_00007637	Ranbp6	-0.995694
TCONS_00007637	Arap3	-0.994625
TCONS_00007637	Adrm1	-0.99075
TCONS_00007637	LOC100363372	-0.992578
TCONS_00007637	Mindy2	0.99547
