# Supplementary material for: Genome-wide identification and functional prediction of long non-coding RNAs in Sprague-Dawley rats during heat stress
Source: BMC Genomics. 2021 Feb 17;22:122. doi: 10.1186/s12864-021-07421-8 (PMC7891137; doi:10.1186/s12864-021-07421-8)
Supplement: Supplementary file 5 — Additional file 5 : Table S5. GO analysis of target DEGs of DElncRNAs predicted based on trans-regulation. The coexpression level between DEGs and DElncRNAs met the criterion of |PCC| > 0.99 for performing the functional annotation. [file 12864_2021_7421_MOESM5_ESM.xlsx]

## Sheet: Sheet1
Table S5. GO analysis of target DEGs of DElncRNAs predicted based on trans-regulation. The coexpression level between DEGs and DElncRNAs met the criterion of |PCC| > 0.99 for performing the functional annotation.

## Sheet: Liver_PCC0.99_DEGs
The GO analysis of the target DEGs of DElncRNAs in liver.
Category	Term	Count	%	P_Value	Genes	Fold Enrichment
BP	GO:0000122~negative regulation of transcription from RNA polymerase II promoter	79	6.52353	1.11814e-06	BMI1, CREBRF, BACH1, XPO1, PPARA, JDP2, MEF2A, HNF1A, EFNA1, IMPACT, NF1X, FOXO1, CNOT2, DMAP1, REST, FLCN, AES, PEX2, NFIL3, KMT5A, NFX1, ATF7IP, CTBP2, RXRA, YY1, ZHX3, HMG20A, TLE1, NR0B2, MXD1, LPIN1, DDIT3, AHR, NCOA2, VEGFA, PSEN2, MDM4, ZFPM1, TSHZ1, USP2, HDGF, ZBTB16, SOX6, STAT6, LOC102549173, HINFP, OTUD7B, GATAD2B, BCL6, ZFP217, PER3, ETV3, DNMT3A, AEBP2, EPAS1, KLF12, JARID2, CREBBP,…	1.76179
	GO:0045944~positive regulation of transcription from RNA polymerase II promoter	100	8.25764	1.46133e-06	MEF2A, LMO2, XRCC6, STAT5B, FOXO1, REST, FLCN, SETX, DDX17, FLI1, CREB3L2, PATZ1, IL1A, EGFR, RXRA, YY1, RXRG, MED12, ARNTL, DDIT3, AHR, MLLT10, VEGFA, SOX5, HDGF, SOX6, TTC5, TEF, RNF10, PLAGL2, ZBTB49, MAFG, MAFF, TAF1, KLF6, KLF12, EPAS1, CREBBP, MET, ASXL1, FOXA1, SMAD4, NR4A1, SKI, SMAD1, TET2, ATF5, NR1I2, ATF3, IKBKG, KAT6B, RERE, CCNT2, BACH1, PPARA, HNF1A, NF1X, PTMA, ZBTB38, HSPH1, FOS,…	1.62467
	GO:0006351~transcription, DNA-templated	80	6.60611	4.72924e-06	CCNT2, MEF2A, JDP2, TMEM18, ZFP335, STAT5B, NF1X, FOXO1, REST, MAF1, ZBTB38, FUBP1, AES, ASH2L, ZFP131, YAP1, THRSP, KHDRBS1, CTBP2, RXRA, GMEB2, ADNP, RXRG, ZHX3, NR0B2, ARNTL, DDIT3, AHR, SARNP, NCOA2, HIPK1, NCOA3, HIPK3, KHSRP, SGF29, DNTTIP1, SWT1, CLOCK, ZFP394, LITAF, HDGF, STAT6, NPAS2, ZSCAN20, HINFP, RNF10, PRKAA2, PER3, APEX1, PLAGL2, ZFP384, KLF6, DNMT3A, COL4A2, NRBF2, EPAS1, CREBBP,…	1.689
	GO:0032024~positive regulation of insulin secretion	13	1.07349	2.99096e-05	IRS2, BLK, PFKFB2, NNAT, MCU, GJA1, PFKM, NR0B2, BAD, PRKCE, AACS, TRPM2, SERP1	4.32552
	GO:0032869~cellular response to insulin stimulus	21	1.7341	4.24406e-05	DLC1, IRS2, CPEB2, STAR, ENPP1, ERBB3, RXRA, GPLD1, FOXO1, IRS1, LPIN1, PPAT, PCK1, HMGCS2, SLC25A33, SERPINE1, SRD5A1, RAB13, INSR, CEACAM1, GSTP1	2.8404
	GO:0045893~positive regulation of transcription, DNA-templated	58	4.78943	0.000111676	PPARA, CHURC1, MEF2A, HNF1A, FOXK1, XRCC6, FOXO1, REST, FOS, DDX17, CREB3L2, PATZ1, INSR, ATF7IP, PCID2, RXRA, MED12, ARNTL, DDIT3, AHR, ARHGEF11, MAPK1, INHBA, USP22, ZFP516, CLOCK, KMT2E, SOX6, NFYA, ZBTB16, MDK, NPAS2, HINFP, RNF10, EGF, ETV5, TAF4, NRBF2, CREBBP, HMBOX1, SMAD4, NR4A1, ILF3, AFF1, TRIM24, STAT3, ATXN7L3, ATF5, MEF2D, NR1I2, RPS6KA1, SP3, LRP6, PTCH1, KAT6B, PHF8, TP53INP1, KAT…	1.68988
	GO:0042593~glucose homeostasis	20	1.65153	0.000132641	ASPSCR1, HNF1A, RBM4, MET, FOXA1, MCU, FOXO1, PFKM, BAD, SESN2, STAT3, PCK1, ERO1B, SERPINE1, PTCH1, HECTD4, GK, PRKAA2, RAB13, INSR	2.70514
	GO:0071397~cellular response to cholesterol	7	0.578035	0.000219665	INHBA, CYP7A1, OSBPL7, GPLD1, LRP6, PTCH1, AACS	7.27852
	GO:0070301~cellular response to hydrogen peroxide	15	1.23865	0.000265455	OSER1, KLF6, IMPACT, FOXO1, TRPM2, SETX, STAT6, ARG1, SERPINE1, PCNA, HSPB1, MAPK8, APEX1, KDM6B, NET1	3.11937
	GO:0043066~negative regulation of apoptotic process	52	4.29397	0.000335301	HSP90AB1, HMGCR, STAT5B, NAA16, FOXO1, ANKLE2, PTMA, CIAPIN1, SETX, ITCH, DNAJC3, HIGD1A, EGFR, CRYAB, PCID2, SOCS3, PRKCE, MAP4K4, CTH, KRT18, GNAQ, NCOA3, HIPK3, VEGFA, PSEN2, ADAM17, HSPB1, MAPK8, MDM4, SIAH2, MYO18A, CAMK1D, MYDGF, UNG, BLK, ASNS, NAA38, DNAJA1, BCL6, GLO1, PRKAA2, LAMTOR5, IL1RN, PTGFR, BIRC3, STAT3, HYOU1, ATF5, CDKN1A, RPS6KA1, HSPD1, GRK5	1.67332
	GO:0045892~negative regulation of transcription, DNA-templated	53	4.37655	0.000366075	FOXK1, RBM15B, XRCC6, DMAP1, REST, FLCN, MTFR2, ZBTB38, CBX5, AES, WWP1, KMT5A, KDM5C, ATF7IP, KHDRBS1, PTPRK, IRAK1, RBFOX2, CTBP2, ZHX3, TLE1, NR0B2, ARNTL, DDIT3, AHR, MXD4, NCOA2, CLOCK, THAP7, SOX5, SOX6, ZBTB16, ZFP111, HINFP, BCL6, ZFP217, JARID2, HMBOX1, SMAD4, ILF3, TRIM24, ATXN1, ATF5, NR1I2, ATF3, SP3, UBA3, PTCH1, HIVEP1, ID4, KAT6B, NFIC, KAT6A	1.65741
	GO:0006357~regulation of transcription from RNA polymerase II promoter	46	3.79851	0.000391839	ZFP212, TSHZ1, HNF1A, FOXK1, STAT5B, FOXO1, FUBP1, FOS, FLI1, AES, TRAK2, ZFP131, BCL6, MLXIP, GLO1, ETV5, ETV3, MAFG, MAFF, TAF4, GMEB2, RXRA, ARID5A, RFX7, FOXA1, MED12, SMAD4, KLF16, MED11, TLE1, SMAD1, LPIN1, STAT3, AHR, JMY, ATF5, NOTCH2, IFNAR2, INHBA, BRWD1, ABT1, DBP, ZBED5, VEGFA, HIVEP1, ZFP202	1.7275
	GO:0045599~negative regulation of fat cell differentiation	11	0.90834	0.000394391	JDP2, ENPP1, ASXL1, VEGFA, LRP6, FOXO1, ID4, ZFPM1, ARNTL, WWTR1, DDIT3	3.89368
	GO:0001701~in utero embryonic development	32	2.64244	0.000752315	BMI1, KDM6A, ZFP335, SOX5, GJA1, SOX6, FLCN, CHD7, TMEM231, LY6E, HINFP, HEG1, POLG2, RTCB, MAFG, MAFF, CCM2, ADAM10, RXRA, TGFBR2, SMAD4, UBR3, LIG4, MBNL1, SLC34A2, MIB1, NOTCH2, MYH9L1, SP3, VEGFA, PTCH1, CR1L	1.90133
	GO:0046777~protein autophosphorylation	24	1.98183	0.00079247	EGFR, TAF1, IRAK1, BCR, TRPM7, STK10, TAOK3, MET, SMG1, MKNK1, TRIM24, MAPKAPK2, STK4, UHMK1, VRK1, CLK3, FYN, CLK4, CDK12, LMTK2, PRKACA, GRK5, MAP3K13, INSR	2.14666
	GO:0098609~cell-cell adhesion	26	2.14699	0.000901585	HSP90AB1, LIMA1, ABCF3, CNN3, BAIAP2L1, MYO1B, CALD1, CREBBP, ASAP1, PDLIM1, TRIM25, TXNDC9, ESYT2, FLNB, LARP1, BZW2, EFHD2, ATXN2L, KRT18, UBFD1, NUMB, FASN, DNAJB1, AHSA1, CEACAM1, PLEC	2.05001
	GO:0042493~response to drug	51	4.2114	0.000956052	HSP90AB1, SRP14, XPO1, STAR, XRCC1, FOS, TNFRSF11B, SRD5A1, HADH, HSP90AA1, SOCS3, ABCB11, DDIT3, INHBA, NPC1, ADAM17, CROT, LMNB1, MVD, ERBB3, MDK, PPAT, ARG1, MTHFR, ACAA1A, APEX1, TAF1, DNMT3A, MET, TGFBR2, CYP2C7, IL1RN, DPYSL2, SMAD1, BAD, CPT1A, STAT3, SLCO1B2, ABCC9, CDKN1A, EI24, HMGCS2, FYN, ABCC4, PTCH1, DPYD, GRK5, HSPD1, ABCC2, GK, AACS	1.60695
	GO:0071243~cellular response to arsenic-containing substance	6	0.495458	0.000981	CPEB2, ZFAND2A, HMOX1, MET, GSTO1, UROD	7.12998
	GO:0001889~liver development	20	1.65153	0.00109716	EGFR, HNF1A, JARID2, RXRA, MET, STAT5B, ASNS, SEC63, AHR, SLCO1B2, ARG1, NOTCH2, HMGCS2, DBP, PTCD2, SP3, SRD5A1, LBP, AACS, UROD	2.29471
	GO:0006635~fatty acid beta-oxidation	10	0.825764	0.00144177	ACADSB, CPT2, PEX2, BDH2, HADH, SESN2, ACAA1A, CPT1A, CROT, ACOX3	3.61666
	GO:0006355~regulation of transcription, DNA-templated	88	7.26672	0.00144497	CREBRF, BACH1, PPARA, MEF2A, HNF1A, ZFP335, STAT5B, FOXO1, CNOT2, PDLIM1, FUBP1, FOS, FLI1, AES, HSF2, PATZ1, THRSP, INSR, NFX1, SAMD4B, RXRA, YY1, ADNP, RXRG, TLE1, ARNTL, AHR, DDIT3, EYA3, TAF11, SARNP, NCOA2, HIPK1, POGK, HIPK3, ZFP869, KHSRP, SGF29, MAPK8, USP22, DNTTIP1, CLOCK, ZFP964, ZFP212, ZFP394, LITAF, ZBTB11, IRX1, ZBTB16, NEO1, NFYA, SOX6, TSC22D2, ZSCAN20, HINFP, NFAT5, CHD2, ZFP217…	1.38902
	GO:0006306~DNA methylation	7	0.578035	0.00150009	ATF7IP, KMT2E, BMI1, DNMT3A, MTR, GATAD2B, BAZ2A	5.29347
	GO:0035162~embryonic hemopoiesis	7	0.578035	0.00150009	TNRC6C, LMO2, TGFBR2, PBX1, ZFPM1, AHR, KAT6A	5.29347
	GO:0016573~histone acetylation	9	0.743187	0.00160213	BMI1, TAF1, HNF1A, NCOA2, NCOA3, CREBBP, KAT6B, CLOCK, KAT6A	3.94025
	GO:0010468~regulation of gene expression	27	2.22956	0.00195074	BMI1, PPARA, KDM6A, ZFP335, RBM4, SOX6, UBXN2A, HINFP, PATZ1, PRKAA2, TSKU, PHLDA2, DNMT3A, CRIP1, TGFBR2, FOXA1, STAB2, HNRNPDL, IRS1, AHR, ATF5, PTCD2, ASH1L, MAPK8, SETD2, KDM6B, RNF41	1.91144
	GO:0008285~negative regulation of cell proliferation	38	3.1379	0.00197489	DLC1, PTH1R, GPLD1, STRN, GJA1, ZBTB16, REST, HMOX1, BCL6, AXIN2, IL1A, ETV3, ZBTB49, PTPRK, AIMP2, JARID2, RXRA, TGFBR2, SMAD4, SKI, SMAD1, TRIM24, SLC9A3R1, FZD5, STK4, STAT3, ATF5, NOTCH2, SH3BP4, INHBA, CDKN1A, CTH, TSC1, BTG1, RBM38, PTCH1, TP53INP1, RNF41	1.69035
	GO:0043627~response to estrogen	16	1.32122	0.00259976	HSP90AA1, STAR, LDLR, ABCB11, TGFBR2, TRIM25, SLC34A2, MAPK1, TNFRSF11B, ASH2L, HMOX1, SERPINE1, ARSA, SRD5A1, ABCC2, HSPD1	2.39807
	GO:0006468~protein phosphorylation	47	3.88109	0.00272173	BCKDK, PHKB, STK10, MKNK1, AKAP13, MAPKAPK2, UHMK1, VRK1, CLK3, LMTK2, CDK12, PRKACA, PRKAA2, INSR, SIK3, IRAK1, PAN3, ADAM10, LIMK2, TRPM7, MYLK3, TAOK3, TGFBR2, PRKAB1, TRIO, ILF3, SMAD1, TRIM24, PRKCE, STK4, FZD7, WEE1, FNIP2, MAP4K4, MAPK1, CDC42BPG, RPS6KA3, RPS6KA1, HIPK1, FYN, HIPK3, BMP2K, NEK8, MAPK8, CPNE3, MAP3K13, CAMK1D	1.56072
	GO:0051272~positive regulation of cellular component movement	5	0.412882	0.00303464	ACTN4, VEGFA, STAT5B, ADAM17, BCL6	7.5621
	GO:0006366~transcription from RNA polymerase II promoter	39	3.22048	0.00321425	BACH1, POLR2G, PPARA, MEF2A, HNF1A, POLR2I, STAT5B, REST, NFYA, FOS, FLI1, HSF2, TEF, CREB3L2, NFAT5, ZFP217, NFIL3, ETV5, NFX1, PLAGL2, MAFG, MAFF, EPAS1, FOXA1, SMAD4, NR4A1, SMAD1, STAT3, DDIT3, AHR, MEF2D, NR1I2, ABT1, DBP, HIVEP1, PBX1, ZFP516, NFIC, CLOCK	1.63022
	GO:0006695~cholesterol biosynthetic process	7	0.578035	0.00376786	INSIG2, MVD, HMGCS2, HMGCR, APOA5, MVK, PRKAA2	4.47909
	GO:0006914~autophagy	13	1.07349	0.00385687	ATG10, NRBF2, TOLLIP, FOXO1, SESN2, EI24, NPC1, ATG4D, SRPX, BNIP1, EPG5, ARSA, PRKAA2	2.60574
	GO:0035278~miRNA mediated inhibition of translation	5	0.412882	0.00433729	TNRC6C, RBM4, TNRC6B, TNRC6A, STAT3	6.93193
	GO:0051568~histone H3-K4 methylation	6	0.495458	0.00443261	KMT2E, ASH2L, SETD1B, KMT2B, ASH1L, WDR82	5.25367
	GO:0031396~regulation of protein ubiquitination	6	0.495458	0.00443261	HSP90AB1, HERPUD1, HSP90AA1, UBXN2A, SIAH2, UBQLN1	5.25367
	GO:0006915~apoptotic process	36	2.97275	0.00447021	PHLPP1, DLC1, STEAP3, POLR2G, MEF2A, LITAF, LMNB1, ALDOC, FOXO1, GJA1, CIAPIN1, MTFR2, PDCD2, PHLDA1, AIMP2, TGFBR2, NR4A1, BAD, BIRC3, STK4, DDIT3, AHR, TRADD, MEF2D, MAPK1, RPS6KA3, EI24, RPS6KA1, BNIP1, RNF152, HIPK3, CYFIP2, GRK5, SIAH2, TP53INP1, DAP3	1.63639
	GO:0001890~placenta development	10	0.825764	0.00453058	HSP90AB1, NOTCH2, HNF1A, RXRA, MET, SERPINE1, TTPA, IL11RA1, PHLDA2, RTCB	3.08086
	GO:0032868~response to insulin	15	1.23865	0.00477438	PPARA, SOCS3, FADS1, FOXO1, SESN2, IRS1, PCK1, SRSF4, HMGCS2, INSIG2, FGA, TSC1, HADH, INSR, ABCC5	2.33224
	GO:0007623~circadian rhythm	16	1.32122	0.00592672	PHLPP1, EGFR, STAR, ERBB3, ARNTL, HOMER1, SETX, ATF5, NPAS2, NCOA2, DBP, ID4, DPYD, PER3, NFIL3, CLOCK	2.19988
	GO:2000737~negative regulation of stem cell differentiation	5	0.412882	0.00597018	NCOA3, CDK12, YAP1, STAT3, CDK13	6.3987
	GO:0060397~JAK-STAT cascade involved in growth hormone signaling pathway	4	0.330306	0.00629529	IRS2, STAT5B, IRS1, STAT3	9.50664
	GO:0003007~heart morphogenesis	10	0.825764	0.00652969	DLC1, KDM6A, CHD7, SOS1, ASXL1, VEGFA, PTCH1, INSR, COL5A1, KAT6A	2.91871
	GO:0014070~response to organic cyclic compound	28	2.31214	0.00718184	STAR, ALDOC, FOS, SRD5A1, IL1A, EGFR, SELP, SOCS3, FADS1, RXRA, IL1RN, TGFBR2, MET, CYP2C7, RXRG, BAD, TET2, CPT1A, AHR, STAT3, CDKN1A, HMGCS2, ABCC4, PTCH1, DPYD, HSPD1, AACS, UROD	1.71259
	GO:0019221~cytokine-mediated signaling pathway	17	1.4038	0.0086684	IRAK1, KLF6, IL1R1, SOCS2, SOCS3, IL6ST, IL1RN, STAT5B, IL11RA1, SOCS4, BAD, IRAK4, STAT6, IL1RAP, IL36B, CSF2RB, IL1A	2.04944
	GO:0006869~lipid transport	10	0.825764	0.00914484	NPC1, GM2A, LDLR, OSBPL7, APOA5, APOLD1, OSBPL11, LBP, SIGMAR1, ABCA6	2.77277
	GO:0010628~positive regulation of gene expression	35	2.89017	0.00935664	LDLR, STAR, ERBB3, CSF1, GJA1, FUBP1, SERPINE1, HINFP, NFAT5, NFIL3, IL1A, RAB27A, MAFG, ZBTB7B, YY1, CREBBP, MET, PRKAB1, LMNA, TLE1, NR0B2, SMAD1, TRIM24, PTGFR, STAT3, INHBA, NR1I2, ATF3, NCOA3, IKBKG, VEGFA, MAPK8, ID4, TP53INP1, KAT6A	1.56949
	GO:0032355~response to estradiol	22	1.81668	0.00955885	CXCL1, EGFR, DNMT3A, SOCS2, LDLR, CRYAB, SOCS3, STAT5B, FOXA1, BAD, PTGFR, AHR, STAT3, SLC34A2, FGA, VEGFA, PCNA, PTCH1, SRD5A1, UROD, INSR, GSTP1	1.82092
	GO:0016567~protein ubiquitination	33	2.72502	0.0114323	BACH1, ZNRF2, RNF125, ZYG11B, ARIH1, NSMCE1, WWP1, KLHL21, KLHL24, RNF149, ITCH, TRAF3, SOCS2, SOCS3, UBE4B, MED12, UBR3, MED11, SOCS4, PDZRN3, TRIM24, WWTR1, BIRC3, BRAP, MARCH3, MIB1, MSL2, CBLB, RFWD3, TRIM33, FBXO30, ASB5, RNF41	1.57309
	GO:0045471~response to ethanol	21	1.7341	0.0122392	DNMT3A, STAR, CLDN3, HMGCR, RXRA, CYP2C7, STAT5B, BAD, DMAP1, STAT3, ACTR2, HMGCS2, FYN, CLDN1, ARSA, GK, UROD, AACS, NEU2, INSR, GSTP1	1.8102
	GO:0030326~embryonic limb morphogenesis	10	0.825764	0.0124836	NOTCH2, HNF1A, PSEN2, LRP6, SKI, PTCH1, PBX1, MBNL1, ZBTB16, LRP4	2.64073
	GO:0000165~MAPK cascade	13	1.07349	0.0132309	MAPK1, MEF2D, MEF2A, NDST1, EFNA1, TAOK3, MAPK8, ADRA2B, SMAD1, MAPKAPK2, SHANK3, BRAP, SETX	2.22965
	GO:0007507~heart development	28	2.31214	0.0146254	PPARA, MEF2A, KDM6A, NDST1, AKAP13, GJA1, CACYBP, GYS1, HEG1, SEMA3C, PCSK5, IL1A, CCM2, RXRA, MICAL2, TGFBR2, RXRG, MED12, NAT8F5, MIB1, MAPK1, HSPB11, GNAQ, PTCD2, NEK8, PCNA, ZFPM1, POFUT1	1.61745
	GO:0030308~negative regulation of cell growth	15	1.23865	0.0147025	CGRRF1, FOXK1, ENPP1, CRYAB, SMAD4, GJA1, FLCN, SESN2, SH3BP4, INHBA, CTH, EI24, CDKN1A, BCL6, NDUFS3	2.04549
	GO:0006986~response to unfolded protein	6	0.495458	0.0150276	HSP90AB1, HERPUD1, CHAC1, HSPD1, DNAJC3, DDIT3	3.99279
	GO:0007173~epidermal growth factor receptor signaling pathway	8	0.660611	0.0150659	EGFR, CBLB, ERBB3, SOS1, ADAM17, HBEGF, PIGR, EGF	3.02484
	GO:0007565~female pregnancy	14	1.15607	0.0156611	RXRA, CALD1, STAT5B, IL1RN, SLC19A1, FOS, ARG1, VEGFA, HSPB1, ADRA2B, ABCC2, CR1L, CLOCK, PLEC	2.09831
	GO:0035024~negative regulation of Rho protein signal transduction	5	0.412882	0.0164067	DLC1, ARHGAP42, BCL6, FLCN, KANK1	4.89312
	GO:0071456~cellular response to hypoxia	16	1.32122	0.0176167	IRAK1, DNMT3A, EPAS1, CPEB2, LMNA, BAD, PRKCE, UBQLN1, PCK1, ITPR2, HYOU1, HMOX1, VEGFA, SERPINE1, MDM4, HIGD1A	1.94296
	GO:0007584~response to nutrient	16	1.32122	0.0176167	STAR, HMGCR, IL6ST, RXRA, FADS1, TGFBR2, CYP2C7, TTPA, DDIT3, TNFRSF11B, HMGCS2, ARSA, DPYD, ACAA1A, AACS, PLEC	1.94296
	GO:0009408~response to heat	11	0.90834	0.0179696	CXCL1, HSP90AA1, SOCS3, DNAJA1, MAPK8, ABCC2, HSPD1, DNAJA4, IL1A, TRPM2, TP53INP1	2.34619
	GO:0032496~response to lipopolysaccharide	27	2.22956	0.0182496	CXCL1, ALPL, LITAF, STAT5B, MAPKAPK2, ARG1, FOS, TNFRSF11B, SERPINE1, CSF2RB, LBP, IL1A, SELP, IRAK1, BCR, SOCS3, IL1RN, CYP2C7, PTGFR, PCK1, SLCO1B2, MAPK1, RPS6KA3, CLDN1, ADAM17, HSPD1, ABCC5	1.60425
	GO:0034063~stress granule assembly	4	0.330306	0.018846	ATXN2, ATXN2L, DYNC1H1, GRB7	6.65465
	GO:0006817~phosphate ion transport	4	0.330306	0.018846	SLC17A3, SLC20A2, SLC25A10, SLC34A2	6.65465
	GO:0030097~hemopoiesis	11	0.90834	0.0195051	BMI1, SGPL1, EPAS1, ASXL1, ROGDI, SOX6, ZBTB16, TET2, FLCN, CIAPIN1, CDK13	2.31649
	GO:0060741~prostate gland stromal morphogenesis	3	0.247729	0.0199287	CRIP1, FOXA1, ID4	12.4775
	GO:0044332~Wnt signaling pathway involved in dorsal/ventral axis specification	3	0.247729	0.0199287	LRP6, EGF, FZD5	12.4775
	GO:0032042~mitochondrial DNA metabolic process	3	0.247729	0.0199287	POLG2, SESN2, TK2	12.4775
	GO:0010243~response to organonitrogen compound	10	0.825764	0.019948	CDKN1A, ALDOC, IL1RN, CYP2C7, ABCC4, SMAD1, AACS, APEX1, IL1A, CROT	2.44656
	GO:0034968~histone lysine methylation	5	0.412882	0.0201133	SETDB2, KMT2B, ASH1L, SETD2, KMT5A	4.62128
	GO:0006950~response to stress	5	0.412882	0.0201133	HSP90AB1, HSP90AA1, AHSA2, AHSA1, AHR	4.62128
	GO:0071353~cellular response to interleukin-4	6	0.495458	0.0206871	HSP90AB1, ARG1, FASN, SHPK, NFIL3, TUBA1B	3.69703
	GO:0001666~response to hypoxia	26	2.14699	0.0209792	PPARA, LDLR, CLDN3, ALDOC, STAT5B, PDLIM1, XRCC1, MTHFR, PLOD1, HMOX1, IL1A, EPAS1, ACTN4, CRYAB, SOCS3, TGFBR2, APOLD1, SMAD4, BAD, ITPR2, HYOU1, PSEN2, VEGFA, ADAM17, HSPD1, ALKBH5	1.60205
	GO:0000902~cell morphogenesis	11	0.90834	0.0211345	EGFR, ATP2B2, LIPA, FRYL, ASXL1, TBCC, BCL6, YAP1, SOX6, STK4, AHR	2.28754
	GO:0043123~positive regulation of I-kappaB kinase/NF-kappaB signaling	17	1.4038	0.0216077	IRAK1, LITAF, GJA1, AKAP13, TRIM25, SECTM1B, PRKCE, S100A13, TRADD, IRAK4, CTH, FYN, ATP2C1, SLC35B2, HMOX1, IKBKG, IL1A	1.84851
	GO:0043401~steroid hormone mediated signaling pathway	9	0.743187	0.0218844	OLR59, PPARA, NR1I2, RXRA, RXRG, NR4A1, PAQR7, ABHD2, NR0B2	2.58154
	GO:0035023~regulation of Rho protein signal transduction	11	0.90834	0.0228607	DLC1, PLEKHG3, NGEF, BCR, PLEKHG6, SOS1, TRIO, ARHGEF12, ARHGEF11, ALS2CL, NET1	2.25929
	GO:0043434~response to peptide hormone	15	1.23865	0.0228674	SOCS2, STAR, SOCS3, CYP2C7, STAT5B, MET, GJA1, TRIM24, IRS1, STAT3, SLCO1B2, ARG1, HMGCS2, BTG1, LRP6	1.93449
	GO:0008283~cell proliferation	23	1.89926	0.0228973	EGFR, USPL1, IRS2, LIPA, CSF1, CREBBP, SMAD4, LIG4, BAD, PTMA, STAT3, TERC, LARP1, IFNAR2, VEGFA, NUMB, CDK5RAP3, ID4, PELO, MDM4, YAP1, AXIN2, SRGAP2	1.64932
	GO:0071549~cellular response to dexamethasone stimulus	9	0.743187	0.0240313	EGFR, BMI1, ARG1, STAR, SERPINE1, VEGFA, FOXO1, SRD5A1, ABCC2	2.53779
	GO:0050821~protein stabilization	15	1.23865	0.0242657	USP2, SWSAP1, FLOT2, HPS4, ZSWIM7, NAA16, STK4, USP19, GNAQ, A1CF, TSC1, ZFP207, PER3, MDM4, HSPD1	1.91961
	GO:0006281~DNA repair	18	1.48637	0.0243775	BACH1, UPF1, ENDOV, PDS5A, UNG, TAOK3, MUM1, LIG4, SPRTN, DMAP1, TTC5, XRCC1, SLX4, NSMCE4A, NSMCE1, HINFP, POLG2, APEX1	1.7825
	GO:0034976~response to endoplasmic reticulum stress	11	0.90834	0.0246867	CREBRF, HYOU1, USP19, HERPUD1, NRBF2, SRPX, UBE4B, CREB3L2, UBQLN1, DDIT3, SEL1L	2.23174
	GO:0006699~bile acid biosynthetic process	4	0.330306	0.0247752	HNF1A, STAR, PEX2, CYP7A1	6.04968
	GO:0042127~regulation of cell proliferation	23	1.89926	0.0249512	CXCL1, SAT1, EGFR, MAFG, JARID2, PRG4, ERBB3, BLK, TGFBR2, SMAD4, FOXO1, TERC, STAT6, ATF5, TNFRSF11B, FYN, SERPINE1, LRP6, BCL6, PBX1, PTCH1, YAP1, TEC	1.63522
	GO:0001843~neural tube closure	12	0.990917	0.0251012	DLC1, TSC1, PHACTR4, PLXNB2, SEMA4C, MED12, LRP6, SKI, PRKACA, PTCH1, SETD2, HECTD1	2.12382
	GO:0050790~regulation of catalytic activity	9	0.743187	0.0263215	MTMR12, BMI1, SH3BP4, GRPEL2, GRPEL1, HSP90AA1, PPP1R12B, PPP1R12A, PRKAB1	2.49549
	GO:0048661~positive regulation of smooth muscle cell proliferation	11	0.90834	0.0266152	IRAK4, EGFR, IRAK1, GNAQ, HMGCR, HMOX1, VEGFA, STAT5B, TGFBR2, HBEGF, ABCC4	2.20485
	GO:0032922~circadian regulation of gene expression	9	0.743187	0.0287591	PPARA, NPAS2, NCOA2, USP2, RBM4, PER3, ARNTL, CLOCK, AHR	2.45458
	GO:0018107~peptidyl-threonine phosphorylation	7	0.578035	0.0308519	MAPK1, TAF1, HIPK3, TGFBR2, LMTK2, MAPK8, PRKACA	2.91141
	GO:0033993~response to lipid	6	0.495458	0.0315125	SLCO1B2, EGFR, INSIG2, PCNA, VPS4B, PCK1	3.32732
	GO:0045739~positive regulation of DNA repair	6	0.495458	0.0315125	EYA3, RNF8, EGFR, NPAS2, PCNA, APEX1	3.32732
	GO:0048511~rhythmic process	6	0.495458	0.0315125	CREBBP, TEF, MAPK8, PER3, PRKAA2, NFYA	3.32732
	GO:0001885~endothelial cell development	3	0.247729	0.0319008	CCM2, UBIAD1, HEG1	9.98197
	GO:0033133~positive regulation of glucokinase activity	3	0.247729	0.0319008	GCKR, PFKFB2, BAD	9.98197
	GO:0043161~proteasome-mediated ubiquitin-dependent protein catabolic process	16	1.32122	0.0326362	NPLOC4, ABTB2, UBE4B, EDEM3, ARNTL, CD2AP, DDIT3, UBE2R2, UBXN2A, RMND5A, WWP1, KCTD17, FBXO15, SIAH2, SPOPL, CLOCK	1.79855
	GO:0006855~drug transmembrane transport	5	0.412882	0.0341261	SLCO1B2, SLC17A3, ABCB11, ABCC2, TMEM30A	3.9611
	GO:0030220~platelet formation	5	0.412882	0.0341261	MYH9L1, ACTN1, ZFPM1, VPS33A, CLEC1B	3.9611
	GO:0007050~cell cycle arrest	10	0.825764	0.0351721	ZBTB49, NOTCH2, INHBA, CDKN1A, CGRRF1, RBM38, DDIT3, UHMK1, JMY, TP53INP1	2.21822
	GO:0034198~cellular response to amino acid starvation	6	0.495458	0.035778	RPL17, CDKN1A, ATF3, RNF152, IMPACT, WDR59	3.21999
	GO:0043484~regulation of RNA splicing	6	0.495458	0.035778	RBFOX2, CLK3, CLK4, CDK12, RBM38, MBNL1	3.21999
	GO:0006457~protein folding	13	1.07349	0.0364598	HSP90AB1, GRPEL2, GRPEL1, HSP90AA1, CRYAB, PPIL1, HSCB, CLPX, NKTR, TBCC, DNAJA1, DNAJB1, DNAJB4	1.93104
	GO:0051291~protein heterooligomerization	12	0.990917	0.0373593	TMEM120A, BAG4, PRKAR2A, TSC1, CLDN3, TMEM120B, CLDN1, PRKAB1, PRKAA2, BIRC3, IRS1, TRADD	1.99639
	GO:0006469~negative regulation of protein kinase activity	12	0.990917	0.0373593	SH3BP5, DBNDD2, GNAQ, SOCS2, SOCS3, LRP6, HSPB1, SOCS4, DNAJC3, WWTR1, CEACAM1, GSTP1	1.99639
	GO:0043547~positive regulation of GTPase activity	34	2.8076	0.0378461	DLC1, RAB3GAP2, AGFG1, ASAP2, AKAP13, ASAP1, FLCN, DENND2D, RIC1, ELMOD3, PLEKHG3, PLEKHG6, SOS1, ARHGAP42, AFDN, AXIN2, TRIP10, ALS2CL, TBC1D2, NET1, GIT1, NGEF, BCR, TRIO, RIC8B, ARHGEF12, DOCK5, ARHGAP25, ARHGEF11, GNAQ, ACAP2, TBC1D20, SNX13, SRGAP2	1.42122
	GO:0009887~organ morphogenesis	11	0.90834	0.0378882	MAPK1, NOTCH2, FLI1, NDST1, ASXL1, TGFBR2, NEK8, PTCH1, PBX1, INSR, PHLDA2	2.07958
	GO:0071559~response to transforming growth factor beta	4	0.330306	0.0392732	IL1R1, CALD1, SERPINE1, SMAD4	5.11896
	GO:0006629~lipid metabolic process	11	0.90834	0.0404858	LDLR, FADS1, NAA40, IL1RN, FADS3, MID1IP1, THRSP, MBTPS1, LPIN1, PCK1, PLAGL2	2.05621
	GO:0030336~negative regulation of cell migration	12	0.990917	0.0422419	DLC1, PTPRK, BCR, SERPINE1, IL1RN, ABHD2, FLCN, SLC9A3R1, KANK1, SRGAP2, RNF41, TP53INP1	1.95725
	GO:0030855~epithelial cell differentiation	10	0.825764	0.0436455	HNRNPH3, COL4A1, CNN3, TOLLIP, ALDOC, VEGFA, PCNA, BDH2, CPT1A, PLEC	2.1329
	GO:0006397~mRNA processing	14	1.15607	0.0439116	KHDRBS1, RBFOX2, SCAF4, PAN3, HNRNPLL, SMN1, A1CF, KHSRP, CPSF7, CDK12, PRKACA, RBM39, ARL6IP4, ALKBH5	1.81963
	GO:0007219~Notch signaling pathway	12	0.990917	0.044841	NCSTN, MIB1, NOTCH2, ADAM10, CHAC1, PSEN2, FOXA1, TGFBR2, ADAM17, NR0B2, POFUT1, SEL1L	1.93825
	GO:0048872~homeostasis of number of cells	6	0.495458	0.0453292	ATXN2, BCR, ASXL1, AFDN, ZFPM1, TET2	3.02484
	GO:0023014~signal transduction by protein phosphorylation	8	0.660611	0.045393	EGFR, MAP4K4, ERBB3, STK10, TAOK3, TGFBR2, INSR, STK4	2.41987
	GO:0045216~cell-cell junction organization	5	0.412882	0.045953	CCM2, CLDN1, GJA1, HEG1, CEACAM1	3.61666
	GO:0071108~protein K48-linked deubiquitination	5	0.412882	0.045953	OTUD4, USP19, OTUD7B, USP34, OTUB2	3.61666
	GO:0045601~regulation of endothelial cell differentiation	3	0.247729	0.0459689	VEGFA, APOLD1, CEACAM1	8.31831
	GO:0032964~collagen biosynthetic process	3	0.247729	0.0459689	ARG1, SERPINH1, COL5A1	8.31831
	GO:0008544~epidermis development	7	0.578035	0.0464387	EGFR, PPARA, PLOD1, ATP2C1, PTCH1, INSR, ALDH3A2	2.64674
	GO:0048568~embryonic organ development	7	0.578035	0.0464387	KDM6A, TNRC6C, MED12, PTCH1, PBX1, SETD2, DDIT3	2.64674
	GO:0006633~fatty acid biosynthetic process	7	0.578035	0.0464387	SCD2, HNF1A, CH25H, FASN, PRKAB1, FADS3, PRKAA2	2.64674
	GO:0042535~positive regulation of tumor necrosis factor biosynthetic process	4	0.330306	0.0478115	HSPB1, LBP, FCGR2A, MAPKAPK2	4.75332
	GO:0061036~positive regulation of cartilage development	4	0.330306	0.0478115	SOX5, SOX6, SMAD1, ZBTB16	4.75332
	GO:0006091~generation of precursor metabolites and energy	4	0.330306	0.0478115	GNPDA1, ENPP1, DHTKD1, CROT	4.75332
	GO:0006024~glycosaminoglycan biosynthetic process	4	0.330306	0.0478115	HEXA, PXYLP1, EXTL1, EXT2	4.75332
CC	GO:0005634~nucleus	405	33.4434	1.6915e-16	DLC1, RPL17, MEF2A, XRCC6, REST, SPRTN, XRCC1, WDR82, FLI1, CLK3, CLK4, VPS4B, PATZ1, HIGD1A, STAG2, CGRRF1, MAGI1, CRYAB, RXRA, RXRG, MED12, HMG20A, ZHX3, LIG4, MAPK1, DCAF7, PELO, MAPK8, IL1R1, RGD1562378, ERBB3, PTH1R, NAA38, ARG1, CACYBP, FRA10AC1, DNMT3A, NPLOC4, ASXL1, ACPP, FNIP2, SRSF3, SRSF4, FAM214B, UBA3, PCNA, GK, RERE, BACH1, HNF1A, CRAMP1, HSF2, ATF7IP, EXOSC8, MICAL2, GMEB2, TTC37,…	1.42276
	GO:0005654~nucleoplasm	187	15.4418	2.16842e-16	TGOLN2, MEF2A, SCAF4, MAU2, RBM3, FAM110C, RBM15B, UTRN, RBM4, XRCC6, BPHL, SPRTN, MAF1, ACSS2, UBQLN1, CIAPIN1, SETX, DDX17, CLK3, PACSIN3, SRRM2, TRIM45, INTS6, CREB3L2, NUP37, PATZ1, PRKACA, AFDN, HADH, IBTK, RBFOX2, CGRRF1, SMCR8, MAGI1, MED12, ZHX3, LIG4, ARNTL, CLPX, AHR, RUBCN, MAPK1, FAM222B, RBPMS, DCAF7, TRIM33, HUWE1, MLLT10, HSPB8, BMP2K, DNTTIP1, MYO18A, RGD1562378, LITAF, LMNB1, SET…	1.82351
	GO:0005737~cytoplasm	422	34.8472	9.70195e-15	DLC1, LDHB, MEF2A, PPP2R5A, MALSU1, XRCC6, STRN, NAA16, CIAPIN1, DHX38, SERPINE1, VPS4B, IBTK, MAGI1, CRYAB, MYLK3, ZHX3, LIG4, BRAP, MAPK1, DCAF7, PELO, MAPK8, DBNDD2, PTH1R, SERPINH1, NAA38, CTIF, ARG1, ARIH1, CACYBP, GIT1, DNMT3A, PTGR1, KLF12, TGFBR2, TAOK3, FNIP2, EI24, PTAR1, PCNA, BACH1, CREBRF, LIMA1, HNF1A, TTC25, GPLD1, DDI2, LOC100360087, HSF2, IL1RAP, DPP9, SIK3, ATF7IP, EXOSC8, AIFM2…	1.37301
	GO:0005829~cytosol	144	11.891	1.2868e-07	DLC1, TGOLN2, STAR, STAT5B, SNRPD2, FOXO1, REST, MAF1, CD2AP, UBXN2A, VPS13C, PDE4B, VPS4B, AFDN, PRKACA, DNAJC3, FNDC3A, INSR, IL1A, KIF13B, IRS2, C2CD2, BCR, ACTN4, CHAC1, CRYAB, MYLK3, PDXP, ACTN1, AP4M1, RIC8B, IRS1, AHR, MAPK1, MAPK8, VAMP3, MVK, NEU2, MVD, ASAP1, AKAP13, PTRH2, RIC1, GCKR, OAZ1, LMTK2, DNAJA1, PCYT1A, NAXE, DNAJA4, LAMTOR5, ASPSCR1, GIT1, GABARAPL1, NPLOC4, S100A16, TGFBR2,…	1.5402
	GO:0016020~membrane	183	15.1115	7.08763e-07	ADCY3, LDHB, XPO1, IL6ST, PPP2R5A, ADCY6, XRCC6, STRN, CNOT2, ANKLE2, DDX17, PRKAR2A, SLC2A5, CLK3, ELOVL5, DHX38, PGRMC1, PDE4B, PGRMC2, DDX24, PRKACA, ITCH, RNF149, DNAJC3, FNDC3A, INSR, RGD621098, HIGD1A, STAG2, EGFR, PTPRK, BCR, MAGI1, ABCB11, UBIAD1, MED12, TMEM131, TMEM106C, NPC1, HUWE1, ATP2C1, MLEC, PI4K2A, VEGFA, ACAP2, LCLAT1, CPD, NEU2, MYO18A, EXT2, MYL6, IL1R1, RGD1562378, LMNB1, PTH…	1.41398
	GO:0005730~nucleolus	79	6.52353	8.40929e-06	XPO1, CPT2, RBM3, RBM15B, XRCC6, RBM4, HINT2, MAF1, CIAPIN1, CD2AP, MTFR2, CBX5, RRP1B, PGRMC1, HMOX1, DDX24, CDK12, CDK5RAP3, IP6K1, ZCCHC7, STAG2, DEDD2, NFX1, NOL6, EXOSC6, ARID5A, MED12, TLE1, CCDC137, RRP9, SMN1, WEE1, RCL1, BRWD1, KRT18, MRPS9, ABT1, HAUS7, DNTTIP1, WDR43, CLOCK, ENDOV, POLR2I, NFS1, NUFIP1, ZBTB16, VRK1, N4BP1, HINFP, CHD2, ARL6IP4, APEX1, BAZ2A, GEMIN4, NPEPO, NMD3, PHLDA…	1.67103
	GO:0043234~protein complex	62	5.11974	3.50299e-05	RAB3GAP2, KDM6A, HNF1A, LMO2, CEP76, XRCC6, UTRN, STRN, REST, UBQLN1, PEX11G, CD2AP, ZNRF2, PRKAR2A, IL1RAP, SNTB1, CDK5RAP3, PRKACA, HIGD1A, IRS2, BCR, HSP90AA1, ACTN4, POLG, PRKAB1, NR0B2, STK4, MAPK1, DCAF7, GNAQ, MLLT10, PI4K2A, PSEN2, SRCAP, GSTP1, IL1R1, RGD1562378, FKBP4, NUFIP1, STIP1, MREG, RIC1, SOS1, GATAD2B, PRKAA2, AXIN2, SASH1, CCM2, CREBBP, SMAD4, SKI, DPYSL2, SMAD1, BIRC3, NAT9, T…	1.72569
	GO:0005667~transcription factor complex	29	2.39472	0.000165487	MEF2A, HNF1A, LMO2, XRCC6, PDLIM1, FOS, NPAS2, YAP1, APEX1, ATF7IP, EPAS1, YY1, ARID5A, CREBBP, SMAD4, NR4A1, SKI, TLE1, SMAD1, ARNTL, WWTR1, LPIN1, EYA3, ATF5, ABT1, PBX1, ZFPM1, RBM14, CLOCK	2.17263
	GO:0070062~extracellular exosome	198	16.3501	0.000181528	LDHB, IL6ST, EFNA1, UTRN, PPCS, NAA16, CD2AP, ATP2B2, PLOD1, VPS13C, WWP1, SERPINE1, VPS4B, RAB27A, BCR, ABCB11, POLG, CRYAB, AP4M1, MAPK1, NPC1, KRT18, HUWE1, TUBA4A, RAB13, ZNHIT6, EXT2, ACADSB, RGD1562378, ALDOC, PTH1R, NAGK, SERPINH1, GPD1L, ARG1, SERINC1, CACYBP, ZMPSTE24, NAXE, PTGR1, KIF3B, S100A16, GUSB, ASXL1, IL1RN, HGD, LGALS8, ZFP445, SECTM1B, S100A13, ACPP, HYOU1, COL14A1, HSPB11, PC…	1.27259
	GO:0043231~intracellular membrane-bounded organelle	65	5.36746	0.000181701	XPO1, CYP4A3, HMGCR, GPLD1, BPHL, MAF1, ACSS2, PHC3, ATP2B2, P4HA1, CYP7A1, NSMCE1, ATP23, SRD5A1, INSR, ADAM10, CGRRF1, ARNTL, SLC9A3R1, IRS1, RUBCN, SARNP, TRIM33, BNIP1, ATP2C1, H6PD, PI4K2A, VAMP3, SIAH2, CPD, NEU2, CROT, CLOCK, DPF2, KMT2E, AGFG1, LITAF, NFS1, ALDH3A2, ABCA6, RNF125, RBSN, FMO3, CHD2, NAXE, ACAA1A, TRIP10, TNRC6A, ASPSCR1, COL4A2, FADS1, GUSB, CYP2C7, CPT1A, ATXN1, MEF2D, TS…	1.60671
	GO:0005739~mitochondrion	126	10.4046	0.000569635	PDP1, HCCS, GRPEL2, LDHB, GRPEL1, STAR, MALSU1, BPHL, WDR81, CLYBL, TRMT1L, TRAK2, MTG1, TRAK1, PRKACA, MRPL32, HADH, HIGD1A, APOO, POLG, CRYAB, UBIAD1, BCL2L13, CLPX, MRM3, DCAF5, MAPK1, TIMM8A1, SERHL2, SLC25A33, PI4K2A, MAPK8, MTFR1L, CROT, ACADSB, ALDOC, PTRH2, SESN2, CHCHD7, CHCHD6, TK2, GCKR, DNAJA1, MRPL57, NAXE, MAFF, GABARAPL1, IDH3A, OCIAD2, SLC25A11, SLC25A14, HMGCS2, SLC25A10, PTCD2, …	1.33758
	GO:0005913~cell-cell adherens junction	30	2.47729	0.000656348	HSP90AB1, ABCF3, LIMA1, CNN3, CALD1, CTNND1, ASAP1, PDLIM1, ESYT2, CD2AP, LARP1, EFHD2, BZW2, ATXN2L, NUMB, FASN, AFDN, PLEC, EGFR, BAIAP2L1, MYO1B, FLOT2, TRIM25, TXNDC9, FLNB, KRT18, MYH9L1, UBFD1, DNAJB1, AHSA1	1.96986
	GO:0035097~histone methyltransferase complex	7	0.578035	0.00172346	ASH2L, JARID2, ZFP335, SETD1B, KMT2B, WDR82, CBX5	5.17587
	GO:0016607~nuclear speck	19	1.56895	0.00182104	THAP7, EPAS1, RBM4, SPRTN, ZBTB16, MTFR2, SARNP, SRSF3, ATXN2L, HIPK1, SRRM2, POLDIP3, CDK12, PRKACA, ARL6IP4, LOC103690006, APEX1, ALKBH5, CDK13	2.2596
	GO:0005813~centrosome	42	3.46821	0.00239606	DPF2, HAUS5, USP2, CEP76, MAPKAPK2, MAF1, SPICE1, WDR81, ARL2BP, SLC1A4, TUBGCP4, PRKAR2A, TUBGCP5, ACTR1A, PDE4B, VPS4B, PPP1R12A, KLHL21, CDK5RAP3, PRKACA, AXIN2, DYNC1H1, APEX1, KIF3B, MED12, SKI, SFI1, MBNL1, TXNDC9, RIC8B, CEP85L, SLC9A3R1, DCTN4, EYA3, MIB1, ATF5, HSPB11, ZFYVE26, PSEN2, PCNA, HAUS7, WDR43	1.62334
	GO:0031588~nucleotide-activated protein kinase complex	5	0.412882	0.00280091	PRKAR2A, PRKAB1, PRKACA, PRKAA2, SESN2	7.73019
	GO:0005789~endoplasmic reticulum membrane	50	4.12882	0.00304489	HMGCR, CYP4A3, FKBP4, GJA1, LMAN2, IKBIP, FMO4, CDS2, USP19, ELOVL5, ERO1B, SERINC1, HMOX1, CH25H, PGRMC1, FITM2, CYP7A1, FMO3, CREB3L2, PCYT1A, SRD5A1, RTCB, APOO, SOAT1, TOR1AIP2, SGPL1, HERPUD1, SCD2, PIGY, FADS1, ARMC10, UBIAD1, CYP2C7, FADS3, SIGMAR1, CPT1A, PIGN, ITPR2, TMEM106C, EI24, SLC17A3, BNIP1, MLEC, PSEN2, STBD1, CYP8B1, TBC1D20, MBTPS1, WRB, SERP1	1.52936
	GO:0005743~mitochondrial inner membrane	32	2.64244	0.00314356	NDUFB3, GRPEL2, CPT2, UQCRC1, SAMM50, TIMM10, CHCHD6, TK2, ALDH3A2, CDS2, MTG1, ETFDH, SLC25A42, MRPL32, NDUFS3, HADH, HIGD1A, CHDH, POLG, MCU, CLPX, STAT3, CPT1A, OCIAD2, SDHB, SLC25A11, SLC25A14, TIMM8A1, HMGCS2, SLC25A10, HSPD1, SRGAP2	1.73868
	GO:0005938~cell cortex	17	1.4038	0.00315356	USP2, FRYL, FAM110C, AKAP13, RIC8B, WDR81, DCTN4, ITPR2, ACTR2, FGA, TSC1, MYH9L1, PSEN2, ITCH, TRIP10, AXIN2, WDR43	2.27645
	GO:0010494~cytoplasmic stress granule	8	0.660611	0.00441018	ATXN2, RBPMS, ATXN2L, RBM4, KHSRP, MBNL1, LARP4B, GRB7	3.77921
	GO:0005925~focal adhesion	37	3.05533	0.00628158	DLC1, LIMA1, CNN3, TLN2, PPFIA1, GJA1, PDLIM1, ACTR2, PRKAR2A, NUMB, SNTB1, PPP1R12A, PLEC, GIT1, EGFR, ZFP384, CAPN5, ADAM10, ACTN4, FLOT2, ACTN1, LIG4, FLNB, NCSTN, EPB41L2, HYOU1, MAPK1, MYH9L1, SVIL, HSPB1, ADAM17, CPNE3, GRK5, TRIP6, DST, GRB7, PARVB	1.58898
	GO:0014069~postsynaptic density	25	2.06441	0.00698145	IL1R1, ADAM10, BCR, CNN3, CRYAB, CPEB4, CALD1, MET, STRN, HOMER1, SIGMAR1, SHANK3, MIB1, NCOA2, FYN, SOS1, PDE4B, DLG4, SEMA4C, PTCH1, ADGRL1, AXIN2, DST, LRP4, SRGAP2	1.78639
	GO:0030018~Z disc	15	1.23865	0.00868818	ACTN4, CRYAB, PPP2R5A, PPP1R12B, ACTN1, HOMER1, SMN1, MYL9, ITGB1BP2, KCNN2, PSEN2, PDE4B, PPP1R12A, HSPB1, DST	2.18031
	GO:0016605~PML body	12	0.990917	0.00992455	WDFY3, N4BP1, HIPK1, HIPK3, TOP3A, SKI, ARNTL, ZBTB16, RERE, KAT6A, TP53INP1, CBX5	2.42949
	GO:0043235~receptor complex	16	1.32122	0.0107039	EGFR, NOTCH2, LDLR, ERBB3, RXRA, TGFBR2, PTH1R, LRP6, LOXL4, PIGR, EGF, INSR, CR1L, ITPR2, CD200R1, TRADD	2.06139
	GO:0005903~brush border	11	0.90834	0.0110165	MYL6, LIMA1, ACTN4, MYO1B, MYH9L1, MYO1D, ACTN1, FLNB, MYO18A, PLEC, SLC34A2	2.52798
	GO:0048471~perinuclear region of cytoplasm	53	4.37655	0.0118819	CCNT2, TOLLIP, MAF1, UBQLN1, VPS33A, CD2AP, PRKAR2A, HMOX1, PDE4B, PRKACA, SRD5A1, EGFR, HSP90AA1, ACTN4, FLOT2, SLC9A3R1, PRKCE, STOM, INHBA, ANKRD13C, NPC1, BSPRY, NCOA3, PSEN2, VAMP5, CPD, STBD1, SRCAP, EXOC8, USP2, FKBP4, SLC39A13, CSF1, AKAP13, CTIF, DNAJA1, LMTK2, EHD1, APEX1, PLEC, ASPSCR1, MYO1B, LMNA, FZD5, S100A13, ATXN2, CDKN1A, TSC1, SLC17A3, CYFIP2, PTCH1, RBM14, ABCC5	1.40396
	GO:0005783~endoplasmic reticulum	65	5.36746	0.0126778	SLC36A1, HMGCR, CPEB4, UBQLN1, ANKLE2, CDS2, FOS, ATP2B2, SRPX, UBXN2A, SLC35D1, PLOD1, ELOVL5, INSIG2, P4HA1, PGRMC1, EMID1, HMOX1, DLG4, CREB3L2, DNAJC3, AGPAT3, FNDC3B, TOR1AIP2, SGPL1, UBIAD1, PRKCE, SIGMAR1, STOM, NPC1, ANKRD13C, BNIP1, MLEC, PSEN2, LCLAT1, EXT2, FAM172A, SERP1, MRAP, SLC39A13, EDEM3, SERPINH1, ALDH3A2, IKBIP, A1CF, ERO1B, PLA2G12A, DNAJA1, PCYT1A, APEX1, TMEM30A, SOAT1, HER…	1.34643
	GO:0016324~apical plasma membrane	29	2.39472	0.0178067	HSP90AB1, ERBB3, PTH1R, GJA1, SLC19A1, AMOTL2, ATP2B2, SLC2A5, NUMB, PRKAA2, CEACAM1, TMEM30A, RAB27A, PLEC, EGFR, CFAP126, HSP90AA1, ABCB11, FLOT2, PFKM, SLC9A3R1, SLC34A2, SLC17A3, PSEN2, CLDN1, ABCC4, ADAM17, VAMP3, ABCC2	1.57568
	GO:0097512~cardiac myofibril	3	0.247729	0.0191073	CRYAB, HSPB1, MYH7B	12.7548
	GO:0017053~transcriptional repressor complex	9	0.743187	0.0194646	CTBP2, SP3, HDGF, SKI, ZFPM1, ZBTB16, REST, ETV3, CBX5	2.63893
	GO:0005794~Golgi apparatus	64	5.28489	0.0212988	TGOLN2, ADCY3, SLC9A8, LDLR, AP1AR, GJA1, SLC1A5, EMID1, PRKACA, GOLGA5, FNDC3A, CDK13, RAB27A, ADAM10, ABCB11, CRYAB, PRKCE, RUBCN, RGD1311946, TAF11, MAPK1, NPC1, NCOA2, NCOA3, ATP2C1, HSPB8, PI4K2A, ASH1L, PSEN2, RAB13, EXT2, MYO18A, SRCAP, LITAF, SLC39A13, NEO1, LMAN2, PAQR3, GORASP1, SLC35B2, PLA2G12A, LMTK2, FASN, AXIN2, PCSK5, TNRC6A, TMEM30A, GABARAPL1, GOLIM4, FZD5, NCSTN, NMT2, ATXN2, E…	1.31451
	GO:0043292~contractile fiber	5	0.412882	0.0226099	CRYAB, PPP1R12A, GJA1, HSPB1, PLEC	4.47538
	GO:0031526~brush border membrane	10	0.825764	0.0246658	HSP90AB1, HSP90AA1, SLC17A3, PTH1R, SLC5A6, ABCC2, SLC9A3R1, SLC19A1, CEACAM1, SLC34A2	2.362
	GO:0005769~early endosome	21	1.7341	0.0260706	WDFY2, LDLR, MYO1B, SNX16, GJA1, ARRDC4, FZD5, ARRDC3, VPS33A, RUBCN, MAPK1, TRAK2, TRAK1, NUMB, LRP6, LMTK2, HSPD1, SIAH2, CTNS, EHD1, SNX13	1.67669
	GO:0005901~caveola	11	0.90834	0.0270262	DLC1, MAPK1, GNAQ, LDLR, FLOT2, HMOX1, TGFBR2, LRP6, PTCH1, IRS1, INSR	2.20083
	GO:0005764~lysosome	23	1.89926	0.03046	LAMTOR5, SLC36A1, LIPA, GM2A, LDLR, GUSB, HEXA, HPS4, SNX16, GJA1, LOC100909505, RT1-BA, RRAGD, ARRDC3, PLBD2, MARCH3, NPC1, RNF152, ARSA, PCYOX1, CTNS, TRIP10, RAB27A	1.60306
	GO:0005726~perichromatin fibrils	3	0.247729	0.0306131	NUFIP1, TRIM24, CLOCK	10.2039
	GO:0032839~dendrite cytoplasm	5	0.412882	0.0371409	MAPK1, GABARAPL1, DLG4, MAPK8, UHMK1	3.8651
	GO:0016328~lateral plasma membrane	8	0.660611	0.0377151	CLDN3, ERBB3, MYH9L1, CLDN1, GJA1, ACTN1, RAB13, CEACAM1	2.51947
	GO:0005652~nuclear lamina	3	0.247729	0.0441517	LMNB1, PCNA, LMNA	8.50321
	GO:0016604~nuclear body	7	0.578035	0.0466697	BMI1, CREBRF, TOLLIP, CREBBP, SKI, ARNTL, ZBTB16	2.64544
MF	GO:0044822~poly(A) RNA binding	119	9.82659	2.43038e-09	RPL17, SRP14, SCAF4, RBM15B, RBM3, RBM4, XRCC6, SNRPD2, DDX17, TRMT1L, CLK3, DHX38, SRRM2, DDX24, MRPL32, FNDC3A, FNDC3B, SAMD4B, RBFOX2, PAN3, ACTN4, CCDC137, RRP9, MRM3, RBPMS, KRT18, HUWE1, ABT1, UBFD1, HSPB1, MYO18A, RGD1562378, HDGF, STIP1, SERPINH1, EIF3D, HTATSF1, ISY1, ARL6IP4, S100A16, NOC4L, SMG1, LARP4B, SRSF3, SLC25A11, HNRNPH3, COL14A1, SRSF4, MYH9L1, PTCD2, RRS1, CPNE3, GPATCH4, HSP…	1.73853
	GO:0003677~DNA binding	106	8.7531	5.04225e-07	MEF2A, JDP2, TMEM18, LMO2, STAT5B, FOXO1, SPRTN, REST, PATZ1, POLG, RXRA, YY1, RXRG, ZHX3, LIG4, ARNTL, NR0B2, DDIT3, AHR, HUWE1, ABT1, RFC2, DNTTIP1, RGD1562378, TSHZ1, AGFG1, SOX5, SOX6, TTC5, OTUD7B, MAFG, DNMT3A, AEBP2, TAF1, TAF4, SETDB2, KLF12, EPAS1, CREBBP, RFX7, ASXL1, FOXA1, KLF16, SMAD4, NR4A1, SMAD1, ZBTB44, ZBTB43, ATF3, HIVEP1, KAT6B, KAT6A, BACH1, PPARA, HNF1A, FOXK1, NF1X, MTFR2, …	1.63208
	GO:0008270~zinc ion binding	104	8.58794	6.19259e-07	LMO2, RNF39, RBM4, UTRN, PDLIM1, RNF214, ZNRF2, TRIM47, TRIM45, CPA2, LONRF3, RNF149, CGRRF1, RXRA, RXRG, UBR3, BRAP, MIB1, TIMM8A1, TRIM33, MLLT10, CPD, RNF26, CHORDC1, ENPP1, ARIH1, RNF166, OTUD7B, RNFT1, RNF10, GLO1, TRAF3, PTGR1, NPLOC4, CRIP1, SETDB2, CREBBP, LMCD1, NR4A1, SKI, TET2, S100A13, SHANK3, RNF8, MSL2, CBLB, NR1I2, RNF152, MTR, FBXO30, TRIP6, KAT6B, PHF8, RERE, KAT6A, BMI1, PPARA, …	1.63471
	GO:0046872~metal ion binding	123	10.1569	8.26375e-06	PDP1, ADCY3, ZFP335, ADCY6, SPRTN, REST, CIAPIN1, NMRK1, ATP2B2, TRMT1L, ZFP131, PDE4B, ZRSR1, PATZ1, NUDT4, CRYAB, YY1, ZHX3, CLPX, TIMM8A1, ATP2C1, ACAP2, NEK8, PELO, ZFP516, ZFP512, TSHZ1, AGFG1, ENPP1, ASAP1, AKAP13, PPAT, FGA, DNAJA1, NAXE, PLAGL2, HECTD1, GIT1, ZBTB49, KLF6, ZBTB48, DNMT3A, AEBP2, OSGEP, KLF12, TGFBR2, ANKMY2, KLF16, SMAD4, SMAD1, ZFP445, ZBTB44, ZBTB43, ZFP609, ZFP142, ZFP…	1.47986
	GO:0005515~protein binding	137	11.313	1.37259e-05	TGOLN2, XPO1, LDHB, STAR, RBM3, ZFP335, STAT5B, XRCC6, STRN, REST, MAF1, XRCC1, UBQLN1, FLCN, CD2AP, VPS33A, PRKAR2A, TRAK2, CPA2, AFDN, PRKACA, INSR, RGD621098, RAB27A, EGFR, IRS2, ACTN4, CRYAB, ABCB11, RXRA, YY1, PRKAB1, ACTN1, IRS1, AHR, DDIT3, RT1-A2, MAPK1, TIMM8A1, HUWE1, HSPB1, MAPK8, VAMP3, CLIP2, MVK, RAB13, IL1R1, LMNB1, ALDOC, ASAP1, PTRH2, GCKR, GORASP1, NUMB, DNAJA1, GIT1, GABARAPL1,…	1.42838
	GO:0042802~identical protein binding	66	5.45004	3.43752e-05	LDHB, IER5, LDLR, CLDN3, UBQLN1, AMOTL2, SETX, VPS4B, POLG2, DPP9, VWA1, ALS2CL, KHDRBS1, EGFR, HSP90AA1, CRYAB, MCU, KCTD20, TLE1, PFKM, STK4, FLNB, BRAP, SMN1, STOM, MAPK1, INHBA, HSPB8, VEGFA, CLDN1, HSPB1, MVK, ZNHIT6, MAP3K13, ZFP212, USP2, ERBB3, STK10, SNX16, NUFIP1, ZBTB16, C1S, ESYT2, STAT6, FASN, TRIP10, DNMT3A, SMAD4, SMAD1, HOMER1, ACPP, CPT1A, SHANK3, STAT3, TRADD, STAT2, ATXN1, SH3B…	1.69
	GO:0003682~chromatin binding	50	4.12882	4.38445e-05	BMI1, CCNT2, MEF2A, JDP2, KDM6A, TSHZ1, LMO2, STAT5B, REST, TTC5, WDR82, CRAMP1, CBX5, FOS, FLI1, HINFP, BCL6, PATZ1, YAP1, PRKAA2, STAG2, EGFR, DNMT3A, UPF1, CTBP2, JARID2, POLG, ARID5A, CREBBP, MED12, ADNP, SMAD4, TLE1, SKI, TRIM24, MCM5, EYA3, RNF8, ATXN1, ATF5, NCOA2, NCOA3, SP3, ASH1L, PCNA, PHF8, KDM6B, RERE, TEX10, KAT6A	1.8408
	GO:0001078~transcriptional repressor activity, RNA polymerase II core promoter proximal region sequence-specific binding	20	1.65153	7.89499e-05	BACH1, AEBP2, PPARA, JDP2, TSHZ1, YY1, CREBBP, KLF16, HDGF, FOXO1, REST, MXD1, ATF3, SP3, ATF7, HINFP, ZFPM1, ZFP217, NFIL3, NFX1	2.80799
	GO:0019901~protein kinase binding	48	3.96367	8.88208e-05	HSP90AB1, CCNT2, MEF2A, PPP1R12B, PFKFB2, ADCY6, UTRN, CNPPD1, CTNND1, VRK1, GYS1, DLG4, CDK12, PPP1R12A, CDK5RAP3, PRKACA, AXIN2, DNAJC3, INSR, CEACAM1, TRAF3, KIF13B, CDK13, IBTK, EGFR, PTPRK, SASH1, IRS2, HSP90AA1, ADAM10, PRKAB1, SKI, DPYSL2, SMAD1, BAD, FZD5, PRKCE, IRS1, STAT3, IFNAR2, MAPK1, RPS6KA3, CBLB, TOM1L2, MYH9L1, HSPB1, GRB7, GSTP1	1.81558
	GO:0042803~protein homodimerization activity	76	6.27581	0.000105955	GRPEL2, GRPEL1, KYNU, HNF1A, MASP1, HMGCR, HPS4, MIGA2, ZBTB38, CBX5, ACOT7, PRKAR2A, HSF2, HMOX1, VPS4B, GOLGA5, THRSP, CEACAM1, IRAK1, CTBP2, ADAM10, HSP90AA1, ACTN4, CRYAB, PDXP, ZHX3, ACTN1, PFKM, NR0B2, STK4, DDIT3, STOM, RBPMS, VEGFA, DNTTIP1, MAP3K13, EXT2, DST, SRGAP2, CHKA, ENPP1, MVD, STK10, SLC39A13, CSF1, NFS1, TIMM10, ASNS, ZBTB16, GJC3, GPD1L, CACYBP, TEF, FASN, KYAT1, PCYT1A, NAXE,…	1.5641
	GO:0004674~protein serine/threonine kinase activity	37	3.05533	0.000181664	BCKDK, STK10, MKNK1, MAPKAPK2, UHMK1, IRAK4, VRK1, CLK3, CLK4, LMTK2, PRKACA, PRKAA2, SIK3, IRAK1, TAF1, LIMK2, TRPM7, TAOK3, TRIO, SMG1, PRKCE, STK4, FZD7, MAPK1, MAP4K4, CDC42BPG, RPS6KA3, RPS6KA1, HIPK1, HIPK3, BMP2K, NEK8, MAPK8, CPNE3, GRK5, MAP3K13, CAMK1D	1.93983
	GO:0051087~chaperone binding	15	1.23865	0.00018214	GRPEL2, GRPEL1, TIMM10, STIP1, HSCB, BAG4, TSC1, DNAJA1, DNAJB1, HSPD1, DNAJC3, AHSA2, DNAJB4, DNAJA4, AHSA1	3.22737
	GO:0003713~transcription coactivator activity	25	2.06441	0.000211939	KMT2E, TAF1, CTBP2, GMEB2, CREBBP, ASXL1, MED12, PDLIM1, TRIM24, WWTR1, LPIN1, ATXN7L3, ARL2BP, JMY, TAF11, RBPMS, DDX17, NCOA2, LOC100912282, NCOA3, HINFP, YAP1, USP22, APEX1, KAT6A	2.301
	GO:0005149~interleukin-1 receptor binding	7	0.578035	0.000224572	IRAK4, IRAK1, IL1RAP, IL1RN, IL36B, TRIP6, IL1A	7.24813
	GO:0098641~cadherin binding involved in cell-cell adhesion	28	2.31214	0.00034867	HSP90AB1, ABCF3, LIMA1, CNN3, CALD1, CTNND1, ASAP1, PDLIM1, ESYT2, CD2AP, LARP1, EFHD2, BZW2, ATXN2L, NUMB, FASN, PLEC, EGFR, MYO1B, BAIAP2L1, TRIM25, TXNDC9, FLNB, KRT18, MYH9L1, UBFD1, DNAJB1, AHSA1	2.10855
	GO:0000166~nucleotide binding	36	2.97275	0.000536236	ADCY3, RBM33, SCAF4, CPEB2, RBM3, CPEB4, SETD1B, RBM15B, RBM4, ADCY6, HDGF, HNRNPLL, TNRC6C, A1CF, HTATSF1, ZRSR1, RBM47, NAXE, TNRC6B, NT5E, TNRC6A, RBFOX2, HNRNPDL, LARP4B, BRAP, SRSF3, HNRNPH3, RBPMS, SRSF4, ABT1, POLDIP3, CPSF7, RBM38, RNPC3, RBM39, RBM14	1.85223
	GO:0003700~transcription factor activity, sequence-specific DNA binding	68	5.61519	0.000781243	CREBRF, BACH1, PPARA, JDP2, MEF2A, HNF1A, STAT5B, NF1X, FOXO1, REST, ZBTB38, FOS, NFIL3, NFX1, YY1, RXRA, RXRG, ZHX3, ARNTL, DDIT3, AHR, ZFP869, ZFP516, CLOCK, ZFP964, ZFP394, ZBTB11, SOX5, ZBTB16, SOX6, NFYA, ZFP111, STAT6, NPAS2, TSC22D2, ZSCAN20, HINFP, TEF, NFAT5, GATAD2B, BCL6, MLXIP, ETV5, PLAGL2, ZBTB7B, KLF6, TAF4, KLF12, EPAS1, CREBBP, RFX7, FOXA1, SMAD4, KLF16, ILF3, SMAD1, ZFP445, STAT…	1.50209
	GO:0000978~RNA polymerase II core promoter proximal region sequence-specific DNA binding	37	3.05533	0.00100505	DPF2, BMI1, PPARA, JDP2, KDM6A, MEF2A, HNF1A, HDGF, NFYA, FOS, FLI1, CHD7, HINFP, TEF, CREB3L2, NFAT5, GATAD2B, PATZ1, ZFP217, ZBTB7B, AEBP2, YY1, GMEB2, RFX7, KLF16, SMAD4, SMAD1, MXD1, DDIT3, STAT3, MEF2D, ATF3, NCOA2, ATF7, PBX1, NFIC, CLOCK	1.77163
	GO:0005524~ATP binding	113	9.33113	0.00117609	ADCY3, ADCY6, NMRK1, ATP2B2, DDX17, CLK3, DHX38, DDX24, CLK4, VPS4B, PRKACA, INSR, KIF13B, EGFR, PAN3, MAGI1, ABCB11, MYLK3, LIG4, STK4, CLPX, WEE1, MAP4K4, MAPK1, RFC2, ATP2C1, PI4K2A, NEK8, BMP2K, MVK, MAPK8, CHORDC1, MYO18A, MYH7B, CHKA, MVD, ENPP1, ERBB3, STK10, CHKB, PFKFB2, BLK, MAPKAPK2, NAGK, ABCA6, TK2, UHMK1, IRAK4, VRK1, LMTK2, DNAJA1, DNAJA4, TEC, KIF3B, MYO1B, TGFBR2, MYO1D, MET, TAO…	1.33435
	GO:0000977~RNA polymerase II regulatory region sequence-specific DNA binding	27	2.22956	0.0013371	MEF2A, HNF1A, LMO2, FOXK1, ZBTB11, NF1X, HSF2, ZSCAN20, GATAD2B, BCL6, NFIL3, ETV5, ETV3, NFX1, KLF12, ACTN4, JARID2, RXRA, CREBBP, RXRG, SMAD4, MEF2D, ATF5, NR1I2, ATF3, DBP, SP3	1.9619
	GO:0044212~transcription regulatory region DNA binding	27	2.22956	0.00231578	HNF1A, ZFP335, XRCC6, SOX5, NFYA, REST, SOX6, FOS, ASH2L, HINFP, CREB3L2, RNF10, ZFP217, YAP1, ETV5, YY1, RXRA, FOXA1, ARID5A, SMAD4, AHR, DDIT3, STAT3, ATF5, ATF3, HIVEP1, ZFP516	1.8874
	GO:0046982~protein heterodimerization activity	51	4.2114	0.00301511	RAB3GAP2, JDP2, MEF2A, HNF1A, IL6ST, HEXA, MIGA2, FOS, EGFR, IRAK1, LIMK2, FLOT2, RXRA, HMG20A, IL11RA1, ZHX3, ARNTL, DDIT3, AHR, TAF11, INHBA, VEGFA, EXT2, RGD1562378, ERBB3, ABTB2, SOX5, SOX6, RRAGD, RT1-BA, OAZ1, SOS1, LOC102549173, TEF, LOC103690002, MAFG, TAF4, EPAS1, MET, TGFBR2, SMAD4, NR4A1, SMAD1, BAD, HOMER1, MEF2D, ATF3, UBA3, IKBKG, PBX1, HSPD1	1.51965
	GO:0019208~phosphatase regulator activity	4	0.330306	0.00380922	MTMR12, PPP1R12B, BMP2K, PPP1R12A	11.0448
	GO:0032403~protein complex binding	36	2.97275	0.0053436	PDP1, PPARA, UQCRC1, STRN, REST, FLCN, CD2AP, VPS33A, MTHFR, DLG4, CDK5RAP3, PRKACA, INSR, APEX1, KHDRBS1, GIT1, NPLOC4, ACTN4, RXRA, MET, HMBOX1, NR0B2, SLC9A3R1, TRADD, CDKN1A, NCOA2, GNAQ, NCOA3, FYN, PI4K2A, KCTD17, PTCH1, CPD, HSPD1, TAPBPL, KAT6B	1.61631
	GO:0042800~histone methyltransferase activity (H3-K4 specific)	6	0.495458	0.00571978	KMT2E, ASH2L, SETD1B, KMT2B, ASH1L, WDR82	4.97015
	GO:0019903~protein phosphatase binding	13	1.07349	0.00702232	STAT6, EGFR, IRS2, HSP90AA1, MET, STAT5B, DLG4, CTNND1, BAD, INSR, CEACAM1, STAT3, TRAF3	2.41992
	GO:0030332~cyclin binding	6	0.495458	0.00714058	CDKN1A, USP2, CDK12, CDK5RAP3, PTCH1, CDK13	4.73348
	GO:0042974~retinoic acid receptor binding	6	0.495458	0.00714058	CTBP2, NCOA2, ACTN4, RXRA, ASXL1, NR0B2	4.73348
	GO:0008134~transcription factor binding	32	2.64244	0.00714403	HNF1A, FOXO1, NFYA, REST, FOS, INSIG2, ZBTB49, RBFOX2, TAF1, EPAS1, RXRA, ARID5A, CREBBP, FOXA1, MED12, NR4A1, TLE1, NR0B2, STK4, AHR, DDIT3, STAT3, TAF11, MAPK1, NCOA2, RPS6KA1, ATF7, PCNA, PBX1, ZFPM1, KAT6B, KAT6A	1.64133
	GO:0000979~RNA polymerase II core promoter sequence-specific DNA binding	11	0.90834	0.00729191	STAT6, FOS, HNF1A, HSF2, ZFP335, SP3, STAT5B, YAP1, SMAD1, ZFPM1, NFIL3	2.67998
	GO:0004842~ubiquitin-protein transferase activity	31	2.55987	0.00787223	BACH1, ZNRF2, UBE2R2, RNF125, ZYG11B, ARIH1, RMND5A, NSMCE1, WWP1, KLHL21, RNF10, KLHL24, HECTD4, ITCH, TRAF3, HECTD1, UBR3, PDZRN3, TRIM25, TRIM24, MARCH6, BIRC3, BRAP, RNF8, MIB1, CBLB, RFWD3, HUWE1, RNF152, SIAH2, RNF41	1.6461
	GO:0019900~kinase binding	13	1.07349	0.00836567	HSP90AB1, LDHB, PPP2R5A, TOLLIP, PFKFB2, PFKM, UBQLN1, TRADD, ATF5, DLG4, PER3, TRIP6, CEACAM1	2.36674
	GO:0061630~ubiquitin protein ligase activity	22	1.81668	0.00846361	UBE4B, MED12, MED11, UBR3, PDZRN3, TRIM24, BRAP, ZNRF2, UBE2R2, RNF8, ARIH1, MSL2, CBLB, RNF166, RNF152, WWP1, FBXO30, ITCH, SIAH2, RNF149, HECTD1, RNF41	1.8408
	GO:0005089~Rho guanyl-nucleotide exchange factor activity	11	0.90834	0.00985011	PLEKHG3, NGEF, BCR, PLEKHG6, SOS1, AKAP13, TRIO, ARHGEF12, ARHGEF11, ALS2CL, NET1	2.56674
	GO:0004871~signal transducer activity	18	1.48637	0.0102211	EGFR, IRS2, IL1R1, LITAF, STAT5B, GJA1, MAPKAPK2, SECTM1B, STAT2, TRADD, STAT6, CBLB, GNAQ, ATP2C1, SLC35B2, GNG10, HMOX1, IL1RAP	1.9619
	GO:0019899~enzyme binding	36	2.97275	0.0118117	KMT2E, UNG, XRCC1, UHMK1, PDCD2, GCKR, OAZ1, TRAK2, HMOX1, APOA5, HINFP, AXIN2, EGFR, BCR, RXRA, ANKMY2, UBE4B, TSPAN14, TRIO, ILF3, PRKCE, MARCH6, NOTCH2, MEF2D, BTG1, RFC2, FYN, MLEC, ATF7, PCNA, TUBA4A, MAPK8, SGF29, MDM4, USP22, ZNHIT6	1.53321
	GO:0031624~ubiquitin conjugating enzyme binding	7	0.578035	0.0129182	ARIH1, PPARA, RNF166, TOLLIP, SIAH2, MARCH6, RASD2	3.51425
	GO:0008013~beta-catenin binding	12	0.990917	0.0129398	PTPRK, ASH2L, SETD1B, MET, NUMB, MED12, FOXO1, SLC9A3R1, AXIN2, CD2AP, KDM6B, KANK1	2.33889
	GO:0017124~SH3 domain binding	13	1.07349	0.0136216	ZFP384, KHDRBS1, ADAM10, ASAP1, GJA1, PRKCE, CD2AP, SHANK3, SH3BP5, ZFP106, CBLB, SOS1, ADAM17	2.22034
	GO:0043023~ribosomal large subunit binding	4	0.330306	0.0139552	CPEB2, RBM3, MALSU1, NMD3	7.36318
	GO:0046983~protein dimerization activity	19	1.56895	0.0142923	MEF2A, HNF1A, EPAS1, HPS4, STAT5B, ARNTL, MXD1, STK4, STAT3, AHR, MXD4, MEF2D, NPAS2, NCOA2, NCOA3, ID4, MLXIP, CLOCK, CEACAM1	1.85162
	GO:0051082~unfolded protein binding	11	0.90834	0.0155626	HSP90AB1, GRPEL2, GRPEL1, HSP90AA1, CRYAB, DNAJA1, DNAJB1, DNAJB4, DNAJA4, SERPINH1, CLPX	2.39788
	GO:0001228~transcriptional activator activity, RNA polymerase II transcription regulatory region sequence-specific binding	14	1.15607	0.0161393	MAFG, MAFF, HNF1A, LMO2, FOXA1, CREBBP, SMAD4, NF1X, REST, STAT3, NR1I2, HSF2, ETV5, STAG2	2.08955
	GO:0001190~transcriptional activator activity, RNA polymerase II transcription factor binding	5	0.412882	0.016634	PPARA, LMO2, MED12, ARNTL, CLOCK	4.8727
	GO:0004879~RNA polymerase II transcription factor activity, ligand-activated sequence-specific DNA binding	7	0.578035	0.0170989	PPARA, NR1I2, RXRA, RXRG, NR4A1, STAT3, AHR	3.31343
	GO:0003707~steroid hormone receptor activity	9	0.743187	0.0184029	OLR59, PPARA, NR1I2, RXRA, RXRG, NR4A1, PAQR7, ABHD2, NR0B2	2.66258
	GO:0001077~transcriptional activator activity, RNA polymerase II core promoter proximal region sequence-specific binding	25	2.06441	0.0196463	PPARA, MEF2A, HNF1A, STAT5B, NFYA, FOS, FLI1, TEF, CREB3L2, NFAT5, PATZ1, PLAGL2, ZBTB7B, EPAS1, FOXA1, SMAD4, NR4A1, SMAD1, DDIT3, STAT3, MEF2D, NCOA3, DBP, PBX1, NFIC	1.63063
	GO:0042975~peroxisome proliferator activated receptor binding	5	0.412882	0.0203881	NCOA3, ASXL1, IKBKG, CREBBP, NR0B2	4.60199
	GO:0019904~protein domain specific binding	29	2.39472	0.0206499	XPO1, PPARA, RGD1562378, CTNND1, GJA1, STRN, ZBTB16, UBQLN1, GCKR, PRKAR2A, INSR, RAB27A, IRS2, GUSB, RXRA, FOXA1, MYO1D, MED12, ACTN1, SKI, NR0B2, SLC9A3R1, IRS1, SLC34A2, MYH9L1, IKBKG, KCNN2, ABCC2, TJP2	1.55485
	GO:0043548~phosphatidylinositol 3-kinase binding	6	0.495458	0.0210178	IRS2, FYN, MET, IRS1, INSR, RASD2	3.68159
	GO:0003714~transcription corepressor activity	16	1.32122	0.0217234	ATF7IP, AEBP2, RBFOX2, CTBP2, ASXL1, LMCD1, ZHX3, SKI, TLE1, DMAP1, NR0B2, WWTR1, DDIT3, AES, YAP1, KMT5A	1.89339
	GO:0035259~glucocorticoid receptor binding	5	0.412882	0.0246221	NCOA2, FKBP4, STAT5B, NR4A1, STAT3	4.35978
	GO:0005516~calmodulin binding	17	1.4038	0.0276412	ADCY3, EGFR, CNN3, PHKB, MYO1B, CALD1, MYO1D, IQGAP2, STRN, MKNK1, MAPKAPK2, ATP2B2, CTH, MYH9L1, KCNN2, PCYT1A, CEACAM1	1.7939
	GO:0004672~protein kinase activity	26	2.14699	0.0299623	BCKDK, ERBB3, UHMK1, IRAK4, VRK1, CLK3, CDK12, PRKACA, PRKAA2, INSR, IRAK1, PAN3, LIMK2, TRPM7, MET, PRKAB1, TRIM24, STK4, WEE1, MAPK1, MAP4K4, HIPK1, FYN, HSPB8, HIPK3, BMP2K	1.54945
	GO:0017166~vinculin binding	4	0.330306	0.0319253	DLC1, UTRN, ACTN1, RTCB	5.52239
	GO:0043565~sequence-specific DNA binding	46	3.79851	0.0366132	BMI1, CREBRF, PPARA, MEF2A, HNF1A, ZFP394, FOXK1, IRX1, STAT5B, FOXO1, SOX6, NFYA, STAT6, FOS, FLI1, HSF2, TEF, BCL6, ZFP217, PLAGL2, ETV3, MAFG, ZBTB49, ZFP384, MAFF, EPAS1, RXRA, YY1, FOXA1, SMAD4, RXRG, NR4A1, TRIM24, ARNTL, STAT3, DDIT3, AHR, ATF5, NR1I2, ATF7, HIVEP1, PBX1, ZFP516, KDM6B, CLOCK, RERE	1.34171
	GO:0030674~protein binding, bridging	9	0.743187	0.0377559	FGA, CNN3, IL1RAP, NUFIP1, PRKAA2, GOLGA5, TJP2, NMD3, CBX5	2.32976
	GO:0030374~ligand-dependent nuclear receptor transcription coactivator activity	7	0.578035	0.0387897	NCOA2, NCOA3, ACTN4, ACTN1, USP22, RBM14, ATXN7L3	2.76119
	GO:0033130~acetylcholine receptor binding	4	0.330306	0.0396856	ATP2B2, LY6E, UBXN2A, DLG4	5.09759
	GO:0001223~transcription coactivator binding	4	0.330306	0.0396856	ZBTB49, CCNT2, PPARA, FOXO1	5.09759
	GO:0004402~histone acetyltransferase activity	7	0.578035	0.0428714	TAF1, NCOA2, NCOA3, CREBBP, KAT6B, CLOCK, KAT6A	2.69698
	GO:0001671~ATPase activator activity	4	0.330306	0.0483051	TOR1AIP2, DNAJB1, AHSA2, AHSA1	4.73348
Note: BP: biological process; CC: cellular component; MF: molecular function.

## Sheet: Adrenal glands_PCC0.99_DEGs
The GO analysis of target DEGs of DElncRNAs in adrenal glands.
Category	Term	Count	%	PValue	Genes	Fold Enrichment
BP	GO:0017038~protein import	3	0.731707	0.00226899	APOE, CLU, SNX33	37.8999
	GO:0034198~cellular response to amino acid starvation	5	1.21951	0.00307741	CDKN1A, MAP1LC3A, IMPACT, WDR24, DEPDC5	8.15051
	GO:0001935~endothelial cell proliferation	4	0.97561	0.00421706	CALCA, CD34, MMP14, LOXL2	11.8902
	GO:0007017~microtubule-based process	5	1.21951	0.00849057	LOC100909441, DYNLL1, TUBA4A, TUBB3, TUBB4B	6.16258
	GO:0006468~protein phosphorylation	19	4.63415	0.0109346	PDK2, CDK18, POMK, STK10, PRKAB2, MKNK1, PRKCD, WEE1, DMPK, CALCA, ACVR1B, ADCK1, PLK3, PSKH1, AAK1, DYRK3, NEK4, NIM1K, STK38L	1.91643
	GO:0046835~carbohydrate phosphorylation	4	0.97561	0.0113377	GNPTG, POMK, GNE, FUK	8.42219
	GO:2001020~regulation of response to DNA damage stimulus	3	0.731707	0.0127521	NPAS2, CASP9, NEK4	16.8444
	GO:0043085~positive regulation of catalytic activity	6	1.46341	0.0138383	SLX4, DCP1B, NCF1, GTF2F1, WNT9B, MYC	4.2111
	GO:0006974~cellular response to DNA damage stimulus	11	2.68293	0.0167478	RAD51D, CDKN1A, PLK3, CASP9, MSH2, SMARCAL1, SPIDR, NEK4, CHCHD6, GADD45A, MYC	2.40634
	GO:0000185~activation of MAPKKK activity	3	0.731707	0.022485	TAB1, GADD45B, GADD45A	12.6333
	GO:0050771~negative regulation of axonogenesis	3	0.731707	0.0262313	RTN4R, LRP4, MBP	11.6615
	GO:0036297~interstrand cross-link repair	3	0.731707	0.0262313	RAD51D, SLX4, DCLRE1B	11.6615
	GO:0006024~glycosaminoglycan biosynthetic process	3	0.731707	0.0302101	XYLT2, PXYLP1, EXTL2	10.8285
	GO:1902230~negative regulation of intrinsic apoptotic signaling pathway in response to DNA damage	3	0.731707	0.0302101	CLU, ACKR3, CCAR2	10.8285
	GO:0015031~protein transport	11	2.68293	0.0319718	MTM1, TRIM3, CHMP4C, GORASP1, SEC22A, EXOC3, EXOC6, ARF6, COL1A1, SNX3, RAB3IP	2.1629
	GO:0071346~cellular response to interferon-gamma	5	1.21951	0.0322604	SLC26A6, EPRS, CX3CL1, GAPDH, MYC	4.14206
	GO:0051726~regulation of cell cycle	7	1.70732	0.0328667	RAD51D, CDKN1A, CDK18, PER2, GADD45B, GADD45A, CABLES1	2.9234
	GO:0051044~positive regulation of membrane protein ectodomain proteolysis	3	0.731707	0.0344108	PACSIN3, APOE, SNX33	10.1066
	GO:1900221~regulation of beta-amyloid clearance	2	0.487805	0.0390757	APOE, CLU	50.5331
	GO:1901631~positive regulation of presynaptic membrane organization	2	0.487805	0.0390757	APOE, LRP4	50.5331
	GO:0042323~negative regulation of circadian sleep/wake cycle, non-REM sleep	2	0.487805	0.0390757	ADORA1, ADA	50.5331
	GO:0036509~trimming of terminal mannose on B branch	2	0.487805	0.0390757	MAN1B1, EDEM2	50.5331
	GO:0070256~negative regulation of mucus secretion	2	0.487805	0.0390757	ADORA1, ADA	50.5331
	GO:1902998~positive regulation of neurofibrillary tangle assembly	2	0.487805	0.0390757	APOE, CLU	50.5331
	GO:0030199~collagen fibril organization	4	0.97561	0.0439839	P4HA1, COL1A1, LOXL2, SERPINH1	5.05331
	GO:0050868~negative regulation of T cell activation	3	0.731707	0.0482436	DUSP3, DUSP22, LAG3	8.42219
CC	GO:0005737~cytoplasm	137	33.4146	1.32411e-05	RAD51D, MTSS1, IMPACT, TGFB3, PTPN21, DNAJB13, PTTG1, CRADD, ACTG2, SIN3B, GOT1, EIF4EBP2, PACSIN3, APOE, GLTPD2, CCAR2, NCF1, PRKAB2, PNPLA1, PARP10, WEE1, ELL2, ADRM1, DCLRE1B, CD34, PIAS3, PAM16, HSPB8, TUBA4A, COL1A1, NEK4, CCDC8, NFKBIB, STK10, CLU, TXN1, ARF6, LOC103694506, SNX3, CX3CL1, SERPINH1, ADA, SLX4, OAZ1, TRIM69, GYS1, DNAAF5, RPL10A, RPS20, STK38L, TUBB4B, DIXDC1, ARL14EP, FSCN2, …	1.3751
	GO:0005789~endoplasmic reticulum membrane	23	5.60976	0.00102219	RHBDF2, POMK, ARMC10, MAN1B1, EPHX1, TMEM110, WLS, CANT1, AGTRAP, IGTP, ELOVL5, XYLT2, BOK, TMEM170A, SEC22A, LRMP, CREB3L1, DPM3, CD4, PTGFRN, NOMO1, PPP1R15A, RETSAT	2.1703
	GO:0016020~membrane	62	15.122	0.00153984	GNPTG, EFNA2, MAN1B1, EPS15L1, CHPF2, SDC3, DYNLL1, ELOVL5, XYLT2, P4HA1, BOK, APOE, PSMD3, CREB3L1, LOXL2, NCF1, UGCG, SLC3A2, PDE10A, PNPLA1, PTPRN, PRKCD, GZMM, CD37, SLC26A6, UNC13D, CD34, LOC102548682, LRMP, SEMA4B, EFNA4, SLC27A3, PPP1R15A, AGFG2, WRNIP1, ARF6, PALMD, EDEM2, ADA, TPM4, EXOSC10, DDX46, IGTP, GYS1, RPS20, RPL10A, SLC31A2, GAPDH, FEN1, MGAT4B, CNNM3, MSH3, MSH2, EPRS, MPHOSPH9…	1.47788
	GO:0043025~neuronal cell body	21	5.12195	0.00365166	DIXDC1, SHROOM2, SYT5, NCF1, SLC38A7, TGFB3, RTN4R, TXN1, PDE10A, PTPRN, VGF, ADORA1, ADA, KCNJ14, MBP, CALCA, PLK3, ELOVL5, APOE, LRP4, TUBB3	2.04029
	GO:0005783~endoplasmic reticulum	28	6.82927	0.00414558	MRAP, CLU, UBE2G2, MAN1B1, EDEM2, ADORA1, ANGEL1, EXTL2, SERPINH1, PLOD1, ELOVL5, APOE, BOK, P4HA1, EMID1, CREB3L1, LDAH, AGPAT2, RTN4R, CAPN2, HS1BP3, PRKCD, TXNDC5, LRMP, DPM3, COL1A1, PPP1R15A, SMPD4	1.78929
	GO:0000228~nuclear chromosome	5	1.21951	0.00568918	MSH3, MSH2, LOC102548682, H3F3B, SPIDR	6.90324
	GO:0000784~nuclear chromosome, telomeric region	8	1.95122	0.00641899	RAD51D, SLX4, DCLRE1B, MSH2, WRNIP1, LOC102548682, H3F3B, FEN1	3.64971
	GO:0008541~proteasome regulatory particle, lid subcomplex	3	0.731707	0.00935054	ADRM1, PSMD3, PSMD8	19.6742
	GO:0005813~centrosome	17	4.14634	0.0102576	RAD51D, HAUS5, CEP57L1, SFI1, RAB3IP, FBF1, ELL2, BBS1, MPHOSPH9, PLK3, TUBGCP5, DCLRE1B, DYNLL1, FAM161A, POC5, CCDC8, CHD3	2.02704
	GO:0005874~microtubule	11	2.68293	0.0151246	LOC100909441, SHROOM2, TUBGCP5, MEFV, DYNLL1, MAP1LC3A, CEP57L1, APOE, TUBA4A, TUBB3, TUBB4B	2.44538
	GO:0005794~Golgi apparatus	26	6.34146	0.0154732	PACS1, GNPTG, RAB7B, FGFRL1, ARF6, RAB3IP, TRIM3, GORASP1, APOE, TRIM69, EMID1, BCL9, OSBPL9, NCF1, PARP10, WLS, CAPN2, PTPRN, RAB33B, MPHOSPH9, HSPB8, COL1A1, PTGFRN, PXYLP1, SMPD4, PPP1R15A	1.64744
	GO:0031012~extracellular matrix	11	2.68293	0.0237506	COL4A1, BGN, APOE, CLU, TGFB3, NID1, COL1A1, TINAGL1, MMP14, LOXL2, TUBB4B	2.27209
	GO:0005770~late endosome	7	1.70732	0.0322581	MTM1, RAB7B, UNC13D, MAP1LC3A, APOE, SLC31A2, VPS26B	2.93802
	GO:0032302~MutSbeta complex	2	0.487805	0.0376527	MSH3, MSH2	52.4646
	GO:0005829~cytosol	41	10	0.0412399	ELAC1, CHMP4C, GNE, NFKBIB, CLU, UBE2G2, MKNK1, TXN1, SNX3, ANGEL1, ADA, RAB3IP, RBX1, DMPK, PLIN5, GOT1, OAZ1, DYNLL1, MAP1LC3A, RRP1B, CASP9, GAPDH, CABLES1, PSMD8, DIXDC1, NCF1, PCTP, SAMSN1, CAPN2, PRKCD, DEPDC5, AKR1B8, CDKN1A, DUSP3, CAPN10, JMJD6, MYO16, RGS7, SNX33, VPS26B, PPP1R15A	1.35286
	GO:0071944~cell periphery	5	1.21951	0.0422893	ACTG2, CD34, NID1, TUBB3, MBP	3.80178
	GO:0009986~cell surface	19	4.63415	0.0454167	PVR, CLU, TGFB3, SLC3A2, RTN4R, ACKR3, CX3CL1, ADA, SDC3, ACVR1B, BGN, PRLR, CD34, APOE, PLA2G1B, CD4, PTGFRN, SLC46A1, LRP4	1.6288
MF	GO:0004674~protein serine/threonine kinase activity	15	3.65854	0.00413496	PDK2, CDK18, STK10, MKNK1, PRKCD, DMPK, ACVR1B, PSKH1, PLK3, AAK1, DYRK3, NEK4, NIM1K, STK38L, LOC103690016	2.40227
	GO:0035091~phosphatidylinositol binding	7	1.70732	0.00557713	MTM1, ARHGAP32, NCF1, SNX3, SNX33, MITD1, HS1BP3	4.32019
	GO:0005524~ATP binding	42	10.2439	0.00698735	RAD51D, FRK, CDK18, POMK, GNE, WRNIP1, STK10, UBE2G2, LOC680121, MKNK1, SLFN5, LOC103694506, DMPK, ACTG2, ACVR1B, ADCK1, DDX46, PSKH1, PARS2, OASL2, AAK1, DYRK3, ETNK2, NIM1K, STK38L, CHD3, PDK2, MSH3, MSH2, EPRS, PRKCD, WEE1, TYK2, PLK3, SMARCAL1, MYO16, FUK, NEK4, UBE2S, SMARCA2, MYH7B, LOC103690016	1.51499
	GO:0000979~RNA polymerase II core promoter sequence-specific DNA binding	6	1.46341	0.0109032	SUZ12, KDM2B, H2AFZ, H3F3B, NFIL3, MYC	4.4654
	GO:0043015~gamma-tubulin binding	4	0.97561	0.0172403	RAD51D, DIXDC1, TUBGCP5, CEP57L1	7.2297
	GO:0005515~protein binding	44	10.7317	0.0200413	GNE, EFNA2, CLU, PTTG1, ADORA1, UQCRQ, RAB3IP, SDC3, MBP, PLIN5, TRIM3, DYNLL1, MAP1LC3A, CASP9, GORASP1, BOK, ANKS6, PER2, EXOC3, RPS20, STK38L, GAPDH, MYC, TUBB4B, F11R, NID1, WLS, TAB1, CAPN2, PRKCD, TRADD, SUZ12, CDKN1A, CHGA, CAPN10, PLK3, PIAS3, GTF2F1, MYO16, RGS7, PTGFRN, COL1A1, PPP1R15A, LRP4	1.40135
	GO:0019899~enzyme binding	15	3.65854	0.0225457	OAZ1, DYNLL1, MSH3, MSH2, PIAS3, PRKAB2, TUBA4A, EPHX1, CD4, TXN1, ZNHIT6, PRKCD, GAPDH, CCAR2, NR5A1	1.95146
	GO:0031625~ubiquitin protein ligase binding	12	2.92683	0.031385	ANAPC2, CDKN1A, MAP1LC3A, BOK, DTX1, ABTB1, UBE2G2, CLU, LOC103694506, UBE2S, MYC, RBX1	2.07268
	GO:0032181~dinucleotide repeat insertion binding	2	0.487805	0.0390125	MSH3, MSH2	50.6079
Note: BP: biological process; CC: cellular component; MF: molecular function.
