# Supplementary material for: Genome-wide identification and functional prediction of long non-coding RNAs in Sprague-Dawley rats during heat stress
Source: BMC Genomics. 2021 Feb 17;22:122. doi: 10.1186/s12864-021-07421-8 (PMC7891137; doi:10.1186/s12864-021-07421-8)
Supplement: Supplementary file 7 — Additional file 7 : Table S6. The list of target DEGs of DElncRNAs predicted by cis-regulatory action in liver and adrenal gland tissues. [file 12864_2021_7421_MOESM7_ESM.xlsx]

## Sheet: Sheet1
Table S6. The list of target DEGs of DElncRNAs predicted by cis-regulatory action in liver and adrenal gland tissues.
Liver_DEGs name	Adrenal glands_DEGs name
Csf2rb	Kpna6
Kctd17	Zbtb22
Kctd20	Frk
Srsf3	Bud31
Rhobtb1	Psmb1
Mettl7a	Far2
Scaf4	Usp46
Rbm47	Lrrc8d
Insig2	Pkd2
Litaf	Sqstm1
Pds5a	Ucp1
Hsd17b6	Tmem163
Kctd3	Zranb3
Hid1	Stk10
Clec3b	Kcng3
RGD1563680	Lypd6b
Slc38a10	Slc1a4
Ppp1r12a	Slc38a1
Emc2	Trip11
Lmcd1	Hs1bp3
Pawr	Pex16
Dstn	Atp6v0c
Crot	Hoxb9
Prex1	Hoxb7
Bmt2	Hoxb2
RGD1311251	Arhgap32
Cyb561	Gga1
Zfp597	Arpp21
Ptp4a3	Tmem65
Clec2dl1	Mtss1
AABR07054614.1	Prkag2
B4galt5	Sh3bp1
Ndufb11	Pdxp
Pml	Cct4
Plekha5	Kcnh2
Aebp2	Fam161a
Txnrd1	Intu
Klf12	Orc5
Caprin1	Rpusd4
Eif2s1	Nqo1
Phc3	Satb1
Srsf4	Rorb
Dennd3	Msh2
Pithd1	Myof
Eloa	Entpd4
Uba5	Carmil1
Chkb	Nsd1
Orc5	Clcn7
Tmcc1	Atxn1
Hddc3	Gmpr
Aamdc	Sike1
Trim24	Abcb10
Rnf149	Tubb6
Alpl	Cd74
Gnaq	Ndst1
Armc8	Zfp385b
Lbp	Acat2
Tgoln2	Agpat2
RGD621098	Pacs1
Tcf7l1	Wdr11
Hsf4	Adar
Atf7	Psmb4
Atic	Ldah
Mreg	Nob1
Id4	Rgs7
Pdlim1	Cers6
Myo9b	Atp5mf
Tmem204	Cep68
Chd6	Ccp110
Srd5a1	Rps18
Sema3f	Stat2
Cept1	Spp1
Camk1d	Cbx4
Mrpl48	Ints6l
Olr59	Zbtb7c
Plekhb1	LOC103689983
RGD1559896	Cbx2
Gpatch4	Fam167b
Stat5b	Steap3
Pgpep1	Tbc1d16
Gdf15	Adcy9
Stat3	Manba
Exoc8	Grb14
Zbtb7a	Tuba1b
Nop9	Gramd1b
Khnyn	Tuba1a
RGD1565616	Pelo
Reln	Fam53b
Ppara	Tbc1d9b
Pnpla5	Slc38a10
Clec14a	Nfib
Afdn	St3gal4
Cbr4	Lgals1
Lrrc47	Snx14
RGD1304567	Malt1
Jph4	Mbd5
Hsp90b1	Cdc42ep3
Sox5	Fam49b
Zhx3	Mgat4b
Pim3	Cpeb4
Lmf2	Ercc6l2
Rpl36al	Dnal1
Tymp	Ndufaf8
Akr1c12	Slc20a1
Rab40b	Alpk2
Hyi	Apbb2
Trmt10c	Bahcc1
LOC679894	Hoxb3
Zfpm1	Cdc42ep1
Spp1	Vps35l
Sult4a1	Nt5dc1
Rap2a	Mtfr1
Sh3bp5	Arid2
Selenop	Hoxb8
Zscan26	Gde1
Pdzrn3	Tmem178a
Zfp281	Acvr2a
Itch	Mtmr11
Lima1	Ccl21
Exosc7	Tbc1d24
Lmo7	Afg3l2
	Nfkb1
	Fbxl17
	Pde7a
	Abcg3l1
	Pdpk1
	Ccl19
	Caln1
	Elmsan1
	Nup133
	Nfat5
	Ap2b1
	Hoxb4
	Nkx3-1
	Rnf139
	Ndufb9
	Hes1
	Slc16a10
	Adgrv1
	Luc7l2
	Tmem170b
	Mapk8ip1
	Fggy
	Tmem135
	Tuft1
	RGD1565784
	Atp9b
	Zrsr1
	Rapgef4
	Snrpn
	Ift140
	Wdr46
	B4galt5
	Cbr4
	Pfdn6
	Fam118b
	Thap3
	Lman2
	Ttl
	Slc4a2
	Dcbld1
	LOC103694506
	Unkl
	Rbms3
	Rnf150
	Ptgr2
	Map3k5
	Pag1
	Nkain3
	Phip
	Tatdn1
	Snx20
	Plekha7
	Atg10
	Pex7
	Sod1
	Micalcl
	Olig1
	Tcof1
	Phkb
	Tbc1d9
	Zfp462
	Khdrbs1
	Phactr4
	Stag1
	Tmem39b
	Gopc
	Gnptg
	Cep112
	Foxred1
	Pdap1
