# Supplementary material for: Genome-wide identification and functional prediction of long non-coding RNAs in Sprague-Dawley rats during heat stress
Source: BMC Genomics. 2021 Feb 17;22:122. doi: 10.1186/s12864-021-07421-8 (PMC7891137; doi:10.1186/s12864-021-07421-8)
Supplement: Supplementary file 8 — Additional file 8 : Table S7. GO analysis of target genes of DElncRNAs predicted by cis-regulatory action in liver and adrenal gland tissues. The DElncRNA-mRNA pairs located on the same chromosome within 100 kb were assumed as potentially cis-regulated. [file 12864_2021_7421_MOESM8_ESM.xlsx]

## Sheet: Sheet1
Table S7. GO analysis of target genes of DElncRNAs predicted by cis-regulatory action in liver and adrenal gland tissues. The DElncRNA-mRNA pairs located on the same chromosome within 100 kb were assumed as potentially cis-regulated.

## Sheet: Liver_100k_genes_GO
The GO analysis of target genes of DElncRNAs in liver predicted by cis-regulatory action.
Category	Term	Count	%	P_Value	Genes	Fold Enrichment
BP	GO:0030155~regulation of cell adhesion	6	1.25786	0.0017336	RET, STAT5B, PML, PPP1R12A, LMO7, SERPINI1	6.81235
	GO:0032091~negative regulation of protein binding	7	1.46751	0.00225784	PPARA, WFIKKN2, NES, TDG, NFATC4, ZFPM1, MITD1	5.16604
	GO:0001889~liver development	10	2.09644	0.00562703	VWF, GATA6, STAT5B, PKD2, SRD5A1, LBP, HMGCL, ALDH9A1, SOD2, MPST	3.05381
	GO:0010269~response to selenium ion	4	0.838574	0.00840702	SELENOP, TXNRD1, TXN1, SOD2	9.32217
	GO:0006457~protein folding	8	1.67715	0.0134154	ST13, ERP44, TCP1, HSP90B1, CCT6B, TXNDC8, TXN1, UGGT1	3.16288
	GO:0000122~negative regulation of transcription from RNA polymerase II promoter	27	5.66038	0.0191131	PPARA, HCFC2, TXN1, CXXC5, PAWR, ZKSCAN3, ZC3H8, GATA6, NFATC4, HSF4, SCRT2, AEBP2, ZBTB7A, ZFP382, KLF12, LMCD1, ZHX3, UBE2I, PDE2A, ATF7, TDG, ZFP281, ID4, IRF3, INS2, ZFPM1, HDAC9	1.60264
	GO:0015758~glucose transport	4	0.838574	0.0200907	SLC2A8, SORBS1, STXBP3, INS2	6.81235
	GO:0032099~negative regulation of appetite	3	0.628931	0.0202094	PPARA, SPX, NPFF	13.2841
	GO:0090630~activation of GTPase activity	6	1.25786	0.0218963	TBC1D8, RALGAPB, RABGAP1L, DOCK7, TBC1D21, TBC1D9B	3.742
	GO:0048678~response to axon injury	5	1.04822	0.0226459	TXNRD1, TXN1, RELN, KCNK2, SOD2	4.61253
	GO:0032496~response to lipopolysaccharide	13	2.72537	0.025358	ALPL, LITAF, MEFV, CNR2, STAT5B, TIRAP, CSF2RB, IRF3, PAWR, LBP, NRADD, LOXL1, SOD2	2.05587
	GO:0001817~regulation of cytokine production	3	0.628931	0.0335084	JPH4, CD83, LITAF	10.2185
	GO:1903206~negative regulation of hydrogen peroxide-induced cell death	3	0.628931	0.0335084	NOL3, PSAP, TXN1	10.2185
	GO:1902894~negative regulation of pri-miRNA transcription from RNA polymerase II promoter	3	0.628931	0.0335084	PPARA, GATA6, NFATC4	10.2185
	GO:0031338~regulation of vesicle fusion	4	0.838574	0.0405567	TBC1D8, RABGAP1L, TBC1D21, TBC1D9B	5.20945
	GO:0051017~actin filament bundle assembly	4	0.838574	0.0436417	LIMA1, PAWR, PLS3, ADD2	5.06061
	GO:0045725~positive regulation of glycogen biosynthetic process	3	0.628931	0.0437982	SORBS1, IGF2, INS2	8.85606
	GO:0006631~fatty acid metabolic process	5	1.04822	0.0461161	PPARA, CREM, STAT5B, LYPLA2, CROT	3.69003
CC	GO:0005737~cytoplasm	148	31.0273	0.000934933	RAD51D, STAT5B, CRABP2, TIRAP, IQGAP3, SYNCRIP, PDLIM1, TBP, DCPS, SPX, LOC103690067, AQP11, TIA1, ORC5, AFDN, ITCH, PLS3, MATK, RGD1559896, LOC100911217, RET, FBP1, ZHX3, LYPLA2, PIM3, EEF2, METTL7A, PNPLA5, ST13, SPAG9, RGD1309110, TXNDC8, EIF2S1, AAMDC, TELO2, RELN, ZFP260, EPS8L1, AKAP3, MPST, CEP97, LITAF, GNAI2, PANX2, CEP95, TXN1, UBA5, MYO9B, CXXC5, RFFL, DAZAP2, SULT4A1, TRIM68, SFTPD, S…	1.25451
	GO:0016020~membrane	64	13.4172	0.026289	GNPTG, AP1G2, AP3S1, SYNCRIP, NRADD, CBFB, DNAJC13, ST3GAL4, RNF149, LBP, ITCH, RGD621098, RAP2A, NOL3, GOLT1B, KIF15, EEF2, PNPLA5, OGFOD3, PRKCB, GNAQ, EIF2S1, CHSY1, ADD2, ALPL, SLC38A3, GNAI2, APH1A, EXOC8, LMF2, MYO9B, RFFL, XAB2, TUBGCP3, IGTP, SORBS1, ATIC, MAP3K1, PKD2, NAT10, APMAP, NBEAL2, MGAT4B, SPPL3, MGAT4A, LRSAM1, SVEP1, MAP2K2, DOCK9, HID1, ATAD1, CAPRIN1, LAMP1, HSP90B1, PLEKHA5…	1.28832
	GO:0070062~extracellular exosome	74	15.5136	0.0360741	GNPTG, GNA14, COPS4, CRABP2, MITD1, DSTN, DNAJC13, ST3GAL4, ARL15, TGFBI, RRAS, SEMA3B, ITCH, LBP, RNF149, RAP2A, GATM, FBP1, LYPLA2, STXBP3, EEF2, PATJ, METTL7A, PRKCB, OGFOD3, ST13, SPAG9, GNAQ, TXNDC8, ADGRV1, EIF2S1, TXNRD1, UGGT1, ALDH9A1, EPS8L1, ZFP420, MPST, ALPL, GC, GNAI2, LOC685081, FCER2, TXN1, FNDC11, RGMA, UBE2D2, CRISPLD1, ATIC, PKD2, TGM4, GALE, APMAP, SPP1, B4GALT5, MGAT4A, TCP1,…	1.2391
	GO:0030425~dendrite	18	3.77358	0.0454925	BRD1, RET, GNAI2, BCAN, UBE2I, TXN1, CAPRIN1, LAMP1, GNAQ, PDE2A, AQP11, CNR2, CACNA1H, RELN, ALOX5, KPNA1, RGD621098, NPFF	1.65803
	GO:0005829~cytosol	47	9.85325	0.0469094	GC, USP7, TGOLN2, GNAI2, PREX1, CRABP2, STAT5B, COPS4, PML, TEPSIN, EGLN1, UBA5, TXN1, RFFL, WDR45B, PGPEP1, TYMP, SORBS1, AQP11, PPP1R12A, AFDN, NFATC4, TPRKB, FBXO7, RAP2A, FBXL21, MAP2K2, FBP1, EEF2, STXBP3, CAPRIN1, STAT3, PRKCB, ST13, SPAG9, LAMP1, HSP90B1, PLEKHA5, PDE2A, GNAQ, TXNRD1, INS2, ALOX5, SCP2, ALDH9A1, KPNA1, MPST	1.30968
MF	GO:0001078~transcriptional repressor activity, RNA polymerase II core promoter proximal region sequence-specific binding	9	1.88679	0.00499901	AEBP2, ZBTB7A, PPARA, ATF7, ZFP281, IRF3, NFATC4, ZFPM1, ZKSCAN3	3.4046
	GO:0003700~transcription factor activity, sequence-specific DNA binding	28	5.87002	0.0103441	PPARA, E2F4, CREM, STAT5B, SOX5, NFYB, TBP, ZKSCAN3, CBFB, TCF7L1, ZC3H8, GATA6, ZSCAN26, NFATC4, HSF4, LOC103690114, CREBL2, ZBTB7A, ZFP382, KLF12, ZHX3, STAT3, ZFP846, ATF7, ZFP281, IRF3, ZFP260, ZFP420	1.66649
	GO:0061630~ubiquitin protein ligase activity	11	2.30608	0.0138451	NOSIP, LRSAM1, CUL4A, PDZRN3, UBE2I, TRIM24, ITCH, RNF149, RFFL, NEURL3, CUL1	2.47989
	GO:0008134~transcription factor binding	15	3.14465	0.0143834	USP7, E2F4, FIGLA, UBE2I, TBP, CXXC5, STAT3, INSIG2, SORBS1, GATA6, ATF7, TDG, NFATC4, ZFPM1, HDAC9	2.07298
	GO:0001664~G-protein coupled receptor binding	6	1.25786	0.0149796	GNAT1, GNA14, GNAQ, GNAI2, PSAP, NPFF	4.12044
	GO:0031683~G-protein beta/gamma-subunit complex binding	4	0.838574	0.0158117	GNAT1, GNA14, GNAQ, GNAI2	7.43968
	GO:0046872~metal ion binding	44	9.22432	0.0160065	ALPL, GNAI2, THOP1, RBM5, MYO9B, UBA5, ZFP84, ZKSCAN3, ZC3H8, CEPT1, ZSCAN26, TGM4, HMGCL, RTEL1, LOC103690114, SCRT2, ZBTB7A, MGAT4A, AEBP2, ZFP692, ZFP382, NOL3, ZC3H18, KLF9, KLF12, MAP2K2, FBP1, ZHX3, ZFP597, SOD2, ACVR2A, ZFP846, GNAQ, PDE2A, ATF7, CACNA1H, MPPED2, ZFP281, RELN, ZFPM1, ZFP260, HDAC9, ZFHX2, ZFP420	1.42634
	GO:0004791~thioredoxin-disulfide reductase activity	3	0.628931	0.0198976	TXNDC8, TXNRD1, TXN1	13.3914
	GO:0001103~RNA polymerase II repressing transcription factor binding	4	0.838574	0.0263079	PPARA, GATA6, TBP, STAT3	6.15698
	GO:0005080~protein kinase C binding	5	1.04822	0.0304377	TIRAP, TDG, PAWR, HDAC9, PRKCB	4.21114
	GO:0017048~Rho GTPase binding	4	0.838574	0.0397261	IQGAP3, DOCK9, MYO9B, DAPK3	5.25154
	GO:0001632~leukotriene B4 receptor activity	2	0.419287	0.0441868	LTB4R, LTB4R2	44.6381
	GO:0070402~NADPH binding	3	0.628931	0.0486004	FDXR, CBR4, SRD5A1	8.36964
Note: BP: biological process; CC: cellular component; MF: molecular function.

## Sheet: Adrenal glands_100k_genes_GO
The GO analysis of target genes of DElncRNAs in adrenal glands predicted by cis-regulatory action.
Category	Term	Count	%	P_Value	Genes	Fold Enrichment
BP	GO:0006342~chromatin silencing	10	1.79211	1.71794e-06	LOC684773, KMT2D, HIST1H2AC, HIST2H2AA3, LOC100360754, HIST1H2AI, LOC680322, BAHCC1, HIST1H2AO, HIST1H2AN	8.62137
	GO:0002474~antigen processing and presentation of peptide antigen via MHC class I	9	1.6129	4.04962e-06	RT1-A2, RT1-CE3, RT1-A1, RT1-CE1, RT1-CE12, RT1-CE4, RT1-CE5, RT1-A3, RT1-A	9.26797
	GO:0006336~DNA replication-independent nucleosome assembly	6	1.07527	0.000684145	ATRX, HIST1H4B, LOC100912564, LOC102548682, HIST2H4A, HIST1H2AO	8.2382
	GO:0048704~embryonic skeletal system morphogenesis	8	1.43369	0.000726412	HOXB3, HOXB4, HOXB1, HOXB2, HOXB7, HOXB8, HOXB5, HOXB6	5.29598
	GO:0009952~anterior/posterior pattern specification	11	1.97133	0.00108783	HOXB3, HOXB4, ACVR2A, HOXB1, HOXB2, HOXB7, HOXB8, HOXB5, HOXB6, HOXB9, TCF15	3.54601
	GO:0045653~negative regulation of megakaryocyte differentiation	5	0.896057	0.00117485	HIST1H4B, LOC100912564, LOC102548682, HIST2H4A, HIST1H2AO	10.2977
	GO:0006352~DNA-templated transcription, initiation	6	1.07527	0.00131803	TAF12, HIST1H4B, LOC100912564, TBP, HIST2H4A, HIST1H2AO	7.1752
	GO:0007031~peroxisome organization	5	0.896057	0.00215566	LOC108348326, TMEM135, PEX16, PEX12, PEX7	8.82664
	GO:0016558~protein import into peroxisome matrix	4	0.716846	0.00272156	LOC108348326, PEX16, PEX12, PEX7	13.4807
	GO:0006335~DNA replication-dependent nucleosome assembly	5	0.896057	0.00359104	HIST1H4B, LOC100912564, LOC102548682, HIST2H4A, HIST1H2AO	7.72331
	GO:0000122~negative regulation of transcription from RNA polymerase II promoter	34	6.09319	0.00370795	FRK, NEPN, CBX4, TRIB3, CDC73, NFKB1, CBX2, SOX6, CBX8, DAXX, SQSTM1, LOC102549173, OTUD7B, OLIG2, KDM5A, SATB1, LOC100911847, TBX3, RCOR2, LOC684762, HES1, ATXN1, HOXB3, HOXB4, NOTCH1, RPS14, TRPS1, SMARCC2, PHF21A, INS2, NSD1, RCOR2L1, NCOR2, NFIB	1.6896
	GO:0051290~protein heterotetramerization	6	1.07527	0.00374494	HIST1H4B, LOC100912564, LOC102548682, CBR4, HIST2H4A, HIST1H2AO	5.70337
	GO:0006477~protein sulfation	3	0.537634	0.00418487	HS3ST5, NDST1, CHST4	27.8039
	GO:0090023~positive regulation of neutrophil chemotaxis	5	0.896057	0.0041854	IL23A, CCL21, TIRAP, CCL19, CD74	7.41438
	GO:0019430~removal of superoxide radicals	4	0.716846	0.00453209	NOS3, NQO1, SOD1, SOD2	11.4067
	GO:0048709~oligodendrocyte differentiation	6	1.07527	0.00518076	NOTCH1, EXOC4, OLIG1, SOX6, OLIG2, CDK5	5.29598
	GO:0070966~nuclear-transcribed mRNA catabolic process, no-go decay	3	0.537634	0.0068507	CSDE1, LOC100364335, PELO	22.2431
	GO:0000226~microtubule cytoskeleton organization	8	1.43369	0.00746781	SPECC1L, PARD3, ATXN3, CGN, MAP7, TUBA1B, TTL, MARK2	3.53066
	GO:0051881~regulation of mitochondrial membrane potential	5	0.896057	0.00917152	PRELID1, ADORA2A, CLIC1, SOD1, SOD2	5.97934
	GO:0021915~neural tube development	6	1.07527	0.0108352	HES1, NUP133, NOTCH1, GDF7, PKD2, INTU	4.44863
	GO:0006334~nucleosome assembly	8	1.43369	0.0134477	TSPYL1, ATRX, LOC102549173, LOC102548682, HIST2H4A, TSPYL4, DAXX, LOC684762	3.15505
	GO:0001916~positive regulation of T cell mediated cytotoxicity	4	0.716846	0.0136254	RT1-A2, RT1-A1, IL23A, HSPA1B	7.80461
	GO:0002606~positive regulation of dendritic cell antigen processing and presentation	3	0.537634	0.0138808	CCL21, CCL19, CD74	15.8879
	GO:0007339~binding of sperm to zona pellucida	5	0.896057	0.0154583	HSPA1L, CCT4, LOC100910068, LY6K, HSPA1B	5.14887
	GO:0060216~definitive hemopoiesis	4	0.716846	0.0157153	HOXB3, HOXB4, BCR, ADAR	7.41438
	GO:1902017~regulation of cilium assembly	5	0.896057	0.0185771	TBC1D16, TBC1D24, TBC1D20, IFT140, TBC1D9B	4.87788
	GO:0015914~phospholipid transport	4	0.716846	0.0230086	PRELID1, SCARB1, ABCA1, PRELID3A	6.44728
	GO:0098779~mitophagy in response to mitochondrial depolarization	9	1.6129	0.0254164	SLC1A4, TMEM39B, SQSTM1, NDUFB9, MBD5, FANCF, TXLNA, KCNK3, STAT2	2.54692
	GO:0034605~cellular response to heat	5	0.896057	0.0259145	ATXN3, ARPP21, NOS3, HSPA1B, MYOF	4.41332
	GO:0006355~regulation of transcription, DNA-templated	40	7.16846	0.0274505	ZFP394, ZFP612, ADORA2A, HOXB13, LOC100910771, RORB, SOX6, ZFP758, DAXX, ARID2, ZKSCAN5, PDPK1, CSNK2A1, MEIS2, CSDE1, NFAT5, GBX1, OLIG1, OLIG2, NR1H5, NUP133, SATB1, TBX3, MTA3, LOC100364335, PHF11, MXD3, STAT2, MYT1L, ATXN3, PRDM9, ZFP655, HOXB2, HOXB7, HOXB8, HOXB5, HOXB6, MAPK8IP1, APBB2, ADAR	1.4069
	GO:0031670~cellular response to nutrient	3	0.537634	0.028199	CYP11B2, ACAT2, DBI	11.1216
	GO:0045944~positive regulation of transcription from RNA polymerase II promoter	39	6.98925	0.028217	CAMTA1, KMT2D, HMGN3, LOC100362819, CDC73, NFKB1, SOX6, DAXX, PHIP, IL23A, MEIS2, PKD2, NFAT5, RBCK1, NKX3-1, ZFAT, STAG1, ZBTB7C, MAML1, GMEB1, IGF2, DDN, ARID3C, ATRX, HES1, ATXN1, MYT1L, ACVR2A, HOXB4, HOXB1, NOTCH1, PRDM9, ZFP462, ZMIZ1, HOXB5, TRPS1, KPNA6, HOXB9, NFIB	1.41192
	GO:0006955~immune response	14	2.50896	0.0293011	RT1-A2, RT1-A1, RT1-CE3, RT1-CE1, LOC103694380, RT1-CE12, LOC103694381, RT1-CE4, RT1-CE5, OTUD7B, RT1-A3, CCL27, CD74, RT1-A	1.94384
	GO:0048678~response to axon injury	5	0.896057	0.0397773	LGALS1, NOS3, LTC4S, SOD1, SOD2	3.86165
	GO:0031274~positive regulation of pseudopodium assembly	3	0.537634	0.0399215	CDC42EP1, CCL21, CDC42EP3	9.26797
	GO:0060013~righting reflex	3	0.537634	0.0399215	LOC100362819, USP46, AFG3L2	9.26797
	GO:0002011~morphogenesis of an epithelial sheet	3	0.537634	0.0399215	HOXB4, LAMA1, HOXB2	9.26797
	GO:0007049~cell cycle	8	1.43369	0.0435468	SPECC1L, STEAP3, PARD3, STK10, CDC73, PELO, CDK5, SMPD3	2.47146
	GO:0032233~positive regulation of actin filament bundle assembly	3	0.537634	0.0463559	MTSS1, PFN3, SYNPO	8.55505
	GO:0007283~spermatogenesis	17	3.04659	0.0464015	LOC103689983, MSH2, TBP, SOD1, SYCP1, ATRX, MICALCL, ACVR2A, NOTCH1, PRDM9, CATSPER1, MAP7, SLC4A2, FANCF, KATNAL1, KDM5A, TBC1D20	1.68509
	GO:0048705~skeletal system morphogenesis	5	0.896057	0.0480185	HOXB4, HOXB2, HOXB8, TCF15, IFT140	3.6345
	GO:0001503~ossification	7	1.25448	0.0489321	HIST1H4B, LOC100912564, SLC34A1, IGF2, HIST2H4A, HIST1H2AO, SPP1	2.64799
	GO:0048663~neuron fate commitment	4	0.716846	0.0499245	NOTCH1, GBX1, OLIG1, OLIG2	4.78347
CC	GO:0005737~cytoplasm	148	31.0273	0.000934933	RAD51D, STAT5B, CRABP2, TIRAP, IQGAP3, SYNCRIP, PDLIM1, TBP, DCPS, SPX, LOC103690067, AQP11, TIA1, ORC5, AFDN, ITCH, PLS3, MATK, RGD1559896, LOC100911217, RET, FBP1, ZHX3, LYPLA2, PIM3, EEF2, METTL7A, PNPLA5, ST13, SPAG9, RGD1309110, TXNDC8, EIF2S1, AAMDC, TELO2, RELN, ZFP260, EPS8L1, AKAP3, MPST, CEP97, LITAF, GNAI2, PANX2, CEP95, TXN1, UBA5, MYO9B, CXXC5, RFFL, DAZAP2, SULT4A1, TRIM68, SFTPD, S…	1.25451
	GO:0016020~membrane	64	13.4172	0.026289	GNPTG, AP1G2, AP3S1, SYNCRIP, NRADD, CBFB, DNAJC13, ST3GAL4, RNF149, LBP, ITCH, RGD621098, RAP2A, NOL3, GOLT1B, KIF15, EEF2, PNPLA5, OGFOD3, PRKCB, GNAQ, EIF2S1, CHSY1, ADD2, ALPL, SLC38A3, GNAI2, APH1A, EXOC8, LMF2, MYO9B, RFFL, XAB2, TUBGCP3, IGTP, SORBS1, ATIC, MAP3K1, PKD2, NAT10, APMAP, NBEAL2, MGAT4B, SPPL3, MGAT4A, LRSAM1, SVEP1, MAP2K2, DOCK9, HID1, ATAD1, CAPRIN1, LAMP1, HSP90B1, PLEKHA5…	1.28832
	GO:0070062~extracellular exosome	74	15.5136	0.0360741	GNPTG, GNA14, COPS4, CRABP2, MITD1, DSTN, DNAJC13, ST3GAL4, ARL15, TGFBI, RRAS, SEMA3B, ITCH, LBP, RNF149, RAP2A, GATM, FBP1, LYPLA2, STXBP3, EEF2, PATJ, METTL7A, PRKCB, OGFOD3, ST13, SPAG9, GNAQ, TXNDC8, ADGRV1, EIF2S1, TXNRD1, UGGT1, ALDH9A1, EPS8L1, ZFP420, MPST, ALPL, GC, GNAI2, LOC685081, FCER2, TXN1, FNDC11, RGMA, UBE2D2, CRISPLD1, ATIC, PKD2, TGM4, GALE, APMAP, SPP1, B4GALT5, MGAT4A, TCP1,…	1.2391
	GO:0030425~dendrite	18	3.77358	0.0454925	BRD1, RET, GNAI2, BCAN, UBE2I, TXN1, CAPRIN1, LAMP1, GNAQ, PDE2A, AQP11, CNR2, CACNA1H, RELN, ALOX5, KPNA1, RGD621098, NPFF	1.65803
	GO:0005829~cytosol	47	9.85325	0.0469094	GC, USP7, TGOLN2, GNAI2, PREX1, CRABP2, STAT5B, COPS4, PML, TEPSIN, EGLN1, UBA5, TXN1, RFFL, WDR45B, PGPEP1, TYMP, SORBS1, AQP11, PPP1R12A, AFDN, NFATC4, TPRKB, FBXO7, RAP2A, FBXL21, MAP2K2, FBP1, EEF2, STXBP3, CAPRIN1, STAT3, PRKCB, ST13, SPAG9, LAMP1, HSP90B1, PLEKHA5, PDE2A, GNAQ, TXNRD1, INS2, ALOX5, SCP2, ALDH9A1, KPNA1, MPST	1.30968
MF	GO:0001078~transcriptional repressor activity, RNA polymerase II core promoter proximal region sequence-specific binding	9	1.88679	0.00499901	AEBP2, ZBTB7A, PPARA, ATF7, ZFP281, IRF3, NFATC4, ZFPM1, ZKSCAN3	3.4046
	GO:0003700~transcription factor activity, sequence-specific DNA binding	28	5.87002	0.0103441	PPARA, E2F4, CREM, STAT5B, SOX5, NFYB, TBP, ZKSCAN3, CBFB, TCF7L1, ZC3H8, GATA6, ZSCAN26, NFATC4, HSF4, LOC103690114, CREBL2, ZBTB7A, ZFP382, KLF12, ZHX3, STAT3, ZFP846, ATF7, ZFP281, IRF3, ZFP260, ZFP420	1.66649
	GO:0061630~ubiquitin protein ligase activity	11	2.30608	0.0138451	NOSIP, LRSAM1, CUL4A, PDZRN3, UBE2I, TRIM24, ITCH, RNF149, RFFL, NEURL3, CUL1	2.47989
	GO:0008134~transcription factor binding	15	3.14465	0.0143834	USP7, E2F4, FIGLA, UBE2I, TBP, CXXC5, STAT3, INSIG2, SORBS1, GATA6, ATF7, TDG, NFATC4, ZFPM1, HDAC9	2.07298
	GO:0001664~G-protein coupled receptor binding	6	1.25786	0.0149796	GNAT1, GNA14, GNAQ, GNAI2, PSAP, NPFF	4.12044
	GO:0031683~G-protein beta/gamma-subunit complex binding	4	0.838574	0.0158117	GNAT1, GNA14, GNAQ, GNAI2	7.43968
	GO:0046872~metal ion binding	44	9.22432	0.0160065	ALPL, GNAI2, THOP1, RBM5, MYO9B, UBA5, ZFP84, ZKSCAN3, ZC3H8, CEPT1, ZSCAN26, TGM4, HMGCL, RTEL1, LOC103690114, SCRT2, ZBTB7A, MGAT4A, AEBP2, ZFP692, ZFP382, NOL3, ZC3H18, KLF9, KLF12, MAP2K2, FBP1, ZHX3, ZFP597, SOD2, ACVR2A, ZFP846, GNAQ, PDE2A, ATF7, CACNA1H, MPPED2, ZFP281, RELN, ZFPM1, ZFP260, HDAC9, ZFHX2, ZFP420	1.42634
	GO:0004791~thioredoxin-disulfide reductase activity	3	0.628931	0.0198976	TXNDC8, TXNRD1, TXN1	13.3914
	GO:0001103~RNA polymerase II repressing transcription factor binding	4	0.838574	0.0263079	PPARA, GATA6, TBP, STAT3	6.15698
	GO:0005080~protein kinase C binding	5	1.04822	0.0304377	TIRAP, TDG, PAWR, HDAC9, PRKCB	4.21114
	GO:0017048~Rho GTPase binding	4	0.838574	0.0397261	IQGAP3, DOCK9, MYO9B, DAPK3	5.25154
	GO:0001632~leukotriene B4 receptor activity	2	0.419287	0.0441868	LTB4R, LTB4R2	44.6381
	GO:0070402~NADPH binding	3	0.628931	0.0486004	FDXR, CBR4, SRD5A1	8.36964
Note: BP: biological process; CC: cellular component; MF: molecular function.
