# Supplementary material for: Genome-wide identification and functional prediction of long non-coding RNAs in Sprague-Dawley rats during heat stress
Source: BMC Genomics. 2021 Feb 17;22:122. doi: 10.1186/s12864-021-07421-8 (PMC7891137; doi:10.1186/s12864-021-07421-8)
Supplement: Supplementary file 9 — Additional file 9 : Table S8. GO analysis of target DEGs of DElncRNAs predicted by cis-regulatory action in liver and adrenal gland tissues. The DElncRNA-mRNA pairs located on the same chromosome within 100 kb were assumed as potentially cis-regulated. [file 12864_2021_7421_MOESM9_ESM.xlsx]

## Sheet: Sheet1
Table S8. GO analysis of target DEGs of DElncRNAs predicted by cis-regulatory action in liver and adrenal gland tissues. The DElncRNA-mRNA pairs located on the same chromosome within 100 kb were assumed as potentially cis-regulated.

## Sheet: Liver_100k_DEGs_GO
The GO analysis of target DEGs of DElncRNAs in liver predicted by cis-regulatory action.
Category	Term	Count	%	P_Value	Genes	Fold Enrichment
BP	GO:0030155~regulation of cell adhesion	4	3.36134	0.00154268	STAT5B, PML, PPP1R12A, LMO7	17.2929
	GO:0000122~negative regulation of transcription from RNA polymerase II promoter	12	10.084	0.00436609	AEBP2, ZBTB7A, PPARA, KLF12, ATF7, LMCD1, ZHX3, ZFP281, ID4, ZFPM1, PAWR, HSF4	2.71216
	GO:0021987~cerebral cortex development	4	3.36134	0.0124653	ATIC, AFDN, SRD5A1, RELN	8.22467
	GO:0045892~negative regulation of transcription, DNA-templated	9	7.56303	0.0130889	ZBTB7A, PML, SOX5, ZHX3, ZFP281, ID4, TRIM24, HSF4, TCF7L1	2.85235
	GO:0006355~regulation of transcription, DNA-templated	13	10.9244	0.02064	ZBTB7A, PPARA, AEBP2, LITAF, KLF12, STAT5B, PML, PDLIM1, ZFP597, PAWR, STAT3, ATF7, ZSCAN26	2.07958
	GO:0006953~acute-phase response	3	2.52101	0.0209371	STAT5B, LBP, STAT3	13.311
	GO:0032496~response to lipopolysaccharide	6	5.04202	0.0247224	ALPL, LITAF, STAT5B, CSF2RB, LBP, PAWR	3.61298
	GO:0060019~radial glial cell differentiation	2	1.68067	0.0290301	AFDN, STAT3	67.4423
	GO:0043066~negative regulation of apoptotic process	8	6.72269	0.0326622	HSP90B1, GNAQ, AAMDC, STAT5B, PIM3, ITCH, STAT3, CAMK1D	2.60899
	GO:0006657~CDP-choline pathway	2	1.68067	0.040407	CEPT1, CHKB	48.1731
	GO:0060397~JAK-STAT cascade involved in growth hormone signaling pathway	2	1.68067	0.040407	STAT5B, STAT3	48.1731
	GO:0034613~cellular protein localization	3	2.52101	0.0442473	RAP2A, EXOC8, ID4	8.87399
	GO:0006631~fatty acid metabolic process	3	2.52101	0.0485223	PPARA, STAT5B, CROT	8.43029
CC	GO:0005737~cytoplasm	44	36.9748	0.00409069	LIMA1, LITAF, EXOC8, PREX1, STAT5B, PML, MYO9B, UBA5, PDLIM1, PAWR, DSTN, SULT4A1, PLEKHB1, ZSCAN26, PPP1R12A, ORC5, SRD5A1, AFDN, ITCH, SPP1, RGD1559896, KLF12, ZHX3, KCTD20, PIM3, TRIM24, METTL7A, HID1, CAPRIN1, STAT3, PNPLA5, PLEKHA5, PTP4A3, CLEC3B, EIF2S1, AAMDC, KCTD17, ID4, RELN, TXNRD1, EMC2, ZFPM1, GDF15, CAMK1D	1.45699
	GO:0005654~nucleoplasm	18	15.1261	0.020315	TGOLN2, SCAF4, KLF12, PDS5A, LITAF, PML, ZHX3, TRMT10C, STAT3, PHC3, SRSF4, PLEKHA5, ZSCAN26, ZFP281, TXNRD1, AFDN, HSF4, CHD6	1.78642
	GO:0015629~actin cytoskeleton	5	4.20168	0.0237262	PHC3, LIMA1, PPP1R12A, PAWR, DSTN	4.55485
	GO:0005829~cytosol	16	13.4454	0.0370724	TGOLN2, RAP2A, PREX1, STAT5B, PML, UBA5, STAT3, CAPRIN1, TYMP, PGPEP1, HSP90B1, PLEKHA5, GNAQ, PPP1R12A, AFDN, TXNRD1	1.74173
MF	GO:0001078~transcriptional repressor activity, RNA polymerase II core promoter proximal region sequence-specific binding	6	5.04202	0.000629583	AEBP2, ZBTB7A, PPARA, ATF7, ZFP281, ZFPM1	8.63888
	GO:0003700~transcription factor activity, sequence-specific DNA binding	12	10.084	0.00421556	ZBTB7A, PPARA, KLF12, ATF7, STAT5B, ZSCAN26, SOX5, ZHX3, ZFP281, HSF4, TCF7L1, STAT3	2.71837
	GO:0019903~protein phosphatase binding	4	3.36134	0.01517	HSP90B1, STAT5B, HSF4, STAT3	7.63586
	GO:0043565~sequence-specific DNA binding	9	7.56303	0.017769	PPARA, ATF7, STAT5B, ZSCAN26, ZFP281, TRIM24, HSF4, TCF7L1, STAT3	2.69205
	GO:0046872~metal ion binding	15	12.605	0.0282434	ALPL, AEBP2, ZBTB7A, KLF12, ZHX3, UBA5, ZFP597, MYO9B, CEPT1, GNAQ, ATF7, ZSCAN26, ZFP281, RELN, ZFPM1	1.85074
	GO:1990825~sequence-specific mRNA binding	2	1.68067	0.0287951	SRSF3, SRSF4	67.9592
	GO:0003714~transcription corepressor activity	4	3.36134	0.0484478	AEBP2, LMCD1, ZHX3, ZFP281	4.85423
Note: BP: biological process; CC: cellular component; MF: molecular function.

## Sheet: Adrenal_100k_DEGs_GO
The GO analysis of target DEGs of DElncRNAs in adrenal glands predicted by cis-regulatory action.
Category	Term	Count	%	P_Value	Genes	Fold Enrichment
BP	GO:0009952~anterior/posterior pattern specification	7	3.7234	0.000765925	HOXB3, HOXB4, ACVR2A, HOXB2, HOXB7, HOXB8, HOXB9	6.42981
	GO:0002606~positive regulation of dendritic cell antigen processing and presentation	3	1.59574	0.00179176	CCL21, CCL19, CD74	45.2711
	GO:0048704~embryonic skeletal system morphogenesis	5	2.65957	0.00189752	HOXB3, HOXB4, HOXB2, HOXB7, HOXB8	9.43148
	GO:1902017~regulation of cilium assembly	4	2.12766	0.00542094	TBC1D16, TBC1D24, IFT140, TBC1D9B	11.1192
	GO:0031274~positive regulation of pseudopodium assembly	3	1.59574	0.00545977	CDC42EP1, CCL21, CDC42EP3	26.4081
	GO:0098779~mitophagy in response to mitochondrial depolarization	6	3.19149	0.00798565	SLC1A4, TMEM39B, SQSTM1, NDUFB9, MBD5, STAT2	4.83813
	GO:0071356~cellular response to tumor necrosis factor	6	3.19149	0.0084968	HES1, MAP3K5, CCL21, CCL19, NKX3-1, NFKB1	4.76538
	GO:0030838~positive regulation of actin filament polymerization	4	2.12766	0.0103801	CDC42EP1, CCL21, CARMIL1, CDC42EP3	8.80271
	GO:0021915~neural tube development	4	2.12766	0.0116036	HES1, NUP133, PKD2, INTU	8.4506
	GO:0071498~cellular response to fluid shear stress	3	1.59574	0.0121976	MTSS1, PKD2, SPP1	17.6054
	GO:0048705~skeletal system morphogenesis	4	2.12766	0.0122452	HOXB4, HOXB2, HOXB8, IFT140	8.2849
	GO:0071347~cellular response to interleukin-1	5	2.65957	0.0137788	HES1, CCL21, CCL19, NKX3-1, NFKB1	5.38941
	GO:0060216~definitive hemopoiesis	3	1.59574	0.0149624	HOXB3, HOXB4, ADAR	15.8449
	GO:0007031~peroxisome organization	3	1.59574	0.0164363	TMEM135, PEX16, PEX7	15.0904
	GO:0006606~protein import into nucleus	4	2.12766	0.0173003	PHIP, NUP133, KPNA6, ADAR	7.285
	GO:0031295~T cell costimulation	3	1.59574	0.0179694	CCL21, LGALS1, CCL19	14.4044
	GO:0060122~inner ear receptor stereocilium organization	3	1.59574	0.0229124	HES1, ADGRV1, TRIP11	12.6759
	GO:0072001~renal system development	3	1.59574	0.0229124	MTSS1, PKD2, IFT140	12.6759
	GO:0090023~positive regulation of neutrophil chemotaxis	3	1.59574	0.0229124	CCL21, CCL19, CD74	12.6759
	GO:0006325~chromatin organization	3	1.59574	0.0229124	SATB1, NUP133, ZFP462	12.6759
	GO:0035904~aorta development	3	1.59574	0.0264821	AP2B1, NDST1, PKD2	11.7369
	GO:1903025~regulation of RNA polymerase II regulatory region sequence-specific DNA binding	2	1.06383	0.027966	ZBTB7C, NSD1	70.4217
	GO:0090630~activation of GTPase activity	4	2.12766	0.0293477	TBC1D16, TBC1D9, CCL21, TBC1D9B	5.95113
	GO:0006351~transcription, DNA-templated	14	7.44681	0.0353179	KHDRBS1, SATB1, NFKB1, RORB, STAT2, ATXN1, HES1, PDPK1, HOXB7, HOXB8, HOXB9, OLIG1, ADAR, NFIB	1.87672
	GO:0071398~cellular response to fatty acid	3	1.59574	0.0362995	HES1, UCP1, ACAT2	9.90305
	GO:0031338~regulation of vesicle fusion	3	1.59574	0.0405608	TBC1D16, TBC1D9, TBC1D9B	9.32052
	GO:0040014~regulation of multicellular organism growth	3	1.59574	0.0405608	MBD5, SOD1, AFG3L2	9.32052
	GO:0009967~positive regulation of signal transduction	3	1.59574	0.0427589	KHDRBS1, MAPK8IP1, GRB14	9.05422
	GO:0006886~intracellular protein transport	6	3.19149	0.0454191	TBC1D16, AP2B1, TBC1D9, GGA1, CD74, TBC1D9B	3.07668
	GO:0010560~positive regulation of glycoprotein biosynthetic process	2	1.06383	0.0461768	CCL21, CCL19	42.253
	GO:0061333~renal tubule morphogenesis	2	1.06383	0.0461768	MTSS1, PKD2	42.253
	GO:2000107~negative regulation of leukocyte apoptotic process	2	1.06383	0.0461768	CCL21, CCL19	42.253
	GO:0003281~ventricular septum development	3	1.59574	0.0496104	HES1, AP2B1, TRIP11	8.33941
CC	GO:0005929~cilium	6	3.19149	0.0178638	CCT4, FAM49B, PKD2, RAPGEF4, WDR11, IFT140	3.96348
	GO:0005777~peroxisome	5	2.65957	0.0265987	FAR2, TMEM135, PEX16, SOD1, PEX7	4.41289
	GO:0070062~extracellular exosome	35	18.617	0.0269817	GNPTG, FRK, STK10, NDUFB9, LMAN2, ACAT2, CD74, PHIP, SLC1A4, ATP6V0C, PSMB4, FAM49B, PSMB1, SQSTM1, ST3GAL4, PKD2, TUBB6, TUBA1A, NQO1, TUBA1B, MYOF, SPP1, B4GALT5, PTGR2, LGALS1, PDXP, MBD5, SOD1, MTMR11, RPS18, CCT4, PLEKHA7, ADGRV1, CARMIL1, SLC38A1	1.42426
	GO:0005737~cytoplasm	61	32.4468	0.0293833	MTSS1, TUFT1, CPEB4, TCOF1, LRRC8D, NFKB1, MTFR1, MAP3K5, PDPK1, GOPC, ORC5, TUBB6, RAPGEF4, NQO1, KCNG3, KHDRBS1, SNRPN, GMPR, HES1, ACVR2A, SIKE1, PFDN6, ADGRV1, CARMIL1, KPNA6, PELO, KCNH2, INTU, GRB14, FRK, STK10, FGGY, LOC103694506, ACAT2, PSMB4, CDC42EP1, PSMB1, SQSTM1, PKD2, NFAT5, WDR11, CDC42EP3, SPP1, ALPK2, LGALS1, MALT1, SOD1, STAT2, ATXN1, TBC1D24, MICALCL, CCT4, HOXB2, HOXB7, PLEKHA…	1.25658
	GO:0005634~nucleus	57	30.3191	0.0315702	ZFP385B, CPEB4, TCOF1, CBX4, RORB, NFKB1, CBX2, BUD31, PDPK1, ORC5, TUBB6, OLIG1, TUBA1A, STAG1, KHDRBS1, ZBTB22, SATB1, SNRPN, MBD5, HES1, RPS18, ZFP462, CARMIL1, KPNA6, PELO, NSD1, FRK, NOB1, CERS6, LOC103694506, ACAT2, PHIP, PSMB4, PSMB1, NFAT5, NKX3-1, TRIP11, SNX20, ZBTB7C, MSH2, LGALS1, MALT1, SOD1, STAT2, ATXN1, HOXB3, HOXB4, HOXB2, PLEKHA7, HOXB8, CEP68, RGS7, ZRANB3, MAPK8IP1, APBB2, NFI…	1.2678
MF	GO:0005096~GTPase activator activity	7	3.7234	0.0134026	TBC1D16, ARHGAP32, CDC42EP1, TBC1D9, RGS7, CDC42EP3, TBC1D9B	3.58626
	GO:0043621~protein self-association	4	2.12766	0.01632	ATXN1, ACVR2A, NKX3-1, MALT1	7.44217
	GO:0003955~NAD(P)H dehydrogenase (quinone) activity	2	1.06383	0.0186515	CBR4, NQO1	106.051
	GO:0031732~CCR7 chemokine receptor binding	2	1.06383	0.0186515	CCL21, CCL19	106.051
	GO:0003677~DNA binding	18	9.57447	0.0239402	ZBTB22, SATB1, MSH2, CERS6, MBD5, NFKB1, ARID2, STAT2, ATXN1, HES1, HOXB4, HOXB7, HOXB8, NFAT5, NKX3-1, OLIG1, ADAR, NFIB	1.77409
	GO:0003700~transcription factor activity, sequence-specific DNA binding	14	7.44681	0.0241312	SATB1, NFKB1, RORB, STAT2, HES1, HOXB3, HOXB4, HOXB2, HOXB7, HOXB8, NFAT5, NKX3-1, ELMSAN1, NFIB	1.97962
	GO:0003682~chromatin binding	10	5.31915	0.0260268	ATXN1, HES1, SATB1, CBX4, MBD5, CBX2, BAHCC1, NFKB1, NSD1, STAG1	2.35669
	GO:0042803~protein homodimerization activity	14	7.44681	0.0394072	GNPTG, MSH2, LGALS1, STK10, PDXP, NFKB1, PEX7, HES1, MAP3K5, SQSTM1, GOPC, PKD2, ABCB10, KCNH2	1.84436
	GO:0042802~identical protein binding	12	6.38298	0.0411463	KHDRBS1, ATXN1, MTSS1, SQSTM1, STK10, PKD2, NFKB1, MAPK8IP1, NQO1, SOD1, KCNH2, STAT2	1.96694
	GO:0004784~superoxide dismutase activity	2	1.06383	0.0459826	NQO1, SOD1	42.4204
Note: BP: biological process; CC: cellular component; MF: molecular function.
