# Supplementary material for: Genome-wide identification and functional prediction of long non-coding RNAs in Sprague-Dawley rats during heat stress
Source: BMC Genomics. 2021 Feb 17;22:122. doi: 10.1186/s12864-021-07421-8 (PMC7891137; doi:10.1186/s12864-021-07421-8)
Supplement: Supplementary file 10 — Additional file 10 : Table S9. The list of target genes of DElncRNAs in liver and adrenal glands predicted based on the sequence similarity search method. [file 12864_2021_7421_MOESM10_ESM.xlsx]

## Sheet: Sheet1
Table S9. The list of target genes of DElncRNAs in liver and adrenal glands predicted based on the sequence similarity search method.

## Sheet: Liver_target genes
Results of predicting target genes of DElncRNAs in the liver based on the similar sequences.
DElncRNAs id	Chromosome	LncRNA-information	LncRNA similarity sequence	Gene name	Chromosome	Gene start	Gene end	Gene similarity sequence information	Score
TCONS_00003486	6+	75623244-75623306,75624084-75624173,75624433-75624592,75624906-75625010,75625296-75626031,75626265-75626912	3485 902 31 + 1802 GGGCCCTTGGTCCTGCGCTCACCCACGCAGG	ENSRNOT00000024213	-1	48719383	48825614	ENSRNOT00000024213 3146 31 + 106232 GAGCCCCTGGCTCCGCACTCACCCATGCAGA	score=76 EG2=4.8e+04 E=0.073
TCONS_00003487	6+	75623254-75623306,75623966-75624173,75624433-75624592,75624906-75625010,75625296-75626031,75626265-75626912	3486 1010 31 + 1910 GGGCCCTTGGTCCTGCGCTCACCCACGCAGG	ENSRNOT00000024213	-1	48719383	48825614	ENSRNOT00000024213 3146 31 + 106232 GAGCCCCTGGCTCCGCACTCACCCATGCAGA	score=76 EG2=4.8e+04 E=0.073
TCONS_00001001	12+	6965346-6966619,6966673-6966744	1000 1151 154 + 1346 GAGGGCTTGGGTCCCTTTCCCAGGACCTACATGGTGGCTCACAACCACCTATAACTCCAGTTCCAGGAGATCCAATGCCCTCTTCTGGCCTCTGTGGG--TTAGGCACACATTTGATATATATACATACATGTAGACAGAACAGTCATACACATAA	ENSRNOT00000024213	-1	48719383	48825614	ENSRNOT00000024213 73414 156 - 106232 GAGGACCTGGGTTTGATTCCCAGCACACACATGGTGGCTCACAAGCCTCTGTAACTCTCATTCCAGGAGTTTTGGCGCCCTCTTCTGGCTTCCACAGGCATCAGGCACACACATGGTATCTATACATACAGACAGACAAAACATGTATACACATAA	score=166 EG2=3e-11 E=4.5e-17
TCONS_00000724	10+	103674267-103675443,103675569-103676517	723 1444 121 + 2126 CTCTGGTTGAGGACCTGGGTTTGGTTCCCAGCACCCATGTGGTGG-TGACAACCATCTGTAACTCCAGTTCCAGGGGATATAACTCCCTCCTCTGACATCTGTGCACATCAGGCATGCACAT	ENSRNOT00000024213	-1	48719383	48825614	ENSRNOT00000024213 73406 122 - 106232 CTCCGCCCGAGGACCTGGGTTTGATTCCCAGCACACACATGGTGGCTCACAAGCCTCTGTAACTCTCATTCCAGGAGTTTTGGCGCCCTCTTCTGGCTTCCACAGGCATCAGGCACACACAT	score=164 EG2=6.4e-11 E=9.8e-17
TCONS_00002705	3+	106128509-106130032,106130351-106130439	2704 1440 130 + 1613 TGATACCTAGCACCTACATGGTGGTTTACAACCATCTATAACTCTAATTTAAGGGAATCTAATTTCCTTTTCTGGCTTTCTTAGGTACCAGATATGCACATGGTGTACATACATACCTGTAGGCAAAACA	ENSRNOT00000024213	-1	48719383	48825614	ENSRNOT00000024213 73427 130 - 106232 TGATTCCCAGCACACACATGGTGGCTCACAAGCCTCTGTAACTCTCATTCCAGGAGTTTTGGCGCCCTCTTCTGGCTTCCACAGGCATCAGGCACACACATGGTATCTATACATACAGACAGACAAAACA	score=157 EG2=9.8e-10 E=1.5e-15
TCONS_00000445	-1	166417744-166421242,166422869-166423181,166425009-166425112	444 79 98 + 3916 AGGGCCAGGGTTTGATTCCCAGCACACACATGGTGATTCACAATGC-CTGTAACTCCAGTTCCAGGGAATCTGACACCCTCTTCTTGCTTCCTCAAGCA	ENSRNOT00000024213	-1	48719383	48825614	ENSRNOT00000024213 73415 99 - 106232 AGGACCTGGGTTTGATTCCCAGCACACACATGGTGGCTCACAAGCCTCTGTAACTCTCATTCCAGGAGTTTTGGCGCCCTCTTCTGGCTTCCACAGGCA	score=140 EG2=7.3e-07 E=1.1e-12
TCONS_00000446	-1	166417744-166419106,166421144-166423181,166425009-166425140	445 79 98 + 3533 AGGGCCAGGGTTTGATTCCCAGCACACACATGGTGATTCACAATGC-CTGTAACTCCAGTTCCAGGGAATCTGACACCCTCTTCTTGCTTCCTCAAGCA	ENSRNOT00000024213	-1	48719383	48825614	ENSRNOT00000024213 73415 99 - 106232 AGGACCTGGGTTTGATTCCCAGCACACACATGGTGGCTCACAAGCCTCTGTAACTCTCATTCCAGGAGTTTTGGCGCCCTCTTCTGGCTTCCACAGGCA	score=140 EG2=7.3e-07 E=1.1e-12
TCONS_00000447	-1	166417744-166423181,166425009-166425141	446 79 98 + 5571 AGGGCCAGGGTTTGATTCCCAGCACACACATGGTGATTCACAATGC-CTGTAACTCCAGTTCCAGGGAATCTGACACCCTCTTCTTGCTTCCTCAAGCA	ENSRNOT00000024213	-1	48719383	48825614	ENSRNOT00000024213 73415 99 - 106232 AGGACCTGGGTTTGATTCCCAGCACACACATGGTGGCTCACAAGCCTCTGTAACTCTCATTCCAGGAGTTTTGGCGCCCTCTTCTGGCTTCCACAGGCA	score=140 EG2=7.3e-07 E=1.1e-12
TCONS_00000591	-1	260739689-260741513,260741625-260743437	590 770 68 + 3638 GAGAGCCCGGGTTTGGTTCTCAGCACTCACATGGTGGCTCACAACCACTTGTAACTTTTGTTCCAGGG	ENSRNOT00000024213	-1	48719383	48825614	ENSRNOT00000024213 73414 68 - 106232 GAGGACCTGGGTTTGATTCCCAGCACACACATGGTGGCTCACAAGCCTCTGTAACTCTCATTCCAGGA	score=138 EG2=1.6e-06 E=2.4e-12
TCONS_00004443	X+	107403682-107403729,107406402-107406624,107409310-107409874	4442 483 153 + 836 GACTAGGGTTCAGTTCCTAGCCCCTTTATTGTGGCTCATAAGCATCTGTAACTCCAGTTTTAGGGGACTTGACACCTTTTTGTGAACCCCTGTGGGCACCAGGCACACATGTGATGTACATACATATATGTAGGCAAAACACTCATGCACATA	ENSRNOT00000024213	-1	48719383	48825614	ENSRNOT00000024213 73417 152 - 106232 GACCTGGGTTTGATTCCCAGCACACACATGGTGGCTCACAAGCCTCTGTAACTCTCATTCCAGGAGTTTTGGCGCCCTCTTCTG-GCTTCCACAGGCATCAGGCACACACATGGTATCTATACATACAGACAGACAAAACATGTATACACATA	score=138 EG2=1.6e-06 E=2.4e-12
TCONS_00000319	1+	263269867-263270363,263278074-263280159	318 2092 163 + 2583 CTCTTCCACAGGACCCTGGTTTGATTCCCAGCAC-CACATGGCTGCTAACAACTGTCTGTAACTCCAATCCCAGGGGATCTCATGCCTTCTTCCGGCCTCTGTGAGCACTACACATACATGTGGCACACAGACATATATGCAGACGAAACACCCATACACATAA	ENSRNOT00000024213	-1	48719383	48825614	ENSRNOT00000024213 73406 164 - 106232 CTCCGCCCGAGGACCTGGGTTTGATTCCCAGCACACACATGGTGGCTCACAAGCCTCTGTAACTCTCATTCCAGGAGTTTTGGCGCCCTCTTCTGGCTTCCACAGGCATCAGGCACACACATGGTATCTATACATACAGACAGACAAAACATGTATACACATAA	score=136 EG2=3.5e-06 E=5.3e-12
TCONS_00000499	-1	209397967-209400853,209401198-209404620	498 4396 169 + 6310 CTTTCTGCTCTTGCAGAGGACCCAGGTTTAGTTCCCGGCACCCACATGGTGGCTCAGAGCCATCCCTAACTCCCAGTTCCAGGAGAGGTGATGCTCACTTATGACTTCC-TAGGCATGAGACACATACATGGTGAGCACACATGCATGCGGGCAAAATGATTTTGCACAT	ENSRNOT00000024213	-1	48719383	48825614	ENSRNOT00000024213 73399 169 - 106232 CCCTCCCCTCCGCCCGAGGACCTGGGTTTGATTCCCAGCACACACATGGTGGCTCACAAGCCTCTGTAACTCTCA-TTCCAGGAGTTTTGGCGCCCTCTTCTGGCTTCCACAGGCATCAGGCACACACATGGTATCTATACATACAGACAGACAAAACATGTATACACAT	score=135 EG2=5.1e-06 E=7.8e-12
TCONS_00001567	16+	23330501-23331956,23331997-23334716	1566 2804 139 + 4176 ACCTGGGTTCAGTATCCAGTATCAACATGGCAGCTTACAATGATCTGTTCTTCCAGTTGTAGGTGATTTGATGCCCTCTTTTGGCTCCTAGAAGCACCAAGCACATACATGATGCACATATATACATATAGGCAAAGCA	ENSRNOT00000024213	-1	48719383	48825614	ENSRNOT00000024213 73418 139 - 106232 ACCTGGGTTTGATTCCCAGCACACACATGGTGGCTCACAAGCCTCTGTAACTCTCATTCCAGGAGTTTTGGCGCCCTCTTCTGGCTTCCACAGGCATCAGGCACACACATGGTATCTATACATACAGACAGACAAAACA	score=121 EG2=0.0012 E=1.8e-09
TCONS_00002962	4+	58420882-58434811,58434844-58436110	2961 6636 77 + 15197 CTCTGTCAGAGGACCCAGGTTCGAGTCCCAGTACCCACATGGCAGCTCACAACTGTCTGCAACTTTAGTTCCAGGAG	ENSRNOT00000024213	-1	48719383	48825614	ENSRNOT00000024213 73406 77 - 106232 CTCCGCCCGAGGACCTGGGTTTGATTCCCAGCACACACATGGTGGCTCACAAGCCTCTGTAACTCTCATTCCAGGAG	score=118 EG2=0.0038 E=5.8e-09
TCONS_00002597	-20	26899849-26902078,26902248-26902440	2596 1509 108 + 2423 GTTTGGTTCCCAGCACCCACACCGTGCCTCATCACCGTCTGTAACTCTGATGTCTGGGAGTCCAGTGCCCTATTCTGACCTCTCTGTGCACCAGGCACGCACATCGTG	ENSRNOT00000024213	-1	48719383	48825614	ENSRNOT00000024213 73424 108 - 106232 GTTTGATTCCCAGCACACACATGGTGGCTCACAAGCCTCTGTAACTCTCATTCCAGGAGTTTTGGCGCCCTCTTCTGGCTTCCACAGGCATCAGGCACACACATGGTA	score=112 EG2=0.04 E=6e-08
TCONS_00004032	8+	81175270-81175598,81175795-81175928,81176082-81178751,81183014-81189005	4029 535 83 + 9125 CCCACTGCCAACATGGCAGTTCACAGCCATCTGCAACTCCAGTTCCAGGGGACCTGGTGCCCCCTTTTGGCCTCCACAGGCAT	ENSRNOT00000024213	-1	48719383	48825614	ENSRNOT00000024213 73432 83 - 106232 CCCAGCACACACATGGTGGCTCACAAGCCTCTGTAACTCTCATTCCAGGAGTTTTGGCGCCCTCTTCTGGCTTCCACAGGCAT	score=110 EG2=0.086 E=1.3e-07
TCONS_00004031	8+	81175270-81175598,81175795-81175928,81176082-81178899,81184781-81189005	4030 535 83 + 7506 CCCACTGCCAACATGGCAGTTCACAGCCATCTGCAACTCCAGTTCCAGGGGACCTGGTGCCCCCTTTTGGCCTCCACAGGCAT	ENSRNOT00000024213	-1	48719383	48825614	ENSRNOT00000024213 73432 83 - 106232 CCCAGCACACACATGGTGGCTCACAAGCCTCTGTAACTCTCATTCCAGGAGTTTTGGCGCCCTCTTCTGGCTTCCACAGGCAT	score=110 EG2=0.086 E=1.3e-07
TCONS_00004030	8+	81175270-81175598,81175795-81175928,81176082-81178751,81183014-81183521,81184781-81189005	4031 535 83 + 7866 CCCACTGCCAACATGGCAGTTCACAGCCATCTGCAACTCCAGTTCCAGGGGACCTGGTGCCCCCTTTTGGCCTCCACAGGCAT	ENSRNOT00000024213	-1	48719383	48825614	ENSRNOT00000024213 73432 83 - 106232 CCCAGCACACACATGGTGGCTCACAAGCCTCTGTAACTCTCATTCCAGGAGTTTTGGCGCCCTCTTCTGGCTTCCACAGGCAT	score=110 EG2=0.086 E=1.3e-07
TCONS_00001038	-12	9744257-9745957,9746079-9747859	1037 1999 118 + 3482 CTCTTTTCTAGGGGACCTAGGTTCATTTCCCAGAATTCACCTGGCAGCTCACAACCATCTGTAACTCCAGTTCCAGGGTATCTGACACCCACTTCCGGACTGTACAGACACCAGGCAC	ENSRNOT00000024213	-1	48719383	48825614	ENSRNOT00000024213 73404 118 - 106232 CCCTCCGCCCGAGGACCTGGGTTTGATTCCCAGCACACACATGGTGGCTCACAAGCCTCTGTAACTCTCATTCCAGGAGTTTTGGCGCCCTCTTCTGGCTTCCACAGGCATCAGGCAC	score=107 EG2=0.28 E=4.2e-07
TCONS_00001850	-17	86435618-86435823,86437665-86437771,86440995-86441134	1849 217 43 + 453 AGGACCTGGGTTCGGTTTCCCGCTCACACGTGGTGGCTCACAG	ENSRNOT00000024213	-1	48719383	48825614	ENSRNOT00000024213 73415 43 - 106232 AGGACCTGGGTTTGATTCCCAGCACACACATGGTGGCTCACAA	score=102 EG2=1.9 E=3e-06
TCONS_00001042	-12	10128847-10129168,10129280-10130649,10136778-10136997	1042 897 51 + 1912 ATTCCCAGCCCCCGCATGGTGGTTCACGACCCTCTGTAATTCCAGTTCCAG	ENSRNOT00000024213	-1	48719383	48825614	ENSRNOT00000024213 73429 51 - 106232 ATTCCCAGCACACACATGGTGGCTCACAAGCCTCTGTAACTCTCATTCCAG	score=101 EG2=2.9 E=4.4e-06
TCONS_00000596	-1	274359066-274359460,274360006-274360534	595 143 77 + 924 CTCTGGCAGAGGACCTGGGTTTAATTCCCAGGACCCACATGGCTGTTCACAAATACCTGAAACTCCAGTTGTAGGGG	ENSRNOT00000024213	-1	48719383	48825614	ENSRNOT00000024213 73406 77 - 106232 CTCCGCCCGAGGACCTGGGTTTGATTCCCAGCACACACATGGTGGCTCACAAGCCTCTGTAACTCTCATTCCAGGAG	score=98 EG2=9.2 E=1.4e-05
TCONS_00000448	-1	166482277-166482491,166487899-166488066,166491900-166493158	447 1414 50 + 1642 CTCTTCCAGAGGACCTGGGTTCGATTCCTAGAGCCTACATAGTGGCTCAC	ENSRNOT00000024213	-1	48719383	48825614	ENSRNOT00000024213 73406 50 - 106232 CTCCGCCCGAGGACCTGGGTTTGATTCCCAGCACACACATGGTGGCTCAC	score=96 EG2=20 E=3.1e-05
TCONS_00001810	-17	36386203-36390609,36390634-36391865	1809 3139 49 + 5639 CTGGGTTTGGTTCCCAGCACACATAGGGTAGCTCACAATTCCTTGAAGC	ENSRNOT00000024213	-1	48719383	48825614	ENSRNOT00000024213 73420 49 - 106232 CTGGGTTTGATTCCCAGCACACACATGGTGGCTCACAAGCCTCTGTAAC	score=95 EG2=30 E=4.5e-05
TCONS_00004193	-8	115600129-115601225,115613469-115613593	4192 492 96 + 1222 GGTCTGATACCCAGCACCTGCAATGGTGGCTCTTAACCCTCCATAATGCTGGTTCCAGGGGATATATCGCCCTCTTTTGACCTCCTTGGGTACCAG	ENSRNOT00000024213	-1	48719383	48825614	ENSRNOT00000024213 73423 95 - 106232 GGTTTGATTCCCAGCACACAC-ATGGTGGCTCACAAGCCTCTGTAACTCTCATTCCAGGAGTTTTGGCGCCCTCTTCTGGCTTCCACAGGCATCAG	score=94 EG2=44 E=6.6e-05
TCONS_00001188	-13	35608936-35609964,35610076-35610179	1187 959 57 + 1133 GAGGACTTGTGTTCAATTCCCAGCACCCACACGGTGGCTTGTGACCATCGGTAACTC	ENSRNOT00000024213	-1	48719383	48825614	ENSRNOT00000024213 73414 57 - 106232 GAGGACCTGGGTTTGATTCCCAGCACACACATGGTGGCTCACAAGCCTCTGTAACTC	score=93 EG2=64 E=9.8e-05
TCONS_00004263	9+	66765531-66765904,66766120-66767502	4262 1441 42 + 1757 GAGGACCTACATTTGGTTCCCAGTATACACATGGTGGCTTAC	ENSRNOT00000024213	-1	48719383	48825614	ENSRNOT00000024213 73414 42 - 106232 GAGGACCTGGGTTTGATTCCCAGCACACACATGGTGGCTCAC	score=92 EG2=95 E=0.00014
TCONS_00003608	-6	75619566-75620236,75622923-75622959	3607 10 41 + 708 CCAAGGACCTGGGTTTGATTCCCAACACCTACACGGTGGCT	ENSRNOT00000024213	-1	48719383	48825614	ENSRNOT00000024213 73412 41 - 106232 CCGAGGACCTGGGTTTGATTCCCAGCACACACATGGTGGCT	score=91 EG2=1.4e+02 E=0.00021
TCONS_00003031	4+	131935741-131948995,131949114-131949188	3030 11639 38 + 13330 GAGGACCTGGGTTCGATTCCTAGCGCTCACATGATGGC	ENSRNOT00000024213	-1	48719383	48825614	ENSRNOT00000024213 73414 38 - 106232 GAGGACCTGGGTTTGATTCCCAGCACACACATGGTGGC	score=90 EG2=2.1e+02 E=0.00032
TCONS_00003794	7+	119634341-119634930,119638665-119638922,119639685-119639741,119639915-119641034,119642602-119645823	3793 1189 69 + 5247 TTCATGTTGTGGTGACCCCCAACCATAAAATTATC-TTTGTGGCTACTCCATGACTGTAATTTTGTTACT	ENSRNOT00000024213	-1	48719383	48825614	ENSRNOT00000024213 4714 70 - 106232 TCCATATTGTCATGATCCCCAACCATAAAATTACCTTTTGACTCTACTTCATAACCATAATTTTGCTACT	score=88 EG2=4.5e+02 E=0.00069
TCONS_00001421	15+	45882356-45882417,45882497-45889132	1420 662 64 + 6698 AGGACCTAGATTTGATTCCCAGTACCCACATGGCAATTCACAACTGTTTGTACCTCACGTTTCA	ENSRNOT00000024213	-1	48719383	48825614	ENSRNOT00000024213 73415 64 - 106232 AGGACCTGGGTTTGATTCCCAGCACACACATGGTGGCTCACAAGCCTCTGTAACTCTCATTCCA	score=86 EG2=9.8e+02 E=0.0015
TCONS_00003051	4+	157505164-157505926,157506036-157506249	3050 253 72 + 977 CTCTGGCAGAGCGCCCAGGTTTGATTCCCAGCACCCGAGTAGTGGCTCGAAACCATCTGCAACTCCAGTTCC	ENSRNOT00000024213	-1	48719383	48825614	ENSRNOT00000024213 73406 72 - 106232 CTCCGCCCGAGGACCTGGGTTTGATTCCCAGCACACACATGGTGGCTCACAAGCCTCTGTAACTCTCATTCC	score=86 EG2=9.8e+02 E=0.0015
TCONS_00003208	-4	174335100-174336367,174444690-174447832	3207 4022 110 + 4411 GGACCCAGGTTCAATTCCCACCATCCACATGGTGGCTCCCAACTGTCCCTAACTC-AATATCATGGGCTCCAGTGCTCTCTACTGGCCTCTTCAGACACCAGGTACACATA	ENSRNOT00000024213	-1	48719383	48825614	ENSRNOT00000024213 73416 111 - 106232 GGACCTGGGTTTGATTCCCAGCACACACATGGTGGCTCACAAGCCTCTGTAACTCTCATTCCAGGAGTTTTGGCGCCCTCTTCTGGCTTCCACAGGCATCAGGCACACACA	score=85 EG2=1.4e+03 E=0.0022
TCONS_00003593	-6	54099486-54103187,54372894-54375205	3592 3930 66 + 6014 TCTCTTCCAGAGGACCTGTGTTTAATTACCAGCACTCACATGGCAGGTCATAGCTGCCTGTAACTC	ENSRNOT00000024213	-1	48719383	48825614	ENSRNOT00000024213 73405 66 - 106232 CCTCCGCCCGAGGACCTGGGTTTGATTCCCAGCACACACATGGTGGCTCACAAGCCTCTGTAACTC	score=83 EG2=3.1e+03 E=0.0048
TCONS_00003112	-4	39997761-39999024,39999485-39999640	3111 580 75 + 1420 CCATGTTGTGGTGGCCCCCAACCATAAAACTATTGTGTGG--CTACTTTATAGCTATAATTTTGCTATGCTTATGAA	ENSRNOT00000024213	-1	48719383	48825614	ENSRNOT00000024213 4715 77 - 106232 CCATATTGTCATGATCCCCAACCATAAAATTACCTTTTGACTCTACTTCATAACCATAATTTTGCTACTGTTATGAA	score=82 EG2=4.6e+03 E=0.0071
TCONS_00003279	5+	117213708-117214403,117214836-117214889	3278 598 28 + 750 TTCCCAGCACATACATGGTGGCTCATAA	ENSRNOT00000024213	-1	48719383	48825614	ENSRNOT00000024213 73430 28 - 106232 TTCCCAGCACACACATGGTGGCTCACAA	score=80 EG2=1e+04 E=0.015
TCONS_00003645	-6	104751378-104756600,104756688-104757829	3644 5622 85 + 6365 TTCATGTTGTGGTGACCCCCAACCATAAAATTA--TTTTGTTGGTGCTTCACAATTGTCATTTTGCTACTGTTATAAATTTTAATGT	ENSRNOT00000024213	-1	48719383	48825614	ENSRNOT00000024213 4714 87 - 106232 TCCATATTGTCATGATCCCCAACCATAAAATTACCTTTTGACTCTACTTCATAACCATAATTTTGCTACTGTTATGAAATGTAATGT	score=80 EG2=1e+04 E=0.015
TCONS_00001703	17+	13599761-13600095,13600198-13600903	1702 744 43 + 1041 AGGACCCAGGCTTGGTTTCTAGTATTCACATGGTGGTTCATGA	ENSRNOT00000024213	-1	48719383	48825614	ENSRNOT00000024213 73415 43 - 106232 AGGACCTGGGTTTGATTCCCAGCACACACATGGTGGCTCACAA	score=78 EG2=2.2e+04 E=0.034
TCONS_00002367	-2	49414049-49415371,49415807-49415838	2366 388 46 + 1355 GGGTTCGATTCTCAGCACCCATAGGGTGTCTCACAACTATCTGTAA	ENSRNOT00000024213	-1	48719383	48825614	ENSRNOT00000024213 73422 46 - 106232 GGGTTTGATTCCCAGCACACACATGGTGGCTCACAAGCCTCTGTAA	score=77 EG2=3.3e+04 E=0.05
TCONS_00000493	-1	202704962-202705059,202707109-202707970,202709452-202709678	492 488 61 + 1187 CCCCAACCATAAAATCACATTT-GTTGCTACTACATAACTGTGATTTTGCTACTGTAATGAA	ENSRNOT00000024213	-1	48719383	48825614	ENSRNOT00000024213 4730 62 - 106232 CCCCAACCATAAAATTACCTTTTGACTCTACTTCATAACCATAATTTTGCTACTGTTATGAA	score=76 EG2=4.8e+04 E=0.073
TCONS_00003486	6+	75623244-75623306,75624084-75624173,75624433-75624592,75624906-75625010,75625296-75626031,75626265-75626912	3485 902 31 + 1802 GGGCCCTTGGTCCTGCGCTCACCCACGCAGG	ENSRNOT00000082958	-1	48719692	48797881	ENSRNOT00000082958 2837 31 + 78190 GAGCCCCTGGCTCCGCACTCACCCATGCAGA	score=76 EG2=4.8e+04 E=0.054
TCONS_00003487	6+	75623254-75623306,75623966-75624173,75624433-75624592,75624906-75625010,75625296-75626031,75626265-75626912	3486 1010 31 + 1910 GGGCCCTTGGTCCTGCGCTCACCCACGCAGG	ENSRNOT00000082958	-1	48719692	48797881	ENSRNOT00000082958 2837 31 + 78190 GAGCCCCTGGCTCCGCACTCACCCATGCAGA	score=76 EG2=4.8e+04 E=0.054
TCONS_00000160	1+	198559237-198559357,198561513-198561692,198561871-198562302	159 132 142 + 733 CTGTGAAGAGACACCATGACCAAGGCAACTCTTATAAAGGACAACATTTAATTGAAGCTGGCTCA--CAGTTTCAGAGGCTCAGT-CATTATCATCATGGCCGAAAACATGGCAGTGTCCTGGCAGGCATGGTGCTGGAGAAGGA	ENSRNOT00000082958	-1	48719692	48797881	ENSRNOT00000082958 4363 145 - 78190 CCGTGAACAGACACCATGACCAAGGCAACTTTTACAAAGGACACTGTTTAATTGGGGCTGGCTTATACAGTTTCAGAGGTTCACTACATTATCATCATGGCGGCAGACATGACAGCATCCAGGCAGATATGGTACTGGAGAAGGA	score=203 EG2=1.7e-17 E=1.9e-23
TCONS_00001510	-15	56963104-56963793,56963829-56965087	1509 380 155 + 1949 CTGTGAAGAGACACCATGACCACGCTAACTCTTATAAAGGCAAACATTTAATTGGGGCTGGCCTA---GGGTTCAGAGGTTCAGTCCGTTATCATCACGTCAGGAAGCATGGCAGCATCCAGGCAGACATGGTGCTGGAAAAAGAGCTGAGAGATCTA	ENSRNOT00000082958	-1	48719692	48797881	ENSRNOT00000082958 4363 158 - 78190 CCGTGAACAGACACCATGACCAAGGCAACTTTTACAAAGGACACTGTTTAATTGGGGCTGGCTTATACAGTTTCAGAGGTTCACTACATTATCATCATGGCGGCAGACATGACAGCATCCAGGCAGATATGGTACTGGAGAAGGAGCTGAGAGGTCTA	score=196 EG2=2.5e-16 E=2.8e-22
TCONS_00002454	-2	211531361-211534641,211534944-211535180	2453 1874 156 + 3518 CTGTGAAAAGACACAATGACCACAGCAACTCTTATAAGTGAAAACATTTCATTGGGGCTGGCTTAT--AGTTTCAGAGGTTTAGTCCATTATAATCATGGTGGGAAACATGGTTGTGGGCAGGCAGACATGGTGCTAGAGAAGGATTGGAGAGTTCTA	ENSRNOT00000082958	-1	48719692	48797881	ENSRNOT00000082958 4363 158 - 78190 CCGTGAACAGACACCATGACCAAGGCAACTTTTACAAAGGACACTGTTTAATTGGGGCTGGCTTATACAGTTTCAGAGGTTCACTACATTATCATCATGGCGGCAGACATGACAGCATCCAGGCAGATATGGTACTGGAGAAGGAGCTGAGAGGTCTA	score=175 EG2=8.9e-13 E=1e-18
TCONS_00001650	-16	49066051-49067556,49068936-49069102,49073085-49076359	1649 4566 140 + 4948 CTGTGAGGAGACGCCATGACCAAGGCAACTCTTACAAAGGAAAACATTTCATTGGGGCTGGCTTGGA---ATTCACAAGTTTAGTCTGATATCCTCATGGCGGGAAGCACGACAGCACACAGGCAGACATGGTGCTGGAGAGG	ENSRNOT00000082958	-1	48719692	48797881	ENSRNOT00000082958 4363 143 - 78190 CCGTGAACAGACACCATGACCAAGGCAACTTTTACAAAGGACACTGTTTAATTGGGGCTGGCTTATACAGTTTCAGAGGTTCACTACATTATCATCATGGCGGCAGACATGACAGCATCCAGGCAGATATGGTACTGGAGAAG	score=160 EG2=3.1e-10 E=3.4e-16
TCONS_00003412	-5	150800674-150801949,150803126-150803938	3411 1274 149 + 2089 ACAGGTTCAGAGGTTCGGTCCATTATCATCATGGCAGGAAGCATGGCAGCGTCCCGGCAGACATGGCACTGG---AGGAGTTGAGAGTTCTA-CATCTTCATCCAAAGGAAGCCAGGAGCAGAC---TTTCCTCAGGCAGCTAGGAGGAGGGTCTC	ENSRNOT00000082958	-1	48719692	48797881	ENSRNOT00000082958 4429 156 - 78190 ACAGTTTCAGAGGTTCACTACATTATCATCATGGCGGCAGACATGACAGCATCCAGGCAGATATGGTACTGGAGAAGGAGCTGAGAGGTCTATTATCTTAATCCAAAAGCTGCCAGGAAGAGACCCTCTTCCTAAGACAGCTAAGAGGAGGCTCTC	score=158 EG2=6.6e-10 E=7.5e-16
TCONS_00002370	-2	53705725-53706895,53707774-53707965,53746714-53746804	2369 593 117 + 1454 TTCTGTGAACAGACACCATGACCAATGTAAGTTTTATAAGGGACAATATTTAATTGGGGTTGGCTTACAGG---TTAGAGGTTCAGTCCATTATCATCAAGGCAGGA-ACATGGCAGCATC	ENSRNOT00000082958	-1	48719692	48797881	ENSRNOT00000082958 4361 121 - 78190 TTCCGTGAACAGACACCATGACCAAGGCAACTTTTACAAAGGACACTGTTTAATTGGGGCTGGCTTATACAGTTTCAGAGGTTCACTACATTATCATCATGGCGGCAGACATGACAGCATC	score=144 EG2=1.5e-07 E=1.7e-13
TCONS_00002371	-2	53705725-53706895,53707774-53707904,53746714-53747032	2370 593 117 + 1621 TTCTGTGAACAGACACCATGACCAATGTAAGTTTTATAAGGGACAATATTTAATTGGGGTTGGCTTACAGG---TTAGAGGTTCAGTCCATTATCATCAAGGCAGGA-ACATGGCAGCATC	ENSRNOT00000082958	-1	48719692	48797881	ENSRNOT00000082958 4361 121 - 78190 TTCCGTGAACAGACACCATGACCAAGGCAACTTTTACAAAGGACACTGTTTAATTGGGGCTGGCTTATACAGTTTCAGAGGTTCACTACATTATCATCATGGCGGCAGACATGACAGCATC	score=144 EG2=1.5e-07 E=1.7e-13
TCONS_00002858	-3	127995880-127996238,127996301-127997140	2857 807 150 + 1199 TTGTGAGGAAACACTATGACCATGACAGCTCTTATAAAAGAAAGCATTTAATTGGGGCTTGCTTA--CAGTTTCAGAGACTTAGGCCATTATCAACATGCTGGGAAGCAGGAAGGCCTACAGGCAGATGTTGTGCAGGAGAAGGAGCTGAGA	ENSRNOT00000082958	-1	48719692	48797881	ENSRNOT00000082958 4363 152 - 78190 CCGTGAACAGACACCATGACCAAGGCAACTTTTACAAAGGACACTGTTTAATTGGGGCTGGCTTATACAGTTTCAGAGGTTCACTACATTATCATCATGGCGGCAGACATGACAGCATCCAGGCAGATATGGTACTGGAGAAGGAGCTGAGA	score=142 EG2=3.4e-07 E=3.8e-13
TCONS_00002361	-2	44160595-44160687,44162285-44162456	2360 91 73 + 265 ATAGTTTCAGAGGTTTAGTCCACTATCATCATGGCAGGAAGCATGGCAGCATCCAGGCAGGCATGGTGCTGGG	ENSRNOT00000082958	-1	48719692	48797881	ENSRNOT00000082958 4429 73 - 78190 ACAGTTTCAGAGGTTCACTACATTATCATCATGGCGGCAGACATGACAGCATCCAGGCAGATATGGTACTGGA	score=139 EG2=1.1e-06 E=1.2e-12
TCONS_00000754	-10	14636807-14637108,14639216-14639315	753 19 110 + 402 TTATAAAGCACAGCATTTAATTGGGGCTGGCTTA--CAGGTTCAGAGGTTGGATCCATTACTATCATGGCAGAAAGCATGGCAGTGTGCAGGCAGACGTGGTGCTGGAGGAG	ENSRNOT00000082958	-1	48719692	48797881	ENSRNOT00000082958 4394 112 - 78190 TTACAAAGGACACTGTTTAATTGGGGCTGGCTTATACAGTTTCAGAGGTTCACTACATTATCATCATGGCGGCAGACATGACAGCATCCAGGCAGATATGGTACTGGAGAAG	score=138 EG2=1.6e-06 E=1.8e-12
TCONS_00000937	-11	7330571-7330713,7334341-7335738	936 1147 125 + 1541 CTGTGAAGCGACACCATGACCAAGGCAGCTTTTATAAAGAGAAACATTTAACTGGGGCTGGCTTAT--AGTTTGAGAAGTTCAGTCCATTTTCATCATGTGGCTAAGCATGGCAGCAGACCGGCAGA	ENSRNOT00000082958	-1	48719692	48797881	ENSRNOT00000082958 4363 127 - 78190 CCGTGAACAGACACCATGACCAAGGCAACTTTTACAAAGGACACTGTTTAATTGGGGCTGGCTTATACAGTTTCAGAGGTTCACTACATTATCATCATGGCGGCAGACATGACAGCATCCAGGCAGA	score=131 EG2=2.4e-05 E=2.7e-11
TCONS_00004080	-8	15115157-15119351,15119870-15120694,15129343-15129524	4079 2037 146 + 5202 TTATCTATCTATCCATCATCTATCTATTATCTATCTATCTATCTATCTATCTATCTATCTATCTATCTATCTATCTATCTATCTATCTATCATCTATCTATTTATCATCTATCTATCTTTCTTCTATCTATCATCTATCTATCTAT	ENSRNOT00000082958	-1	48719692	48797881	ENSRNOT00000082958 413 141 - 78190 CTATCTATCTGTCTTCTATCTATCTGTCATCTATCTATCTGTC-ATCTATCTATCTGTC-ATCTATCTATCTGTC-ATCTATCTATCTGTCATCTATCTATCTATCATCTATCTATCTCTGT--TACCTATCATCTATATATCTAT	score=130 EG2=3.6e-05 E=4e-11
TCONS_00000399	-1	95401780-95402088,95453626-95453738	398 164 114 + 422 CTGTGAAGAGACACCATGACCAAGGCAACACTTAACAAGGACAACATTTAATTGGAGCTGGCT--TACAGGTTCAGAGGTCCAGTCCATTAGTATCACGGTGGGAAGCAAGGCAGC	ENSRNOT00000082958	-1	48719692	48797881	ENSRNOT00000082958 4363 116 - 78190 CCGTGAACAGACACCATGACCAAGGCAACTTTTACAAAGGACACTGTTTAATTGGGGCTGGCTTATACAGTTTCAGAGGTTCACTACATTATCATCATGGCGGCAGACATGACAGC	score=127 EG2=0.00012 E=1.3e-10
TCONS_00003678	-6	144237086-144237761,144251708-144251819	3677 246 88 + 788 TTCAGAAGTTTAGTCCATTATCATTGTGGTTAAAAGTATGGCAGTGCGTAGGCCGATGTGGTGTTGGAGAAGGAGCTGAGAGCTTTAT	ENSRNOT00000082958	-1	48719692	48797881	ENSRNOT00000082958 4434 88 - 78190 TTCAGAGGTTCACTACATTATCATCATGGCGGCAGACATGACAGCATCCAGGCAGATATGGTACTGGAGAAGGAGCTGAGAGGTCTAT	score=126 EG2=0.00017 E=1.9e-10
TCONS_00003263	5+	93089113-93091157,93091200-93095170	3262 345 88 + 6016 TACAGTTTCAGAGGCTTATTCCATTATCATGGTGGTAGGGAGCATGGCAACACACAGGCAGACATGGTGCTAGAGAAGGAACTTAGAG	ENSRNOT00000082958	-1	48719692	48797881	ENSRNOT00000082958 4428 88 - 78190 TACAGTTTCAGAGGTTCACTACATTATCATCATGGCGGCAGACATGACAGCATCCAGGCAGATATGGTACTGGAGAAGGAGCTGAGAG	score=124 EG2=0.00037 E=4.2e-10
TCONS_00002063	-19	9585916-9586305,9587422-9587532	2062 292 77 + 501 TACAGGTTCTGAGGTTCAGCCCATTATCATCATGGTGGGAG-CATGGCAGCATCAAGGCAGGCATGGTGCTGGAGGAG	ENSRNOT00000082958	-1	48719692	48797881	ENSRNOT00000082958 4428 78 - 78190 TACAGTTTCAGAGGTTCACTACATTATCATCATGGCGGCAGACATGACAGCATCCAGGCAGATATGGTACTGGAGAAG	score=121 EG2=0.0012 E=1.3e-09
TCONS_00003850	-7	9981389-9982492,9989790-9991352	3849 6 77 + 2667 TACAGGTTCAGAGGTTCAATCCACTATCATCAAGGTGGAA-ACATGGCAGCATCCAGGCAGGCACGGTGCAGGAGGAG	ENSRNOT00000082958	-1	48719692	48797881	ENSRNOT00000082958 4428 78 - 78190 TACAGTTTCAGAGGTTCACTACATTATCATCATGGCGGCAGACATGACAGCATCCAGGCAGATATGGTACTGGAGAAG	score=113 EG2=0.027 E=3e-08
TCONS_00004080	-8	15115157-15119351,15119870-15120694,15129343-15129524	4079 1804 205 + 5202 ATCTGTCTGTCTGTCTATCTATCTATCTATCTATCTATCTATCTATCTA-TCTATCTATC---CATCCATCCATCTATTATCTATCTATCTATCTGTCATCTATC---CATCCATCTATCTATTATCTATCTCTCTATCATCTATCTATCTATCTATCTATCTATCTATCTATCTATCTATCATCTATCTATCTATCTATCTATCATCTATC	ENSRNOT00000082958	-1	48719692	48797881	ENSRNOT00000082958 362 208 - 78190 ATCTGTCTGTCTATCTATCTATCTATCTATCNANNNANCNATCTATCTAATCTATCTATCTGTCTTCTATCTATCTGTCATCTATCTATCTGTCATCTATCTATCTGTCATCTATCTATCTGTCATCTATCTATCTGTCATCTATCTATCTATC-ATCTATCTATCTCTGT---TACCTATCATCTATATATCTATTCGTTTATCATCTATC	score=112 EG2=0.04 E=4.4e-08
TCONS_00004347	-9	64885968-64889853,64891280-64891374	4346 3005 91 + 3981 CGGTTTCAGAGGTTTAGTCCATTATGGTAATGGTGAGAAGCCTGGTGGCACACAGGCAGAAACAATGTTGGAGAAGGAGCTGAGAGTTCTA	ENSRNOT00000082958	-1	48719692	48797881	ENSRNOT00000082958 4430 91 - 78190 CAGTTTCAGAGGTTCACTACATTATCATCATGGCGGCAGACATGACAGCATCCAGGCAGATATGGTACTGGAGAAGGAGCTGAGAGGTCTA	score=112 EG2=0.04 E=4.4e-08
TCONS_00004348	-9	64885968-64889368,64889819-64889853,64891280-64891398	4347 3005 91 + 3555 CGGTTTCAGAGGTTTAGTCCATTATGGTAATGGTGAGAAGCCTGGTGGCACACAGGCAGAAACAATGTTGGAGAAGGAGCTGAGAGTTCTA	ENSRNOT00000082958	-1	48719692	48797881	ENSRNOT00000082958 4430 91 - 78190 CAGTTTCAGAGGTTCACTACATTATCATCATGGCGGCAGACATGACAGCATCCAGGCAGATATGGTACTGGAGAAGGAGCTGAGAGGTCTA	score=112 EG2=0.04 E=4.4e-08
TCONS_00000569	-1	247414943-247417972,247417995-247418401	568 1112 112 + 3437 TACTGTGACCTAGGCAACTCTAAAAAAGGAAACCATTTAACTGGG-CTGGCTC--ACAGTTTCAGAGGTCTAGTCCATTATCATCATGGTGGGAAGTGTGGCAGTGTGCAGGCAG	ENSRNOT00000082958	-1	48719692	48797881	ENSRNOT00000082958 4374 115 - 78190 CACCATGACCAAGGCAACTTTTACAAAGGACACTGTTTAATTGGGGCTGGCTTATACAGTTTCAGAGGTTCACTACATTATCATCATGGCGGCAGACATGACAGCATCCAGGCAG	score=107 EG2=0.28 E=3.1e-07
TCONS_00001368	-14	73733207-73734369,73737658-73737871	1367 654 92 + 1377 TACAGCTTAAGAGGTTTAGTCCATTCTCATCACACTGAGAAAGATGGCAGCATCCAGGCGGACATGGTACTGGAGA-GGAGCTGAGAGTTCTA	ENSRNOT00000082958	-1	48719692	48797881	ENSRNOT00000082958 4428 93 - 78190 TACAGTTTCAGAGGTTCACTACATTATCATCATGGCGGCAGACATGACAGCATCCAGGCAGATATGGTACTGGAGAAGGAGCTGAGAGGTCTA	score=106 EG2=0.41 E=4.6e-07
TCONS_00003857	-7	18375712-18376203,18390928-18390967	3856 332 89 + 532 CTGTGAAAAGACACCATGACCAATGTAAGTTTTATAAAGGACA---TTTCATTGGGGCTGGCTTA--CAGGTTCAGAGGTTCAGTCCATTATCA	ENSRNOT00000082958	-1	48719692	48797881	ENSRNOT00000082958 4363 94 - 78190 CCGTGAACAGACACCATGACCAAGGCAACTTTTACAAAGGACACTGTTTAATTGGGGCTGGCTTATACAGTTTCAGAGGTTCACTACATTATCA	score=101 EG2=2.9 E=3.2e-06
TCONS_00004261	9+	65599888-65600582,65603004-65603340	4260 498 80 + 1032 GCAGCACACAGGCAGACATGGTGCTGTAG-AGGACCTGAGAGTTCTA-TATCTTGATCCACAGGCAGCCAGGAGGAGGCTCT	ENSRNOT00000082958	-1	48719692	48797881	ENSRNOT00000082958 4474 82 - 78190 ACAGCATCCAGGCAGATATGGTACTGGAGAAGGAGCTGAGAGGTCTATTATCTTAATCCAAAAGCTGCCAGGAAGAGACCCT	score=101 EG2=2.9 E=3.2e-06
TCONS_00001597	16+	60525244-60525426,60526481-60527271	1596 553 48 + 974 GGTGACATCCAGGCAGACATAGTGCTGGAGAGGTAGCTGAGAGTTCTA	ENSRNOT00000082958	-1	48719692	48797881	ENSRNOT00000082958 4473 48 - 78190 GACAGCATCCAGGCAGATATGGTACTGGAGAAGGAGCTGAGAGGTCTA	score=91 EG2=1.4e+02 E=0.00016
TCONS_00002550	-20	134213-134382,159001-159186	2549 15 58 + 356 GAAGGAGCTGAGACTTCTAC-ATCTTGATCCAAAGGCAGCCAGGAAGAGGCTCTCATTC	ENSRNOT00000082958	-1	48719692	48797881	ENSRNOT00000082958 4502 59 - 78190 GAAGGAGCTGAGAGGTCTATTATCTTAATCCAAAAGCTGCCAGGAAGAGACCCTCTTCC	score=91 EG2=1.4e+02 E=0.00016
TCONS_00001597	16+	60525244-60525426,60526481-60527271	1596 466 74 + 974 TGAAGAGACATTATGACCATGGCAACTCTTATAAAGAAAAGCACTTAATTGGGGCCGGCTTACAGAGGTTTAGG	ENSRNOT00000082958	-1	48719692	48797881	ENSRNOT00000082958 4366 74 - 78190 TGAACAGACACCATGACCAAGGCAACTTTTACAAAGGACACTGTTTAATTGGGGCTGGCTTATACAGTTTCAGA	score=81 EG2=6.9e+03 E=0.0077
TCONS_00003552	-6	6931062-6931258,6931866-6932133	3551 56 115 + 465 CTGTGAAGAGACACCATAGCCAAGACAACTGTTGGAAAGGAAAGCATTCAATTGCAGCTGGCT--TACAGCGTCAGAGGGTTGGTCCATCATCGTCAGAGCAGAGGGTATGGTAGCA	ENSRNOT00000082958	-1	48719692	48797881	ENSRNOT00000082958 4363 117 - 78190 CCGTGAACAGACACCATGACCAAGGCAACTTTTACAAAGGACACTGTTTAATTGGGGCTGGCTTATACAGTTTCAGAGGTTCACTACATTATCATCATGGCGGCAGACATGACAGCA	score=79 EG2=1.5e+04 E=0.017
TCONS_00002909	-3	156790073-156790407,156820660-156820775,156867383-156868143	2908 831 35 + 1212 GGGGCGGGGCTGCTCGGAGCCGGGCTGCTGGCGGC	ENSRNOT00000025808	-1	67368134	67390391	ENSRNOT00000025808 245 35 - 22258 GGGGCAGGAGCCCGCAGAGCCGGGCTGCTCGCAGC	score=79 EG2=1.5e+04 E=0.0048
TCONS_00002912	-3	156809057-156814111,156820660-156820775,156867383-156868182	2911 5551 35 + 5971 GGGGCGGGGCTGCTCGGAGCCGGGCTGCTGGCGGC	ENSRNOT00000025808	-1	67368134	67390391	ENSRNOT00000025808 245 35 - 22258 GGGGCAGGAGCCCGCAGAGCCGGGCTGCTCGCAGC	score=79 EG2=1.5e+04 E=0.0048
TCONS_00001145	13+	88835599-88836725,88844621-88851084	1143 1035 92 + 7591 TCTCTCTCTCTCTCTCTCTCTCTCTCTCTCTCTCTCTCTCTCTCTCACACACACACACACACACACACACACACACACACACACACACACAC	ENSRNOT00000002043	1+	78015472	78023926	ENSRNOT00000002043 6237 92 - 8455 TCTCTCTCTCTCTCTCTCTCTCTCTCTCTCTCTCTCTCTCTCTCTCACACACACACACACACACACACACACACACACACACACACACACAC	score=276 EG2=7.6e-30 E=9e-37
TCONS_00001144	13+	88835599-88836725,88844619-88851084	1144 1035 92 + 7593 TCTCTCTCTCTCTCTCTCTCTCTCTCTCTCTCTCTCTCTCTCTCTCACACACACACACACACACACACACACACACACACACACACACACAC	ENSRNOT00000002043	1+	78015472	78023926	ENSRNOT00000002043 6237 92 - 8455 TCTCTCTCTCTCTCTCTCTCTCTCTCTCTCTCTCTCTCTCTCTCTCACACACACACACACACACACACACACACACACACACACACACACAC	score=276 EG2=7.6e-30 E=9e-37
TCONS_00002640	3+	29978806-29978866,29987912-29993457	2639 4876 92 + 5607 TCTCTCTCTCTCTCTCTCTCTCTCTCTCTCTCTCTCTCTCTCTCTCACACACACACACACACACACACACACACACACACACACACACACAC	ENSRNOT00000002043	1+	78015472	78023926	ENSRNOT00000002043 6237 92 - 8455 TCTCTCTCTCTCTCTCTCTCTCTCTCTCTCTCTCTCTCTCTCTCTCACACACACACACACACACACACACACACACACACACACACACACAC	score=276 EG2=7.6e-30 E=9e-37
TCONS_00001145	13+	88835599-88836725,88844621-88851084	1143 1033 92 + 7591 TCTCTCTCTCTCTCTCTCTCTCTCTCTCTCTCTCTCTCTCTCTCTCTCACACACACACACACACACACACACACACACACACACACACACAC	ENSRNOT00000002043	1+	78015472	78023926	ENSRNOT00000002043 6237 92 - 8455 TCTCTCTCTCTCTCTCTCTCTCTCTCTCTCTCTCTCTCTCTCTCTCACACACACACACACACACACACACACACACACACACACACACACAC	score=268 EG2=1.7e-28 E=2e-35
TCONS_00001145	13+	88835599-88836725,88844621-88851084	1143 1037 92 + 7591 TCTCTCTCTCTCTCTCTCTCTCTCTCTCTCTCTCTCTCTCTCTCACACACACACACACACACACACACACACACACACACACACACACACAC	ENSRNOT00000002043	1+	78015472	78023926	ENSRNOT00000002043 6237 92 - 8455 TCTCTCTCTCTCTCTCTCTCTCTCTCTCTCTCTCTCTCTCTCTCTCACACACACACACACACACACACACACACACACACACACACACACAC	score=268 EG2=1.7e-28 E=2e-35
TCONS_00001144	13+	88835599-88836725,88844619-88851084	1144 1033 92 + 7593 TCTCTCTCTCTCTCTCTCTCTCTCTCTCTCTCTCTCTCTCTCTCTCTCACACACACACACACACACACACACACACACACACACACACACAC	ENSRNOT00000002043	1+	78015472	78023926	ENSRNOT00000002043 6237 92 - 8455 TCTCTCTCTCTCTCTCTCTCTCTCTCTCTCTCTCTCTCTCTCTCTCACACACACACACACACACACACACACACACACACACACACACACAC	score=268 EG2=1.7e-28 E=2e-35
TCONS_00001144	13+	88835599-88836725,88844619-88851084	1144 1037 92 + 7593 TCTCTCTCTCTCTCTCTCTCTCTCTCTCTCTCTCTCTCTCTCTCACACACACACACACACACACACACACACACACACACACACACACACAC	ENSRNOT00000002043	1+	78015472	78023926	ENSRNOT00000002043 6237 92 - 8455 TCTCTCTCTCTCTCTCTCTCTCTCTCTCTCTCTCTCTCTCTCTCTCACACACACACACACACACACACACACACACACACACACACACACAC	score=268 EG2=1.7e-28 E=2e-35
TCONS_00002109	-19	42900035-42903447,42903500-42905306	2108 1253 93 + 5220 TTCATTCTCTCTCTCTCTCTCTCTCTCTCTCTCTCTCTCTCTCTCTCACACACACACACACACACACACACACACACACACACACACACACAC	ENSRNOT00000002043	1+	78015472	78023926	ENSRNOT00000002043 6236 93 - 8455 TTCTCTCTCTCTCTCTCTCTCTCTCTCTCTCTCTCTCTCTCTCTCTCACACACACACACACACACACACACACACACACACACACACACACAC	score=267 EG2=2.5e-28 E=3e-35
TCONS_00002109	-19	42900035-42903447,42903500-42905306	2108 1257 91 + 5220 TTCTCTCTCTCTCTCTCTCTCTCTCTCTCTCTCTCTCTCTCTCACACACACACACACACACACACACACACACACACACACACACACACAC	ENSRNOT00000002043	1+	78015472	78023926	ENSRNOT00000002043 6238 91 - 8455 CTCTCTCTCTCTCTCTCTCTCTCTCTCTCTCTCTCTCTCTCTCTCACACACACACACACACACACACACACACACACACACACACACACAC	score=263 EG2=1.2e-27 E=1.4e-34
TCONS_00003807	7+	119697197-119699331,119699431-119699463,119699530-119701234	3804 333 85 + 3873 CTCTCTCTCTCTCTCTCTCTCTCTCTCTCTCTCTCTCTCTCACACACACACACACACACACACACACACACACACACACACACAC	ENSRNOT00000002043	1+	78015472	78023926	ENSRNOT00000002043 6242 85 - 8455 CTCTCTCTCTCTCTCTCTCTCTCTCTCTCTCTCTCTCTCTCACACACACACACACACACACACACACACACACACACACACACAC	score=256 EG2=1.8e-26 E=2.2e-33
TCONS_00003806	7+	119697197-119697836,119700119-119701234	3805 333 85 + 1756 CTCTCTCTCTCTCTCTCTCTCTCTCTCTCTCTCTCTCTCTCACACACACACACACACACACACACACACACACACACACACACAC	ENSRNOT00000002043	1+	78015472	78023926	ENSRNOT00000002043 6242 85 - 8455 CTCTCTCTCTCTCTCTCTCTCTCTCTCTCTCTCTCTCTCTCACACACACACACACACACACACACACACACACACACACACACAC	score=256 EG2=1.8e-26 E=2.2e-33
TCONS_00003805	7+	119697197-119699331,119699398-119699463,119699530-119701234	3806 333 85 + 3906 CTCTCTCTCTCTCTCTCTCTCTCTCTCTCTCTCTCTCTCTCACACACACACACACACACACACACACACACACACACACACACAC	ENSRNOT00000002043	1+	78015472	78023926	ENSRNOT00000002043 6242 85 - 8455 CTCTCTCTCTCTCTCTCTCTCTCTCTCTCTCTCTCTCTCTCACACACACACACACACACACACACACACACACACACACACACAC	score=256 EG2=1.8e-26 E=2.2e-33
TCONS_00001145	13+	88835599-88836725,88844621-88851084	1143 1033 90 + 7591 TCTCTCTCTCTCTCTCTCTCTCTCTCTCTCTCTCTCTCTCTCTCTCTCACACACACACACACACACACACACACACACACACACACACAC	ENSRNOT00000002043	1+	78015472	78023926	ENSRNOT00000002043 6239 90 - 8455 TCTCTCTCTCTCTCTCTCTCTCTCTCTCTCTCTCTCTCTCTCTCACACACACACACACACACACACACACACACACACACACACACACAC	score=254 EG2=4e-26 E=4.7e-33
TCONS_00001144	13+	88835599-88836725,88844619-88851084	1144 1033 90 + 7593 TCTCTCTCTCTCTCTCTCTCTCTCTCTCTCTCTCTCTCTCTCTCTCTCACACACACACACACACACACACACACACACACACACACACAC	ENSRNOT00000002043	1+	78015472	78023926	ENSRNOT00000002043 6239 90 - 8455 TCTCTCTCTCTCTCTCTCTCTCTCTCTCTCTCTCTCTCTCTCTCACACACACACACACACACACACACACACACACACACACACACACAC	score=254 EG2=4e-26 E=4.7e-33
TCONS_00002109	-19	42900035-42903447,42903500-42905306	2108 1253 91 + 5220 TTCATTCTCTCTCTCTCTCTCTCTCTCTCTCTCTCTCTCTCTCTCTCACACACACACACACACACACACACACACACACACACACACACAC	ENSRNOT00000002043	1+	78015472	78023926	ENSRNOT00000002043 6238 91 - 8455 CTCTCTCTCTCTCTCTCTCTCTCTCTCTCTCTCTCTCTCTCTCTCACACACACACACACACACACACACACACACACACACACACACACAC	score=252 EG2=8.6e-26 E=1e-32
TCONS_00001236	-13	113466790-113468682,113468807-113500847	1235 7803 92 + 33934 TCTGTCTGTCTGTCTCTCTCTCTCTCTCTCTCTCTCTCTCTCTCTCACACACACACACACACACACACACACACACACACACACACACACAC	ENSRNOT00000002043	1+	78015472	78023926	ENSRNOT00000002043 6237 92 - 8455 TCTCTCTCTCTCTCTCTCTCTCTCTCTCTCTCTCTCTCTCTCTCTCACACACACACACACACACACACACACACACACACACACACACACAC	score=246 EG2=8.9e-25 E=1.1e-31
TCONS_00001236	-13	113466790-113468682,113468807-113500847	1235 7807 90 + 33934 TCTGTCTGTCTCTCTCTCTCTCTCTCTCTCTCTCTCTCTCTCACACACACACACACACACACACACACACACACACACACACACACACAC	ENSRNOT00000002043	1+	78015472	78023926	ENSRNOT00000002043 6239 90 - 8455 TCTCTCTCTCTCTCTCTCTCTCTCTCTCTCTCTCTCTCTCTCTCACACACACACACACACACACACACACACACACACACACACACACAC	score=242 EG2=4.2e-24 E=5.1e-31
TCONS_00001236	-13	113466790-113468682,113468807-113500847	1235 7807 92 + 33934 TCTGTCTGTCTCTCTCTCTCTCTCTCTCTCTCTCTCTCTCTCACACACACACACACACACACACACACACACACACACACACACACACACAC	ENSRNOT00000002043	1+	78015472	78023926	ENSRNOT00000002043 6237 92 - 8455 TCTCTCTCTCTCTCTCTCTCTCTCTCTCTCTCTCTCTCTCTCTCTCACACACACACACACACACACACACACACACACACACACACACACAC	score=240 EG2=9.2e-24 E=1.1e-30
TCONS_00001895	18+	31749780-31753347,31753582-31761136	1894 10656 83 + 11123 TTTTATCTCTCTCTCTCTCTCTCTCTCTCTCTCTCTCTCTCTCTCTCTCACACACACACACACACACACACACACACACACAC	ENSRNOT00000002043	1+	78015472	78023926	ENSRNOT00000002043 6234 83 - 8455 TCTTCTCTCTCTCTCTCTCTCTCTCTCTCTCTCTCTCTCTCTCTCTCTCACACACACACACACACACACACACACACACACAC	score=235 EG2=6.5e-23 E=7.7e-30
TCONS_00001236	-13	113466790-113468682,113468807-113500847	1235 7803 90 + 33934 TCTGTCTGTCTGTCTCTCTCTCTCTCTCTCTCTCTCTCTCTCTCTCACACACACACACACACACACACACACACACACACACACACACAC	ENSRNOT00000002043	1+	78015472	78023926	ENSRNOT00000002043 6239 90 - 8455 TCTCTCTCTCTCTCTCTCTCTCTCTCTCTCTCTCTCTCTCTCTCACACACACACACACACACACACACACACACACACACACACACACAC	score=232 EG2=2.1e-22 E=2.5e-29
TCONS_00001895	18+	31749780-31753347,31753582-31761136	1894 10656 83 + 11123 TTTTATCTCTCTCTCTCTCTCTCTCTCTCTCTCTCTCTCTCTCTCTCTCACACACACACACACACACACACACACACACACAC	ENSRNOT00000002043	1+	78015472	78023926	ENSRNOT00000002043 6232 83 - 8455 TTTCTTCTCTCTCTCTCTCTCTCTCTCTCTCTCTCTCTCTCTCTCTCTCTCACACACACACACACACACACACACACACACAC	score=227 EG2=1.5e-21 E=1.7e-28
TCONS_00001895	18+	31749780-31753347,31753582-31761136	1894 10656 83 + 11123 TTTTATCTCTCTCTCTCTCTCTCTCTCTCTCTCTCTCTCTCTCTCTCTCACACACACACACACACACACACACACACACACAC	ENSRNOT00000002043	1+	78015472	78023926	ENSRNOT00000002043 6236 83 - 8455 TTCTCTCTCTCTCTCTCTCTCTCTCTCTCTCTCTCTCTCTCTCTCTCACACACACACACACACACACACACACACACACACAC	score=227 EG2=1.5e-21 E=1.7e-28
TCONS_00000453	-1	177656222-177656502,177656537-177656655,177656894-177668046	452 7723 79 + 11553 TCTGTCTCTCTCTCTGTCTCTCTCTCTCTCTCTCTCTCTCTCTCTCACACACACACACACACACACACACACACACACG	ENSRNOT00000002043	1+	78015472	78023926	ENSRNOT00000002043 6237 79 - 8455 TCTCTCTCTCTCTCTCTCTCTCTCTCTCTCTCTCTCTCTCTCTCTCACACACACACACACACACACACACACACACACA	score=215 EG2=1.5e-19 E=1.9e-26
TCONS_00000838	-10	89264765-89264799,89292356-89292749	837 51 71 + 429 TCTCTCTCTCTCTCTCTCTCTCTCACACACACACACACACACACACACACACACACACACACACACACACG	ENSRNOT00000002043	1+	78015472	78023926	ENSRNOT00000002043 6259 71 - 8455 TCTCTCTCTCTCTCTCTCTCTCTCACACACACACACACACACACACACACACACACACACACACACACACG	score=214 EG2=2.3e-19 E=2.7e-26
TCONS_00001207	-13	86600291-86616525,86616822-86621284	1205 18823 75 + 20698 CTCTCTCTCTCTCTCTCTCTCTCTCTCTCACACACACACACACACACACACACAAACACACACACACACAAACAC	ENSRNOT00000002043	1+	78015472	78023926	ENSRNOT00000002043 6254 75 - 8455 CTCTCTCTCTCTCTCTCTCTCTCTCTCTCACACACACACACACACACACACACACACACACACACACACACACAC	score=206 EG2=5.1e-18 E=6.1e-25
TCONS_00001206	-13	86600291-86616292,86616589-86621284	1206 18823 75 + 20698 CTCTCTCTCTCTCTCTCTCTCTCTCTCTCACACACACACACACACACACACACAAACACACACACACACAAACAC	ENSRNOT00000002043	1+	78015472	78023926	ENSRNOT00000002043 6254 75 - 8455 CTCTCTCTCTCTCTCTCTCTCTCTCTCTCACACACACACACACACACACACACACACACACACACACACACACAC	score=206 EG2=5.1e-18 E=6.1e-25
TCONS_00002962	4+	58420882-58434811,58434844-58436110	2961 4157 86 + 15197 TCTGTCTGTCTGTCTCTGTCTCTGTCTCTGTCTCTCTCTCACACAAACACACACACACACACACACACACACACACACACACACAC	ENSRNOT00000002043	1+	78015472	78023926	ENSRNOT00000002043 6243 86 - 8455 TCTCTCTCTCTCTCTCTCTCTCTCTCTCTCTCTCTCTCTCACACACACACACACACACACACACACACACACACACACACACACAC	score=188 EG2=5.7e-15 E=6.8e-22
TCONS_00004133	-8	53056263-53056856,53066311-53067002	4132 524 93 + 1286 TCTGTCTGTCTGTCTCTCTCTCTCTCTCTCTCTCTCACACACACACACACACACACCCTCACACACCCTCACACACACACACACACACACGGT	ENSRNOT00000002043	1+	78015472	78023926	ENSRNOT00000002043 6239 93 - 8455 TCTCTCTCTCTCTCTCTCTCTCTCTCTCTCTCTCTCTCTCTCTCACACACACACACACACACACACACACACACACACACACACACACACGGT	score=186 EG2=1.2e-14 E=1.5e-21
TCONS_00002588	-20	10904466-10904514,10953830-10957805	2587 3 58 + 4025 TCTCTCTCTCTCTCTCTCTCTCTCTCTCTCTCTCTCTCTCTCTCTCACACACACGTAT	ENSRNOT00000002043	1+	78015472	78023926	ENSRNOT00000002043 6237 58 - 8455 TCTCTCTCTCTCTCTCTCTCTCTCTCTCTCTCTCTCTCTCTCTCTCACACACACACAC	score=167 EG2=2e-11 E=2.4e-18
TCONS_00002588	-20	10904466-10904514,10953830-10957805	2587 1 60 + 4025 TCTCTCTCTCTCTCTCTCTCTCTCTCTCTCTCTCTCTCTCTCTCTCTCACACACACGTAT	ENSRNOT00000002043	1+	78015472	78023926	ENSRNOT00000002043 6237 60 - 8455 TCTCTCTCTCTCTCTCTCTCTCTCTCTCTCTCTCTCTCTCTCTCTCACACACACACACAC	score=165 EG2=4.4e-11 E=5.2e-18
TCONS_00002588	-20	10904466-10904514,10953830-10957805	2587 5 56 + 4025 TCTCTCTCTCTCTCTCTCTCTCTCTCTCTCTCTCTCTCTCTCTCACACACACGTAT	ENSRNOT00000002043	1+	78015472	78023926	ENSRNOT00000002043 6237 56 - 8455 TCTCTCTCTCTCTCTCTCTCTCTCTCTCTCTCTCTCTCTCTCTCTCACACACACAC	score=153 EG2=4.7e-09 E=5.6e-16
TCONS_00000685	10+	73620853-73620868,73698794-73702330	684 2825 53 + 3553 TTTTTTCTCTCTCTCTCTCTCTCTCTCTCTCTTTCTCTCTCTCTCTCTCTCAT	ENSRNOT00000002043	1+	78015472	78023926	ENSRNOT00000002043 6232 53 - 8455 TTTCTTCTCTCTCTCTCTCTCTCTCTCTCTCTCTCTCTCTCTCTCTCTCTCAC	score=147 EG2=4.8e-08 E=5.8e-15
TCONS_00001598	16+	60587138-60588992,60589090-60589303,60589409-60590700	1597 2354 48 + 3361 CTTCTCTCTCTCTCTCTCTCTCTCTCTCTCTCTCTCTCTCTCTCTCTC	ENSRNOT00000002043	1+	78015472	78023926	ENSRNOT00000002043 6235 48 - 8455 CTTCTCTCTCTCTCTCTCTCTCTCTCTCTCTCTCTCTCTCTCTCTCTC	score=144 EG2=1.5e-07 E=1.9e-14
TCONS_00001729	17+	35953568-35956837,35957140-35957903	1728 3002 48 + 4034 CTTCTCTCTCTCTCTCTCTCTCTCTCTCTCTCTCTCTCTCTCTCTCTC	ENSRNOT00000002043	1+	78015472	78023926	ENSRNOT00000002043 6235 48 - 8455 CTTCTCTCTCTCTCTCTCTCTCTCTCTCTCTCTCTCTCTCTCTCTCTC	score=144 EG2=1.5e-07 E=1.9e-14
TCONS_00002454	-2	211531361-211534641,211534944-211535180	2453 514 57 + 3518 GTTCACTTGTTTCTCTCTCTCTCTCTCTCTCTCTCTCTCTCTCTCTCTCTCTCTCTC	ENSRNOT00000002043	1+	78015472	78023926	ENSRNOT00000002043 6226 57 - 8455 ACCCTCTTTCTTCTCTCTCTCTCTCTCTCTCTCTCTCTCTCTCTCTCTCTCTCTCTC	score=144 EG2=1.5e-07 E=1.9e-14
TCONS_00003267	5+	100641259-100642187,100642578-100642954	3266 564 49 + 1306 TTCTCTCTCTCTCTCTCTCTCTCTCTCTCTCTCTCTCTCTCTCTCTCAT	ENSRNOT00000002043	1+	78015472	78023926	ENSRNOT00000002043 6236 49 - 8455 TTCTCTCTCTCTCTCTCTCTCTCTCTCTCTCTCTCTCTCTCTCTCTCAC	score=143 EG2=2.3e-07 E=2.7e-14
TCONS_00003217	-4	178219254-178220768,178220789-178225654	3216 1280 56 + 6381 TCTTTCTTTCTCTCTCTCTCTCTCTCTCTCTCTCTCTCTCTCTCTCTCTCTCTCTC	ENSRNOT00000002043	1+	78015472	78023926	ENSRNOT00000002043 6227 56 - 8455 CCCTCTTTCTTCTCTCTCTCTCTCTCTCTCTCTCTCTCTCTCTCTCTCTCTCTCTC	score=140 EG2=7.3e-07 E=8.8e-14
TCONS_00000685	10+	73620853-73620868,73698794-73702330	684 2825 53 + 3553 TTTTTTCTCTCTCTCTCTCTCTCTCTCTCTCTTTCTCTCTCTCTCTCTCTCAT	ENSRNOT00000002043	1+	78015472	78023926	ENSRNOT00000002043 6234 53 - 8455 TCTTCTCTCTCTCTCTCTCTCTCTCTCTCTCTCTCTCTCTCTCTCTCTCACAC	score=138 EG2=1.6e-06 E=1.9e-13
TCONS_00003217	-4	178219254-178220768,178220789-178225654	3216 1276 56 + 6381 TCTTTCTTTCTTTCTCTCTCTCTCTCTCTCTCTCTCTCTCTCTCTCTCTCTCTCTC	ENSRNOT00000002043	1+	78015472	78023926	ENSRNOT00000002043 6227 56 - 8455 CCCTCTTTCTTCTCTCTCTCTCTCTCTCTCTCTCTCTCTCTCTCTCTCTCTCTCTC	score=137 EG2=2.4e-06 E=2.8e-13
TCONS_00001170	13+	106402589-106405737,106405857-106407037	1169 2997 48 + 4330 CTTCTCTCTCCCTCTCTCTCTCTCTCTCTCTCTCTCTCTCTCTCTCTC	ENSRNOT00000002043	1+	78015472	78023926	ENSRNOT00000002043 6235 48 - 8455 CTTCTCTCTCTCTCTCTCTCTCTCTCTCTCTCTCTCTCTCTCTCTCTC	score=136 EG2=3.5e-06 E=4.2e-13
TCONS_00003645	-6	104751378-104756600,104756688-104757829	3644 903 48 + 6365 TCTCTCTCTCTCTCTCTCTCTCTCTCTCTCTCTCTCTCTCTCTGTCAC	ENSRNOT00000002043	1+	78015472	78023926	ENSRNOT00000002043 6237 48 - 8455 TCTCTCTCTCTCTCTCTCTCTCTCTCTCTCTCTCTCTCTCTCTCTCAC	score=134 EG2=7.6e-06 E=9.1e-13
TCONS_00000685	10+	73620853-73620868,73698794-73702330	684 2825 51 + 3553 TTTTTTCTCTCTCTCTCTCTCTCTCTCTCTCTTTCTCTCTCTCTCTCTCTC	ENSRNOT00000002043	1+	78015472	78023926	ENSRNOT00000002043 6230 51 - 8455 TCTTTCTTCTCTCTCTCTCTCTCTCTCTCTCTCTCTCTCTCTCTCTCTCTC	score=133 EG2=1.1e-05 E=1.3e-12
TCONS_00003472	6+	49838653-49840516,49840637-49841355	3471 1563 53 + 2583 TTTTTTGTCTATCTCTCTCTCTCTCTCTCTCTCTCTCTCTCTCTCTCTCTCTC	ENSRNOT00000002043	1+	78015472	78023926	ENSRNOT00000002043 6230 53 - 8455 TCTTTCTTCTCTCTCTCTCTCTCTCTCTCTCTCTCTCTCTCTCTCTCTCTCTC	score=132 EG2=1.6e-05 E=2e-12
TCONS_00003472	6+	49838653-49840516,49840637-49841355	3471 1563 51 + 2583 TTTTTTGTCTATCTCTCTCTCTCTCTCTCTCTCTCTCTCTCTCTCTCTCTC	ENSRNOT00000002043	1+	78015472	78023926	ENSRNOT00000002043 6232 51 - 8455 TTTCTTCTCTCTCTCTCTCTCTCTCTCTCTCTCTCTCTCTCTCTCTCTCTC	score=127 EG2=0.00012 E=1.4e-11
TCONS_00003350	-5	56425137-56426954,56427083-56429620	3349 2599 93 + 4356 TTTTGTCTCTCTCTCTCTCTCTCTCTCTCTCTCTCTCTCTCTCTGTGT-GTGTGTGTGTGTGTGTGTGTGTGTGTGTGTGTGTGTGTGTGTGTG	ENSRNOT00000002043	1+	78015472	78023926	ENSRNOT00000002043 6234 94 - 8455 TCTTCTCTCTCTCTCTCTCTCTCTCTCTCTCTCTCTCTCTCTCTCTCTCACACACACACACACACACACACACACACACACACACACACACACA	score=126 EG2=0.00017 E=2e-11
TCONS_00003350	-5	56425137-56426954,56427083-56429620	3349 2599 93 + 4356 TTTTGTCTCTCTCTCTCTCTCTCTCTCTCTCTCTCTCTCTCTCTGTGTGT-GTGTGTGTGTGTGTGTGTGTGTGTGTGTGTGTGTGTGTGTGTG	ENSRNOT00000002043	1+	78015472	78023926	ENSRNOT00000002043 6232 94 - 8455 TTTCTTCTCTCTCTCTCTCTCTCTCTCTCTCTCTCTCTCTCTCTCTCTCTCACACACACACACACACACACACACACACACACACACACACACA	score=120 EG2=0.0018 E=2.1e-10
TCONS_00003077	4+	177993286-177995576,177995597-178001382	3076 2234 80 + 8077 CTCACACTCACACACTCCCACACTCACACAAACTCGCACATTCACACACACACTCGCATACACATGCACACACAGTCTCA	ENSRNOT00000002043	1+	78015472	78023926	ENSRNOT00000002043 6256 80 - 8455 CTCTCTCTCTCTCTCTCTCTCTCTCTCACACACACACACACACACACACACACACACACACACACACACACACGGTCTCA	score=114 EG2=0.018 E=2.2e-09
TCONS_00004120	-8	46735144-46742759,46743187-46744293	4119 2319 72 + 8723 TTTTCTCTCTCTCTCTGTCTCTCTCTCCTCTTCCGTCACTCCCTCCCTCTCGGGCACACATGTACACACATA	ENSRNOT00000002043	1+	78015472	78023926	ENSRNOT00000002043 6234 72 - 8455 TCTTCTCTCTCTCTCTCTCTCTCTCTCTCTCTCTCTCTCTCTCTCTCTCACACACACACACACACACACACA	score=107 EG2=0.28 E=3.3e-08
TCONS_00000031	1+	41698060-41698940,41699013-41700775	30 1923 59 + 2644 GTCTCAGGTAGCCCAGGCTGGCCTTCATATCATTATGTAGCCAAGGATAACCCTGAACT	ENSRNOT00000002043	1+	78015472	78023926	ENSRNOT00000002043 6330 59 - 8455 GTCTCATATAACCCAGGCTAGCCTCAAGCTCACTATGCAGCCAAAGATGACCTTGAACC	score=106 EG2=0.41 E=4.9e-08
TCONS_00002053	19+	54759466-54759916,54760053-54760252	2052 24 51 + 651 CCTTCCTTCCTTCCTCTCCCTCTCTCTCTCCCTCTCTCTCTCTCTCTCTCT	ENSRNOT00000002043	1+	78015472	78023926	ENSRNOT00000002043 6227 51 - 8455 CCCTCTTTCTTCTCTCTCTCTCTCTCTCTCTCTCTCTCTCTCTCTCTCTCT	score=106 EG2=0.41 E=4.9e-08
TCONS_00002053	19+	54759466-54759916,54760053-54760252	2052 28 47 + 651 CCTTCCTTCCTCTCCCTCTCTCTCTCCCTCTCTCTCTCTCTCTCTCT	ENSRNOT00000002043	1+	78015472	78023926	ENSRNOT00000002043 6227 47 - 8455 CCCTCTTTCTTCTCTCTCTCTCTCTCTCTCTCTCTCTCTCTCTCTCT	score=105 EG2=0.6 E=7.3e-08
TCONS_00004120	-8	46735144-46742759,46743187-46744293	4119 2319 72 + 8723 TTTTCTCTCTCTCTCTGTCTCTCTCTCCTCTTCCGTCACTCCCTCCCTCTCGGGCACACATGTACACACATA	ENSRNOT00000002043	1+	78015472	78023926	ENSRNOT00000002043 6232 72 - 8455 TTTCTTCTCTCTCTCTCTCTCTCTCTCTCTCTCTCTCTCTCTCTCTCTCTCACACACACACACACACACACA	score=105 EG2=0.6 E=7.3e-08
TCONS_00002109	-19	42900035-42903447,42903500-42905306	2108 3616 60 + 5220 GTCTCGTGTATCCCTGGCTGACCTCAAACAGCCTATGTAGCTGAGGATGACCTTGAACCG	ENSRNOT00000002043	1+	78015472	78023926	ENSRNOT00000002043 6330 60 - 8455 GTCTCATATAACCCAGGCTAGCCTCAAGCTCACTATGCAGCCAAAGATGACCTTGAACCA	score=104 EG2=0.89 E=1.1e-07
TCONS_00000405	-1	101125527-101126249,101126918-101126964	404 372 50 + 770 GTAACCCAGGTTGGCCTTGAGCTCACTCAGTAGCCCAGGCTGGCCTTGAA	ENSRNOT00000002043	1+	78015472	78023926	ENSRNOT00000002043 6337 50 - 8455 ATAACCCAGGCTAGCCTCAAGCTCACTATGCAGCCAAAGATGACCTTGAA	score=102 EG2=1.9 E=2.3e-07
TCONS_00003104	-4	14184430-14184855,14185057-14185416,14234762-14235092	3103 145 50 + 1117 TCTCCTCTCTCTCTCTCTCTCTCTCTCTCCCTCTCTCTTCTCTCTCTCTC	ENSRNOT00000002043	1+	78015472	78023926	ENSRNOT00000002043 6234 49 - 8455 TCTTCTCTCTCTCTCTCTCTCTCTCTCTCTCTCTCTC-TCTCTCTCTCTC	score=102 EG2=1.9 E=2.3e-07
TCONS_00002924	-3	170863771-170866217,170866509-170866574	2923 812 50 + 2513 AGCCCAGGCTGGACTCAAACTCACTGTATAGCTGAGGATAACCTTGAACT	ENSRNOT00000002043	1+	78015472	78023926	ENSRNOT00000002043 6339 50 - 8455 AACCCAGGCTAGCCTCAAGCTCACTATGCAGCCAAAGATGACCTTGAACC	score=98 EG2=9.2 E=1.1e-06
TCONS_00000338	-1	8191457-8192856,8195737-8196109	337 189 55 + 1773 TGTGTAGCCCTGACTGGCCTGGAGCTCACTGTGTAGACCAGGCTGGTCTTGAACT	ENSRNOT00000002043	1+	78015472	78023926	ENSRNOT00000002043 6334 55 - 8455 CATATAACCCAGGCTAGCCTCAAGCTCACTATGCAGCCAAAGATGACCTTGAACC	score=90 EG2=2.1e+02 E=2.5e-05
TCONS_00000040	1+	53839568-53840581,53842301-53844271	39 2734 59 + 2985 GTCTTATGTTTCTCGGACTGGCCTTGTATTTACTCTGTAGCCAAAAATGACCTTGAACT	ENSRNOT00000002043	1+	78015472	78023926	ENSRNOT00000002043 6330 59 - 8455 GTCTCATATAACCCAGGCTAGCCTCAAGCTCACTATGCAGCCAAAGATGACCTTGAACC	score=89 EG2=3e+02 E=3.7e-05
TCONS_00002695	3+	93693771-93693871,93695620-93696464	2694 387 49 + 946 GTCTGATATATCCCAGGCTGGCCTTGAATTCACTATATAGTCCAAGATG	ENSRNOT00000002043	1+	78015472	78023926	ENSRNOT00000002043 6330 49 - 8455 GTCTCATATAACCCAGGCTAGCCTCAAGCTCACTATGCAGCCAAAGATG	score=86 EG2=9.8e+02 E=0.00012
TCONS_00001861	18+	2894560-2899015,2900218-2900342	1860 3217 53 + 4581 GGGCTCATATATCACAGACTAGCCTCGTACTCACTATGCAACCAAGAATGACC	ENSRNOT00000002043	1+	78015472	78023926	ENSRNOT00000002043 6329 53 - 8455 GGTCTCATATAACCCAGGCTAGCCTCAAGCTCACTATGCAGCCAAAGATGACC	score=84 EG2=2.1e+03 E=0.00026
TCONS_00001746	17+	60924624-60927750,60927875-60928264	1745 3452 65 + 3517 GGTTGAGGATTTAGCTCAGAGGTAGAGCGCTTGCCTAGCAAGC-CAAGGCCCTGGGTCCGGTCCCC	ENSRNOT00000034266	-1	80267475	80271251	ENSRNOT00000034266 3401 66 - 3777 GGTTGGGGATTTAGCTCAGTGGTAGAGCGCTTGCCTAGCAAGCGCAAGGCCCTGGGTTCGGTCCCC	score=156 EG2=1.4e-09 E=7.7e-17
TCONS_00002701	3+	97905007-97905040,97982485-97983662	2700 0 62 + 1212 CCTGGGTTCGGTCCCCAGCTCCAAAAAAAAAAAAAAAAAAAAAAAAAAAAAAAAAGAGAGAG	ENSRNOT00000034266	-1	80267475	80271251	ENSRNOT00000034266 3451 62 - 3777 CCTGGGTTCGGTCCCCAGCTCCGAAAAAAAGAAAAAAGAAAAAAAAAAAAAAAAAAAAAGAA	score=131 EG2=2.4e-05 E=1.3e-12
TCONS_00000161	1+	198724781-198725164,198726922-198727091,198728122-198728234,198728356-198729334	160 1566 80 + 1646 GGTTTGTGATTTAGTACAATGGTAGAGTGCTTGCCTTTCAAACGTAAGGCCCTAGGTTCAGTTCCTACCACAGGAGGAAG	ENSRNOT00000034266	-1	80267475	80271251	ENSRNOT00000034266 3401 80 - 3777 GGTTGGGGATTTAGCTCAGTGGTAGAGCGCTTGCCTAGCAAGCGCAAGGCCCTGGGTTCGGTCCCCAGCTCCGAAAAAAA	score=119 EG2=0.0026 E=1.4e-10
TCONS_00000286	1+	222583699-222584099,222584330-222584533	285 477 49 + 605 AGGTCCTGGGTTTGGTCCCCAGCTCCAAAAAAAAGAAAAGAAAAAAAAA	ENSRNOT00000034266	-1	80267475	80271251	ENSRNOT00000034266 3447 49 - 3777 AGGCCCTGGGTTCGGTCCCCAGCTCCGAAAAAAAGAAAAAAGAAAAAAA	score=115 EG2=0.012 E=6.5e-10
TCONS_00001680	17+	1760950-1761004,1766997-1767385	1679 0 65 + 444 GCCCTGGGTTGGGTCCCCAGCTCCGAAAAAAAGAACCAAAAAAAAAAAAAAAACCAAAGAAAAAG	ENSRNOT00000034266	-1	80267475	80271251	ENSRNOT00000034266 3449 65 - 3777 GCCCTGGGTTCGGTCCCCAGCTCCGAAAAAAAGAAAAAAGAAAAAAAAAAAAAAAAAAAAAGAAG	score=113 EG2=0.027 E=1.4e-09
TCONS_00003962	8+	7417182-7417563,7417919-7418814	3961 650 35 + 1278 GCCCTGGGTTCGGTCCCCAGCTCCGAAAAAAAGAG	ENSRNOT00000034266	-1	80267475	80271251	ENSRNOT00000034266 3449 35 - 3777 GCCCTGGGTTCGGTCCCCAGCTCCGAAAAAAAGAA	score=109 EG2=0.13 E=6.8e-09
TCONS_00003084	4+	179010193-179010869,179010977-179012052	3083 1580 69 + 1753 GGCTGGGAATGTAGCTCAGTGGGAGAGGGCTTGTCTAGCATGTAGGAAGCCCTGGGTTTAATCCTCGGC	ENSRNOT00000034266	-1	80267475	80271251	ENSRNOT00000034266 3401 69 - 3777 GGTTGGGGATTTAGCTCAGTGGTAGAGCGCTTGCCTAGCAAGCGCAAGGCCCTGGGTTCGGTCCCCAGC	score=108 EG2=0.19 E=1e-08
TCONS_00000602	-1	276617190-276625979,276626238-276637516	601 219 55 + 20069 GCTTGAGGCCCTGGGTTCGGCCCCCAGCTCCTAAAAGAAAGAAAAGAAAAAAAAA	ENSRNOT00000034266	-1	80267475	80271251	ENSRNOT00000034266 3442 55 - 3777 GCGCAAGGCCCTGGGTTCGGTCCCCAGCTCCGAAAAAAAGAAAAAAGAAAAAAAA	score=107 EG2=0.28 E=1.5e-08
TCONS_00002819	-3	80451000-80453803,80454422-80454484	2818 2293 52 + 2867 TTCAGTCCCCAGCTCCGAAAAAAAGAAAAAGAAAAAGGAAAAAAAAAAAAGG	ENSRNOT00000034266	-1	80267475	80271251	ENSRNOT00000034266 3457 52 - 3777 TTCGGTCCCCAGCTCCGAAAAAAAGAAAAAAGAAAAAAAAAAAAAAAAAAAA	score=107 EG2=0.28 E=1.5e-08
TCONS_00002054	19+	55097535-55097632,55097810-55101302	2053 3363 55 + 3591 GGTTCAGTCCCCAGCTCCGGAAAAAAAAGGAAAAAAAGAAAAAAGAAAAAAAAGG	ENSRNOT00000034266	-1	80267475	80271251	ENSRNOT00000034266 3455 55 - 3777 GGTTCGGTCCCCAGCTCCGAAAAAAAGAAAAAAGAAAAAAAAAAAAAAAAAAAAA	score=105 EG2=0.6 E=3.2e-08
TCONS_00000724	10+	103674267-103675443,103675569-103676517	723 1187 57 + 2126 TGGTTCCGTGGTCGAGTCCTTGCCTAGCGTGTGTGAGGCCCTGAATTCAGTCCTCAG	ENSRNOT00000034266	-1	80267475	80271251	ENSRNOT00000034266 3412 57 - 3777 TAGCTCAGTGGTAGAGCGCTTGCCTAGCAAGCGCAAGGCCCTGGGTTCGGTCCCCAG	score=104 EG2=0.89 E=4.7e-08
TCONS_00002392	-2	140547544-140547736,140548128-140548567	2391 310 68 + 633 AGCTCAGTGATGGAGTGCGTGTCTGGCATGTTCGGGGTGATGGGTTTCCTTCTTAGTACTGGGGAAAA	ENSRNOT00000034266	-1	80267475	80271251	ENSRNOT00000034266 3413 68 - 3777 AGCTCAGTGGTAGAGCGCTTGCCTAGCAAGCGCAAGGCCCTGGGTTCGGTCCCCAGCTCCGAAAAAAA	score=95 EG2=30 E=1.6e-06
TCONS_00002688	3+	79904993-79905142,79912276-79913445	2687 798 51 + 1320 CTCAGTGGTAGAGCACTTGCCTGCCTTATGTGAGGCCCTGGGTTCAGCCTC	ENSRNOT00000034266	-1	80267475	80271251	ENSRNOT00000034266 3415 51 - 3777 CTCAGTGGTAGAGCGCTTGCCTAGCAAGCGCAAGGCCCTGGGTTCGGTCCC	score=93 EG2=64 E=3.4e-06
TCONS_00002578	-20	6281107-6281759,6288110-6288146	2577 0 32 + 690 GTTCGGTCCCCAGCTCCGAAAAAAAGAAAAAG	ENSRNOT00000034266	-1	80267475	80271251	ENSRNOT00000034266 3456 32 - 3777 GTTCGGTCCCCAGCTCCGAAAAAAAGAAAAAA	score=91 EG2=1.4e+02 E=7.5e-06
TCONS_00004495	X-	107642312-107643345,107663549-107663845	4494 468 31 + 1331 CTCTGGGTTCGGTCCTCAGCTCTGAAAAAAA	ENSRNOT00000034266	-1	80267475	80271251	ENSRNOT00000034266 3450 31 - 3777 CCCTGGGTTCGGTCCCCAGCTCCGAAAAAAA	score=89 EG2=3e+02 E=1.6e-05
TCONS_00004496	X-	107642312-107643345,107663671-107664318	4495 468 31 + 1682 CTCTGGGTTCGGTCCTCAGCTCTGAAAAAAA	ENSRNOT00000034266	-1	80267475	80271251	ENSRNOT00000034266 3450 31 - 3777 CCCTGGGTTCGGTCCCCAGCTCCGAAAAAAA	score=89 EG2=3e+02 E=1.6e-05
TCONS_00002366	-2	45915165-45916405,45916434-45919796	2364 3965 61 + 4604 TAGCTCAGTAGTAGTGCACCCGCCTCGCACATGCAGGACCCTGGGTCCGATCGCCAGCTCC	ENSRNOT00000034266	-1	80267475	80271251	ENSRNOT00000034266 3412 61 - 3777 TAGCTCAGTGGTAGAGCGCTTGCCTAGCAAGCGCAAGGCCCTGGGTTCGGTCCCCAGCTCC	score=88 EG2=4.5e+02 E=2.4e-05
TCONS_00002365	-2	45915165-45916405,45916426-45919796	2365 3973 61 + 4612 TAGCTCAGTAGTAGTGCACCCGCCTCGCACATGCAGGACCCTGGGTCCGATCGCCAGCTCC	ENSRNOT00000034266	-1	80267475	80271251	ENSRNOT00000034266 3412 61 - 3777 TAGCTCAGTGGTAGAGCGCTTGCCTAGCAAGCGCAAGGCCCTGGGTTCGGTCCCCAGCTCC	score=88 EG2=4.5e+02 E=2.4e-05
TCONS_00000760	-10	28962715-28962895,28969417-28971641	759 1583 54 + 2406 GGGAGCTGGCTCACTGGTAGAATACTTGGCTAGCATTCGTGAGGCTCTGGGTTC	ENSRNOT00000034266	-1	80267475	80271251	ENSRNOT00000034266 3406 54 - 3777 GGGATTTAGCTCAGTGGTAGAGCGCTTGCCTAGCAAGCGCAAGGCCCTGGGTTC	score=87 EG2=6.6e+02 E=3.5e-05
TCONS_00002664	3+	44518387-44521522,44521590-44522841	2663 3028 82 + 4388 TTGCCTAGTATGCACAATGTCATGGGTGTGAACTCTAGTACTACAAAGAGAGAGGGAGAGGGAGAGGGAGAGGGAGAGGGAG	ENSRNOT00000034266	-1	80267475	80271251	ENSRNOT00000034266 3431 82 - 3777 TTGCCTAGCAAGCGCAAGGCCCTGGGTTCGGTCCCCAGCTCCGAAAAAAAGAAAAAAGAAAAAAAAAAAAAAAAAAAAAGAA	score=86 EG2=9.8e+02 E=5.2e-05
TCONS_00000397	-1	91844677-91844901,91845291-91845323	396 225 33 + 258 CTAGGATGCACAAGGCCCTGGGTTCGGTCCCCA	ENSRNOT00000034266	-1	80267475	80271251	ENSRNOT00000034266 3435 33 - 3777 CTAGCAAGCGCAAGGCCCTGGGTTCGGTCCCCA	score=82 EG2=4.6e+03 E=0.00025
TCONS_00000649	10+	50294627-50297290,50367122-50367228	648 1164 67 + 2771 AGTGTTTGCCTGGTGTGCAATAAGCCCAGGGTTCCACCCCCAGCTCCGCAGAAGAAGAAAGGAGAAA	ENSRNOT00000034266	-1	80267475	80271251	ENSRNOT00000034266 3426 66 - 3777 AGCGCTTGCCTAGCAAGCGCAAGGCCCTGGGTTCGGTCCCCAGCTCCG-AAAAAAAGAAAAAAGAAA	score=77 EG2=3.3e+04 E=0.0017
TCONS_00000650	10+	50294631-50296686,50368207-50368336	649 1160 67 + 2186 AGTGTTTGCCTGGTGTGCAATAAGCCCAGGGTTCCACCCCCAGCTCCGCAGAAGAAGAAAGGAGAAA	ENSRNOT00000034266	-1	80267475	80271251	ENSRNOT00000034266 3426 66 - 3777 AGCGCTTGCCTAGCAAGCGCAAGGCCCTGGGTTCGGTCCCCAGCTCCG-AAAAAAAGAAAAAAGAAA	score=77 EG2=3.3e+04 E=0.0017
TCONS_00001775	-17	8429633-8429737,8431587-8437234	1774 5699 43 + 5753 GTTTGTCTTTCCTGTGGTCCAGGAGGGAGGAAGCAAGAGAGGG	ENSRNOT00000027202	-1	81529531	81534390	ENSRNOT00000027202 626 43 + 4860 GTCCATGCCTCCTATGAGCCAGGAAAGAGGGAGCAACAGAGGA	score=76 EG2=4.8e+04 E=0.0033
TCONS_00001746	17+	60924624-60927750,60927875-60928264	1745 3449 68 + 3517 AGGGGTTGAGGATTTAGCTCAGAGGTAGAGCGCTTGCCTAGCAAGC-CAAGGCCCTGGGTCCGGTCCCC	ENSRNOT00000088955	1+	82169370	82172885	ENSRNOT00000088955 2316 69 - 3516 AGGGGCTGGGGATTTAGCTCAGTGGTAGAGCGCTTACCTAGGAAGCGCAAGGCCCTGGGTTCGGTCCCC	score=152 EG2=6.9e-09 E=3.4e-16
TCONS_00001680	17+	1760950-1761004,1766997-1767385	1679 0 53 + 444 GCCCTGGGTTGGGTCCCCAGCTCCGAAAAAAAGAACCAAAAAAAAAAAAAAAA	ENSRNOT00000088955	1+	82169370	82172885	ENSRNOT00000088955 2367 53 - 3516 GCCCTGGGTTCGGTCCCCAGCTCCGAAAAAAAGAACCAAAAAAAAAAAAAAAA	score=140 EG2=7.3e-07 E=3.6e-14
TCONS_00003962	8+	7417182-7417563,7417919-7418814	3961 650 43 + 1278 GCCCTGGGTTCGGTCCCCAGCTCCGAAAAAAAGAGCCAAAAAG	ENSRNOT00000088955	1+	82169370	82172885	ENSRNOT00000088955 2367 43 - 3516 GCCCTGGGTTCGGTCCCCAGCTCCGAAAAAAAGAACCAAAAAA	score=128 EG2=7.8e-05 E=3.9e-12
TCONS_00000161	1+	198724781-198725164,198726922-198727091,198728122-198728234,198728356-198729334	160 1558 88 + 1646 GAAGAATGGGTTTGTGATTTAGTACAATGGTAGAGTGCTTGCCTTTCAAACGTAAGGCCCTAGGTTCAGTTCCTACCACAGGAGGAAG	ENSRNOT00000088955	1+	82169370	82172885	ENSRNOT00000088955 2311 88 - 3516 AAAAAAGGGGCTGGGGATTTAGCTCAGTGGTAGAGCGCTTACCTAGGAAGCGCAAGGCCCTGGGTTCGGTCCCCAGCTCCGAAAAAAA	score=113 EG2=0.027 E=1.3e-09
TCONS_00003084	4+	179010193-179010869,179010977-179012052	3083 1579 70 + 1753 GGGCTGGGAATGTAGCTCAGTGGGAGAGGGCTTGTCTAGCATGTAGGAAGCCCTGGGTTTAATCCTCGGC	ENSRNOT00000088955	1+	82169370	82172885	ENSRNOT00000088955 2318 70 - 3516 GGGCTGGGGATTTAGCTCAGTGGTAGAGCGCTTACCTAGGAAGCGCAAGGCCCTGGGTTCGGTCCCCAGC	score=109 EG2=0.13 E=6.3e-09
TCONS_00000286	1+	222583699-222584099,222584330-222584533	285 477 49 + 605 AGGTCCTGGGTTTGGTCCCCAGCTCCAAAAAAAAGAAAAGAAAAAAAAA	ENSRNOT00000088955	1+	82169370	82172885	ENSRNOT00000088955 2365 49 - 3516 AGGCCCTGGGTTCGGTCCCCAGCTCCGAAAAAAAGAACCAAAAAAAAAA	score=107 EG2=0.28 E=1.4e-08
TCONS_00002701	3+	97905007-97905040,97982485-97983662	2700 0 53 + 1212 CCTGGGTTCGGTCCCCAGCTCCAAAAAAAAAAAAAAAAAAAAAAAAAAAAAAA	ENSRNOT00000088955	1+	82169370	82172885	ENSRNOT00000088955 2369 53 - 3516 CCTGGGTTCGGTCCCCAGCTCCGAAAAAAAGAACCAAAAAAAAAAAAAAAAAA	score=106 EG2=0.41 E=2e-08
TCONS_00000602	-1	276617190-276625979,276626238-276637516	601 219 55 + 20069 GCTTGAGGCCCTGGGTTCGGCCCCCAGCTCCTAAAAGAAAGAAAAGAAAAAAAAA	ENSRNOT00000088955	1+	82169370	82172885	ENSRNOT00000088955 2360 55 - 3516 GCGCAAGGCCCTGGGTTCGGTCCCCAGCTCCGAAAAAAAGAACCAAAAAAAAAAA	score=99 EG2=6.2 E=3.1e-07
TCONS_00004386	-9	94988529-94990566,94990719-94993737	4385 3 38 + 5057 TTTGGTCCCCAGCTCCAAAAAAAAGAACCAAAAAAAAA	ENSRNOT00000088955	1+	82169370	82172885	ENSRNOT00000088955 2375 38 - 3516 TTCGGTCCCCAGCTCCGAAAAAAAGAACCAAAAAAAAA	score=93 EG2=64 E=3.2e-06
TCONS_00000397	-1	91844677-91844901,91845291-91845323	396 225 33 + 258 CTAGGATGCACAAGGCCCTGGGTTCGGTCCCCA	ENSRNOT00000088955	1+	82169370	82172885	ENSRNOT00000088955 2353 33 - 3516 CTAGGAAGCGCAAGGCCCTGGGTTCGGTCCCCA	score=92 EG2=95 E=4.7e-06
TCONS_00002819	-3	80451000-80453803,80454422-80454484	2818 2293 47 + 2867 TTCAGTCCCCAGCTCCGAAAAAAAGAAAAAGAAAAAGGAAAAAAAAA	ENSRNOT00000088955	1+	82169370	82172885	ENSRNOT00000088955 2375 47 - 3516 TTCGGTCCCCAGCTCCGAAAAAAAGAACCAAAAAAAAAAAAAAAAAA	score=91 EG2=1.4e+02 E=7e-06
TCONS_00004495	X-	107642312-107643345,107663549-107663845	4494 468 31 + 1331 CTCTGGGTTCGGTCCTCAGCTCTGAAAAAAA	ENSRNOT00000088955	1+	82169370	82172885	ENSRNOT00000088955 2368 31 - 3516 CCCTGGGTTCGGTCCCCAGCTCCGAAAAAAA	score=89 EG2=3e+02 E=1.5e-05
TCONS_00004496	X-	107642312-107643345,107663671-107664318	4495 468 31 + 1682 CTCTGGGTTCGGTCCTCAGCTCTGAAAAAAA	ENSRNOT00000088955	1+	82169370	82172885	ENSRNOT00000088955 2368 31 - 3516 CCCTGGGTTCGGTCCCCAGCTCCGAAAAAAA	score=89 EG2=3e+02 E=1.5e-05
TCONS_00002054	19+	55097535-55097632,55097810-55101302	2053 3363 49 + 3591 GGTTCAGTCCCCAGCTCCGGAAAAAAAAGGAAAAAAAGAAAAAAGAAAA	ENSRNOT00000088955	1+	82169370	82172885	ENSRNOT00000088955 2373 49 - 3516 GGTTCGGTCCCCAGCTCCGAAAAAAAGAACCAAAAAAAAAAAAAAAAAA	score=88 EG2=4.5e+02 E=2.2e-05
TCONS_00001182	-13	26011727-26011883,26013553-26017355	1181 3688 33 + 3960 GGAGGCAGAGGCAGGAGGATCATGAGTTTGAGG	ENSRNOT00000088955	1+	82169370	82172885	ENSRNOT00000088955 2620 33 - 3516 GGAGACTGAGGCAGGAGAATCATGAATTTGAAG	score=84 EG2=2.1e+03 E=0.00011
TCONS_00002578	-20	6281107-6281759,6288110-6288146	2577 0 28 + 690 GTTCGGTCCCCAGCTCCGAAAAAAAGAA	ENSRNOT00000088955	1+	82169370	82172885	ENSRNOT00000088955 2374 28 - 3516 GTTCGGTCCCCAGCTCCGAAAAAAAGAA	score=84 EG2=2.1e+03 E=0.00011
TCONS_00002273	2+	207047621-207047799,207050961-207051126,207052267-207052420,207054638-207055076	2272 717 36 + 938 TTTGGGAGGCTGAGGCAGGAGGATCACAAGTTTGAG	ENSRNOT00000088955	1+	82169370	82172885	ENSRNOT00000088955 2616 36 - 3516 TTTGGGAGACTGAGGCAGGAGAATCATGAATTTGAA	score=80 EG2=1e+04 E=0.0005
TCONS_00001955	-18	52432373-52432685,52433043-52434330	1954 79 34 + 1601 TGGCGGTGTCTGTGTGTGTGGTGGGAGGGGGGAG	ENSRNOT00000077651	-1	84168245	84254895	ENSRNOT00000077651 5766 34 + 86651 CAGCGACGGCTGTGTGAATGAAGGGAGGGGGGAG	score=76 EG2=4.8e+04 E=0.06
TCONS_00000093	1+	131458728-131459389,131459532-131459636,131481154-131481201,131482492-131482612,131482896-131483072,131484410-131484537,131484770-131489758	92 5728 181 + 6230 TTCTTCTTCTTCTTCTTCTTCTTCTTCTTCTTCTTCTTCTTCTTCTTCTTCTCCCCCTCCTCCTCCCCCTCCTCTTCTTCCTCCTCCTCCTACTCCTCCTCCCCCCTCCTTCTCTTCTCCTCCTCCTTCTTTTCCTCTTCCTCTTCTTTCCTCTCCTCCTTCTCTTCCACCTTTTCTTCAT	ENSRNOT00000077651	-1	84168245	84254895	ENSRNOT00000077651 59576 181 - 86651 TCCTCCTCCTGCTCCTCCTGCTCCTCCTGCTCCTCCTGCCCCTCCTGCCCCTCCTGCCCCTCCTGCCCCTCCTGCCCCTCCTGCCCCTCCTGCTCCTCCTGCTCCTCCTCTTTCTCTTCCTTCTCCTGCTCATTCTCTTCCTGCTCCCTCTCCTCCTTCTTTTCTTCCTCTTCTTCCTCAC	score=256 EG2=1.8e-26 E=2.3e-32
TCONS_00000094	1+	131458815-131459389,131459532-131459636,131481154-131481201,131482492-131482612,131482896-131483072,131484406-131484537,131484770-131489758	93 5645 181 + 6147 TTCTTCTTCTTCTTCTTCTTCTTCTTCTTCTTCTTCTTCTTCTTCTTCTTCTCCCCCTCCTCCTCCCCCTCCTCTTCTTCCTCCTCCTCCTACTCCTCCTCCCCCCTCCTTCTCTTCTCCTCCTCCTTCTTTTCCTCTTCCTCTTCTTTCCTCTCCTCCTTCTCTTCCACCTTTTCTTCAT	ENSRNOT00000077651	-1	84168245	84254895	ENSRNOT00000077651 59576 181 - 86651 TCCTCCTCCTGCTCCTCCTGCTCCTCCTGCTCCTCCTGCCCCTCCTGCCCCTCCTGCCCCTCCTGCCCCTCCTGCCCCTCCTGCCCCTCCTGCTCCTCCTGCTCCTCCTCTTTCTCTTCCTTCTCCTGCTCATTCTCTTCCTGCTCCCTCTCCTCCTTCTTTTCTTCCTCTTCTTCCTCAC	score=256 EG2=1.8e-26 E=2.3e-32
TCONS_00003464	6+	30642885-30643221,30644144-30644272	3463 158 152 + 466 TGAGTACACTGTAACTATCTTCAGACACACCAGAAGAAGGCCTC--ATCCCATTACCGATGGTTGGGAGCCACCATGTGCTTGCTGGGGATTGAAAACTCAGGACCTCTGGAGGAGCGGCCAGGGCTCTTAACCGCTGAGACATCTCTCCAGCC	ENSRNOT00000077651	-1	84168245	84254895	ENSRNOT00000077651 36863 152 - 86651 TAAGTACACTGTAGCTGACTTCAGACACACCAGAAGAGGGCGTCGGATCCCATTACAGATGGTTGTAAGCCACCATGTGGTTGCTGGGAATTG--AACTCAGGACCTCTGGACGAGCTGTCAGTGCTCTTAACCCCTGAGCCATCTCTCCAGCC	score=253 EG2=5.9e-26 E=7.3e-32
TCONS_00000621	10+	11289104-11289413,11291868-11292353	620 599 111 + 796 TTTTTTTTTTTTTTTTTTTTTTGGTTCTTTTTTTTC--CGGAGCTGGGGACCGAACCCGCGGCCTTGCGCTTCCTAGGTAAGTGCTCTACCACTGAGCTAAATACCCAGCTCC	ENSRNOT00000077651	-1	84168245	84254895	ENSRNOT00000077651 60374 113 - 86651 CTCTTTTTTTTTTTTTTTTTTTGGTTCTTTTTTTTTTTCGGAGCTGGGGACCGAACCCAGGGCCTTGCGCTTCCTAGGTAAGCACTCTACCACTGAGCTAAATCCCCAGCCCC	score=248 EG2=4.1e-25 E=5.1e-31
TCONS_00000622	10+	11289546-11289781,11291868-11292353	621 525 111 + 722 TTTTTTTTTTTTTTTTTTTTTTGGTTCTTTTTTTTC--CGGAGCTGGGGACCGAACCCGCGGCCTTGCGCTTCCTAGGTAAGTGCTCTACCACTGAGCTAAATACCCAGCTCC	ENSRNOT00000077651	-1	84168245	84254895	ENSRNOT00000077651 60374 113 - 86651 CTCTTTTTTTTTTTTTTTTTTTGGTTCTTTTTTTTTTTCGGAGCTGGGGACCGAACCCAGGGCCTTGCGCTTCCTAGGTAAGCACTCTACCACTGAGCTAAATCCCCAGCCCC	score=248 EG2=4.1e-25 E=5.1e-31
TCONS_00000093	1+	131458728-131459389,131459532-131459636,131481154-131481201,131482492-131482612,131482896-131483072,131484410-131484537,131484770-131489758	92 5698 209 + 6230 TTCTTCTTCTTCTTCTTCTTCTTCTTCTTCTTCTTCTTCTTCTTCTTCTTCTTCTTCTTCTTCTTCTTCTTCTTCTTCTTCTCCCCCTCCTCCTCCCCCTCCTCTTCTTCCTCCTCCTCCTACTCCTCCTCCCCCCTCCTTCTCTTCTCCTCCTCCTTCTTTTCCTCTTCCTCTTCTTTCCTCTCCTCCTTCTCTTCCACCTTTTCTTC	ENSRNOT00000077651	-1	84168245	84254895	ENSRNOT00000077651 59576 208 - 86651 TCCTCCTCCTGCTCCTCCTGCTCCTCCTGCTCCTCCTGCCCCTCCTGCCCCTCCTGCCCCTCCTGCCCCTCCTGCCCCTCCTGCCCCTCCTGCTCCTCCTGCTCCTCCTCTTTCTCTTCCTTCTCCTGCTCATTCTCTTCCTGCTCCCTCTCCTCCTTCTTTTCTTCCTCTTCTTCCTCACCCT-CTCTTCCTCCTCCTCTTTCTCCTC	score=245 EG2=1.3e-24 E=1.6e-30
TCONS_00000094	1+	131458815-131459389,131459532-131459636,131481154-131481201,131482492-131482612,131482896-131483072,131484406-131484537,131484770-131489758	93 5615 209 + 6147 TTCTTCTTCTTCTTCTTCTTCTTCTTCTTCTTCTTCTTCTTCTTCTTCTTCTTCTTCTTCTTCTTCTTCTTCTTCTTCTTCTCCCCCTCCTCCTCCCCCTCCTCTTCTTCCTCCTCCTCCTACTCCTCCTCCCCCCTCCTTCTCTTCTCCTCCTCCTTCTTTTCCTCTTCCTCTTCTTTCCTCTCCTCCTTCTCTTCCACCTTTTCTTC	ENSRNOT00000077651	-1	84168245	84254895	ENSRNOT00000077651 59576 208 - 86651 TCCTCCTCCTGCTCCTCCTGCTCCTCCTGCTCCTCCTGCCCCTCCTGCCCCTCCTGCCCCTCCTGCCCCTCCTGCCCCTCCTGCCCCTCCTGCTCCTCCTGCTCCTCCTCTTTCTCTTCCTTCTCCTGCTCATTCTCTTCCTGCTCCCTCTCCTCCTTCTTTTCTTCCTCTTCTTCCTCACCCT-CTCTTCCTCCTCCTCTTTCTCCTC	score=245 EG2=1.3e-24 E=1.6e-30
TCONS_00000621	10+	11289104-11289413,11291868-11292353	620 598 117 + 796 TTTTTTTTTTTTTTTTTTTTTTTGGTTCTTTTTTTTCCGGAGCTGGGGACCGAACCCGCGGCCTTGCGCTTCCTAGGTAAGTGCTCTACCACTGAGCTAAATACCCAGCTCCTCAGT	ENSRNOT00000077651	-1	84168245	84254895	ENSRNOT00000077651 6346 117 - 86651 CTTTTTTTCTTTCTTCTTCTTCTTCTTTTTTTTTTTCCGGAGCTGGGAACCGAACCCAGGGCCTTGTGCTTGCTAGGCAAGCGCTCTACCACTGAGCTAAATCCCCAACCCCGCAGT	score=244 EG2=1.9e-24 E=2.4e-30
TCONS_00000622	10+	11289546-11289781,11291868-11292353	621 524 117 + 722 TTTTTTTTTTTTTTTTTTTTTTTGGTTCTTTTTTTTCCGGAGCTGGGGACCGAACCCGCGGCCTTGCGCTTCCTAGGTAAGTGCTCTACCACTGAGCTAAATACCCAGCTCCTCAGT	ENSRNOT00000077651	-1	84168245	84254895	ENSRNOT00000077651 6346 117 - 86651 CTTTTTTTCTTTCTTCTTCTTCTTCTTTTTTTTTTTCCGGAGCTGGGAACCGAACCCAGGGCCTTGTGCTTGCTAGGCAAGCGCTCTACCACTGAGCTAAATCCCCAACCCCGCAGT	score=244 EG2=1.9e-24 E=2.4e-30
TCONS_00000093	1+	131458728-131459389,131459532-131459636,131481154-131481201,131482492-131482612,131482896-131483072,131484410-131484537,131484770-131489758	92 5755 141 + 6230 TTCTTCTTCTTCTTCTTCTTCTTCTCCCCCTCCTCCTCCCCCTCCTCTTCTTCCTCCTCCTCCTACTCCTCCTCCCCCCTCCTTCTCTTCTCCTCCTCCTTCTTTTCCTCTTCCTCTTCTTTCCTCTCCTCCTTCTCTTCC	ENSRNOT00000077651	-1	84168245	84254895	ENSRNOT00000077651 59576 141 - 86651 TCCTCCTCCTGCTCCTCCTGCTCCTCCTGCTCCTCCTGCCCCTCCTGCCCCTCCTGCCCCTCCTGCCCCTCCTGCCCCTCCTGCCCCTCCTGCTCCTCCTGCTCCTCCTCTTTCTCTTCCTTCTCCTGCTCATTCTCTTCC	score=243 EG2=2.9e-24 E=3.6e-30
TCONS_00000094	1+	131458815-131459389,131459532-131459636,131481154-131481201,131482492-131482612,131482896-131483072,131484406-131484537,131484770-131489758	93 5672 141 + 6147 TTCTTCTTCTTCTTCTTCTTCTTCTCCCCCTCCTCCTCCCCCTCCTCTTCTTCCTCCTCCTCCTACTCCTCCTCCCCCCTCCTTCTCTTCTCCTCCTCCTTCTTTTCCTCTTCCTCTTCTTTCCTCTCCTCCTTCTCTTCC	ENSRNOT00000077651	-1	84168245	84254895	ENSRNOT00000077651 59576 141 - 86651 TCCTCCTCCTGCTCCTCCTGCTCCTCCTGCTCCTCCTGCCCCTCCTGCCCCTCCTGCCCCTCCTGCCCCTCCTGCCCCTCCTGCCCCTCCTGCTCCTCCTGCTCCTCCTCTTTCTCTTCCTTCTCCTGCTCATTCTCTTCC	score=243 EG2=2.9e-24 E=3.6e-30
TCONS_00000093	1+	131458728-131459389,131459532-131459636,131481154-131481201,131482492-131482612,131482896-131483072,131484410-131484537,131484770-131489758	92 5695 200 + 6230 TTCTTCTTCTTCTTCTTCTTCTTCTTCTTCTTCTTCTTCTTCTTCTTCTTCTTCTTCTTCTTCTTCTTCTTCTTCTTCTTCTTCTCCCCCTCCTCCTCCCCCTCCTCTTCTTCCTCCTCCTCCTACTCCTCCTCCCCCCTCCTTCTCTTCTCCTCCTCCTTCTTTTCCTCTTCCTCTTCTTTCCTCTCCTCCTTCTCTTC	ENSRNOT00000077651	-1	84168245	84254895	ENSRNOT00000077651 59576 199 - 86651 TCCTCCTCCTGCTCCTCCTGCTCCTCCTGCTCCTCCTGCCCCTCCTGCCCCTCCTGCCCCTCCTGCCCCTCCTGCCCCTCCTGCCCCTCCTGCTCCTCCTGCTCCTCCTCTTTCTCTTCCTTCTCCTGCTCATTCTCTTCCTGCTCCCTCTCCTCCTTCTTTTCTTCCTCTTCTTCCTC-ACCCTCTCTTCCTCCTCCTC	score=237 EG2=3e-23 E=3.7e-29
TCONS_00000094	1+	131458815-131459389,131459532-131459636,131481154-131481201,131482492-131482612,131482896-131483072,131484406-131484537,131484770-131489758	93 5612 200 + 6147 TTCTTCTTCTTCTTCTTCTTCTTCTTCTTCTTCTTCTTCTTCTTCTTCTTCTTCTTCTTCTTCTTCTTCTTCTTCTTCTTCTTCTCCCCCTCCTCCTCCCCCTCCTCTTCTTCCTCCTCCTCCTACTCCTCCTCCCCCCTCCTTCTCTTCTCCTCCTCCTTCTTTTCCTCTTCCTCTTCTTTCCTCTCCTCCTTCTCTTC	ENSRNOT00000077651	-1	84168245	84254895	ENSRNOT00000077651 59576 199 - 86651 TCCTCCTCCTGCTCCTCCTGCTCCTCCTGCTCCTCCTGCCCCTCCTGCCCCTCCTGCCCCTCCTGCCCCTCCTGCCCCTCCTGCCCCTCCTGCTCCTCCTGCTCCTCCTCTTTCTCTTCCTTCTCCTGCTCATTCTCTTCCTGCTCCCTCTCCTCCTTCTTTTCTTCCTCTTCTTCCTC-ACCCTCTCTTCCTCCTCCTC	score=237 EG2=3e-23 E=3.7e-29
TCONS_00000093	1+	131458728-131459389,131459532-131459636,131481154-131481201,131482492-131482612,131482896-131483072,131484410-131484537,131484770-131489758	92 5722 185 + 6230 TTCTTCTTCTTCTTCTTCTTCTTCTTCTTCTTCTTCTTCTTCTTCTTCTTCTTCTTCTCCCCCTCCTCCTCCCCCTCCTCTTCTTCCTCCTCCTCCTACTCCTCCTCCCCCCTCCTTCTCTTCTCCTCCTCCTTCTTTTCCTCTTCCTCTTCTTTCCTCTCCTCCTTCTCTTCCACCTTTTCTTC	ENSRNOT00000077651	-1	84168245	84254895	ENSRNOT00000077651 59576 185 - 86651 TCCTCCTCCTGCTCCTCCTGCTCCTCCTGCTCCTCCTGCCCCTCCTGCCCCTCCTGCCCCTCCTGCCCCTCCTGCCCCTCCTGCCCCTCCTGCTCCTCCTGCTCCTCCTCTTTCTCTTCCTTCTCCTGCTCATTCTCTTCCTGCTCCCTCTCCTCCTTCTTTTCTTCCTCTTCTTCCTCACCCTC	score=235 EG2=6.5e-23 E=8e-29
TCONS_00000094	1+	131458815-131459389,131459532-131459636,131481154-131481201,131482492-131482612,131482896-131483072,131484406-131484537,131484770-131489758	93 5639 185 + 6147 TTCTTCTTCTTCTTCTTCTTCTTCTTCTTCTTCTTCTTCTTCTTCTTCTTCTTCTTCTCCCCCTCCTCCTCCCCCTCCTCTTCTTCCTCCTCCTCCTACTCCTCCTCCCCCCTCCTTCTCTTCTCCTCCTCCTTCTTTTCCTCTTCCTCTTCTTTCCTCTCCTCCTTCTCTTCCACCTTTTCTTC	ENSRNOT00000077651	-1	84168245	84254895	ENSRNOT00000077651 59576 185 - 86651 TCCTCCTCCTGCTCCTCCTGCTCCTCCTGCTCCTCCTGCCCCTCCTGCCCCTCCTGCCCCTCCTGCCCCTCCTGCCCCTCCTGCCCCTCCTGCTCCTCCTGCTCCTCCTCTTTCTCTTCCTTCTCCTGCTCATTCTCTTCCTGCTCCCTCTCCTCCTTCTTTTCTTCCTCTTCTTCCTCACCCTC	score=235 EG2=6.5e-23 E=8e-29
TCONS_00003464	6+	30642885-30643221,30644144-30644272	3463 136 176 + 466 AGAATTATTTATTTTGTGACTATGAGTACACTGTAACTATCTTCAGACACACCAGAAGAAGGCCTC--ATCCCATTACCGATGGTTGGGAGCCACCATGTGCTTGCTGGGGATTGAAAACTCAGGACCTCTGGAGGAGCGGCCAGGGCTCTTAACCGCTGAGACATCTCTCCAGCCCT	ENSRNOT00000077651	-1	84168245	84254895	ENSRNOT00000077651 14046 176 - 86651 AGATCTATTTATTTAATGTATGTGAGTACACCGTCTCTGTCTTCAGACACACCAGAAGAGGGTATAGGATCTCATTACAGATGGCCGTGAGCCACCATGTGGTTGCTGGGAATTG--AACTCAGGACCTCTGGGAGAGCAGTCGGTGCTCTTAACTGCTGAGCCATCTCTCTAGCCCC	score=225 EG2=3.2e-21 E=3.9e-27
TCONS_00000093	1+	131458728-131459389,131459532-131459636,131481154-131481201,131482492-131482612,131482896-131483072,131484410-131484537,131484770-131489758	92 5719 187 + 6230 TTCTTCTTCTTCTTCTTCTTCTTCTTCTTCTTCTTCTTCTTCTTCTTCTTCTTCTTCTTCTCCCCCTCCTCCTCCCCCTCCTCTTCTTCCTCCTCCTCCTACTCCTCCTCCCCCCTCCTTCTCTTCTCCTCCTCCTTCTTTTCCTCTTCCTCTTCTTTCCTCTCCTCCTTCTCTTCCACCTTTTCTT	ENSRNOT00000077651	-1	84168245	84254895	ENSRNOT00000077651 59576 187 - 86651 TCCTCCTCCTGCTCCTCCTGCTCCTCCTGCTCCTCCTGCCCCTCCTGCCCCTCCTGCCCCTCCTGCCCCTCCTGCCCCTCCTGCCCCTCCTGCTCCTCCTGCTCCTCCTCTTTCTCTTCCTTCTCCTGCTCATTCTCTTCCTGCTCCCTCTCCTCCTTCTTTTCTTCCTCTTCTTCCTCACCCTCTC	score=223 EG2=6.9e-21 E=8.6e-27
TCONS_00000094	1+	131458815-131459389,131459532-131459636,131481154-131481201,131482492-131482612,131482896-131483072,131484406-131484537,131484770-131489758	93 5636 187 + 6147 TTCTTCTTCTTCTTCTTCTTCTTCTTCTTCTTCTTCTTCTTCTTCTTCTTCTTCTTCTTCTCCCCCTCCTCCTCCCCCTCCTCTTCTTCCTCCTCCTCCTACTCCTCCTCCCCCCTCCTTCTCTTCTCCTCCTCCTTCTTTTCCTCTTCCTCTTCTTTCCTCTCCTCCTTCTCTTCCACCTTTTCTT	ENSRNOT00000077651	-1	84168245	84254895	ENSRNOT00000077651 59576 187 - 86651 TCCTCCTCCTGCTCCTCCTGCTCCTCCTGCTCCTCCTGCCCCTCCTGCCCCTCCTGCCCCTCCTGCCCCTCCTGCCCCTCCTGCCCCTCCTGCTCCTCCTGCTCCTCCTCTTTCTCTTCCTTCTCCTGCTCATTCTCTTCCTGCTCCCTCTCCTCCTTCTTTTCTTCCTCTTCTTCCTCACCCTCTC	score=223 EG2=6.9e-21 E=8.6e-27
TCONS_00001391	15+	2294565-2295152,2295179-2295246,2295347-2311674	1390 330 320 + 16984 ACATGCGTGCACACAGACACGCACACACACATACACACACACAGACACACACTCAGACACATACACACACATGCGTGCACACAGACACGCACACACACATACACACACACAGACACACACTCAGACACATACACACACACATACACACACACACACATGCACATAGAG-ACACACTCAGACACATACACATGCACATACACATGCAGACACACACACACAGACACACACACACATGCACACAGAGACACACTCAGACACACACACATGCACATAGAGACACACTCAGACACATACACATGCACATACACATGCAGACACAC	ENSRNOT00000077651	-1	84168245	84254895	ENSRNOT00000077651 18556 320 - 86651 ACACACACACACACACACACACACTTGTACACACACACACTTGTACACACACACAAACAAATACACACACATGAATGCACACAGATACACACATATACTTGTACACACACAAACACAAACATAAACACATACTTGTACACACACAAACACAAATACATACACACCATGAATGCACACAGATACACACACAAACACACACATAAACACACACTTGTACACACACAAACACAAATACACAC-CATGAATGCACACAGATACACACACATACTTGTACACACACAAACACACACTTGTACACACACAAACACACAGACACACAC	score=218 EG2=4.8e-20 E=6e-26
TCONS_00000093	1+	131458728-131459389,131459532-131459636,131481154-131481201,131482492-131482612,131482896-131483072,131484410-131484537,131484770-131489758	92 5743 164 + 6230 TTCTTCTTCTTCTTCTTCTTCTTCTTCTTCTTCTTCTCCCCCTCCTCCTCCCCCTCCTCTTCTTCCTCCTCCTCCTACTCCTCCTCCCCCCTCCTTCTCTTCTCCTCCTCCTTCTTTTCCTCTTCCTCTTCTTTCCTCTCCTCCTTCTCTTCCACCTTTTCTTC	ENSRNOT00000077651	-1	84168245	84254895	ENSRNOT00000077651 59576 164 - 86651 TCCTCCTCCTGCTCCTCCTGCTCCTCCTGCTCCTCCTGCCCCTCCTGCCCCTCCTGCCCCTCCTGCCCCTCCTGCCCCTCCTGCCCCTCCTGCTCCTCCTGCTCCTCCTCTTTCTCTTCCTTCTCCTGCTCATTCTCTTCCTGCTCCCTCTCCTCCTTCTTTTC	score=213 EG2=3.4e-19 E=4.2e-25
TCONS_00000094	1+	131458815-131459389,131459532-131459636,131481154-131481201,131482492-131482612,131482896-131483072,131484406-131484537,131484770-131489758	93 5660 164 + 6147 TTCTTCTTCTTCTTCTTCTTCTTCTTCTTCTTCTTCTCCCCCTCCTCCTCCCCCTCCTCTTCTTCCTCCTCCTCCTACTCCTCCTCCCCCCTCCTTCTCTTCTCCTCCTCCTTCTTTTCCTCTTCCTCTTCTTTCCTCTCCTCCTTCTCTTCCACCTTTTCTTC	ENSRNOT00000077651	-1	84168245	84254895	ENSRNOT00000077651 59576 164 - 86651 TCCTCCTCCTGCTCCTCCTGCTCCTCCTGCTCCTCCTGCCCCTCCTGCCCCTCCTGCCCCTCCTGCCCCTCCTGCCCCTCCTGCCCCTCCTGCTCCTCCTGCTCCTCCTCTTTCTCTTCCTTCTCCTGCTCATTCTCTTCCTGCTCCCTCTCCTCCTTCTTTTC	score=213 EG2=3.4e-19 E=4.2e-25
TCONS_00000093	1+	131458728-131459389,131459532-131459636,131481154-131481201,131482492-131482612,131482896-131483072,131484410-131484537,131484770-131489758	92 5679 196 + 6230 CTTCTTCTTCTTCTTCTTCTTCTTCTTCTTCTTCTTCTTCTTCTTCTTCTTCTTCTTCTTCTTCTTCTTCTTCTTCTTCTTCTTCTTCTTCTTCTTCTTCTCCCCCTCCTCCTCCCCCTCCTCTTCTTCCTCCTCCTCCTACTCCTCCTCCCCCCTCCTTCTCTTCTCCTCCTCCTTCTTTTCCTCTTCCTCTTCT	ENSRNOT00000077651	-1	84168245	84254895	ENSRNOT00000077651 59590 195 - 86651 CTCCTGCTCCTCCTGCTCCTCCTGCCCCTCCTGCCCCTCCTGCCCCTCCTGCCCCTCCTGCCCCTCCTGCCCCTCCTGCTCCTCCTGCTCCTCCTCTTTCTCTTCCTTCTCCTGCTCATTCTCTTCCTGCTCCCTCTCCTCCTTCT-TTTCTTCCTCTTCTTCCTCACCCTCTCTTCCTCCTCCTCTTTCTCCTCC	score=206 EG2=5.1e-18 E=6.4e-24
TCONS_00000094	1+	131458815-131459389,131459532-131459636,131481154-131481201,131482492-131482612,131482896-131483072,131484406-131484537,131484770-131489758	93 5596 196 + 6147 CTTCTTCTTCTTCTTCTTCTTCTTCTTCTTCTTCTTCTTCTTCTTCTTCTTCTTCTTCTTCTTCTTCTTCTTCTTCTTCTTCTTCTTCTTCTTCTTCTTCTCCCCCTCCTCCTCCCCCTCCTCTTCTTCCTCCTCCTCCTACTCCTCCTCCCCCCTCCTTCTCTTCTCCTCCTCCTTCTTTTCCTCTTCCTCTTCT	ENSRNOT00000077651	-1	84168245	84254895	ENSRNOT00000077651 59590 195 - 86651 CTCCTGCTCCTCCTGCTCCTCCTGCCCCTCCTGCCCCTCCTGCCCCTCCTGCCCCTCCTGCCCCTCCTGCCCCTCCTGCTCCTCCTGCTCCTCCTCTTTCTCTTCCTTCTCCTGCTCATTCTCTTCCTGCTCCCTCTCCTCCTTCT-TTTCTTCCTCTTCTTCCTCACCCTCTCTTCCTCCTCCTCTTTCTCCTCC	score=206 EG2=5.1e-18 E=6.4e-24
TCONS_00000093	1+	131458728-131459389,131459532-131459636,131481154-131481201,131482492-131482612,131482896-131483072,131484410-131484537,131484770-131489758	92 5679 187 + 6230 CTTCTTCTTCTTCTTCTTCTTCTTCTTCTTCTTCTTCTTCTTCTTCTTCTTCTTCTTCTTCTTCTTCTTCTTCTTCTTCTTCTTCTTCTTCTTCTTCTTCTCCCCCTCCTCCTCCCCCTCCTCTTCTTCCTCCTCCTCCTACTCCTCCTCCCC--CCTCCTTCTCTTCTCCTCCTCCTTCTTTTCCTCT	ENSRNOT00000077651	-1	84168245	84254895	ENSRNOT00000077651 59596 189 - 86651 CTCCTCCTGCTCCTCCTGCCCCTCCTGCCCCTCCTGCCCCTCCTGCCCCTCCTGCCCCTCCTGCCCCTCCTGCTCCTCCTGCTCCTCCTCTTTCTCTTCCTTCTCCTGCTCATTCTCTTCCTGCTCCCTCTCCTCCTTCTTTTCTTCCTCTTCTTCCTCACCCTCTCTTCCTCCTCCTCTTTCTCCTCC	score=202 EG2=2.4e-17 E=3e-23
TCONS_00000094	1+	131458815-131459389,131459532-131459636,131481154-131481201,131482492-131482612,131482896-131483072,131484406-131484537,131484770-131489758	93 5596 187 + 6147 CTTCTTCTTCTTCTTCTTCTTCTTCTTCTTCTTCTTCTTCTTCTTCTTCTTCTTCTTCTTCTTCTTCTTCTTCTTCTTCTTCTTCTTCTTCTTCTTCTTCTCCCCCTCCTCCTCCCCCTCCTCTTCTTCCTCCTCCTCCTACTCCTCCTCCCC--CCTCCTTCTCTTCTCCTCCTCCTTCTTTTCCTCT	ENSRNOT00000077651	-1	84168245	84254895	ENSRNOT00000077651 59596 189 - 86651 CTCCTCCTGCTCCTCCTGCCCCTCCTGCCCCTCCTGCCCCTCCTGCCCCTCCTGCCCCTCCTGCCCCTCCTGCTCCTCCTGCTCCTCCTCTTTCTCTTCCTTCTCCTGCTCATTCTCTTCCTGCTCCCTCTCCTCCTTCTTTTCTTCCTCTTCTTCCTCACCCTCTCTTCCTCCTCCTCTTTCTCCTCC	score=202 EG2=2.4e-17 E=3e-23
TCONS_00001391	15+	2294565-2295152,2295179-2295246,2295347-2311674	1390 306 274 + 16984 ACACACACACACACACACACACACACATGCGTGCACACAGACACGCACACACACATACACACACACAGACACACACTCAGACACATACACACACATGCGTGCACACAGACACGCACACACACATACACACACACAGACACACACTCAGACACATACACACACACATACACACACACACACATGCACATAGAGACACACTCAG-ACACATACACATGCACATACACATGCAGACACACACACACAGACACACACACACATGCACACAGAGACACAC	ENSRNOT00000077651	-1	84168245	84254895	ENSRNOT00000077651 18600 274 - 86651 ACACACACACAAACAAATACACACACATGAATGCACACAGATACACACATATACTTGTACACACACAAACACAAACATAAACACATACTTGTACACACACAAACACAAATACATACACAC-CATGAATGCACACAGATACACACACAAACACACACATAAACACACACTTGTACACACACAAACACAAATACACACCATGAATGCACACAGATACACACACATACTTGTACACACACAAACACACACTTGTACACACACAAACACACAGACACAC	score=200 EG2=5.3e-17 E=6.6e-23
TCONS_00002295	2+	234184016-234188503,234188713-234189108	2294 4577 80 + 4884 TGTGTGTGTGTGTGTGTGTGTGTGTGTGTGTGTGTGTGTGTATGTGTGTGTGTGTGTGTGTATGTGTGTGTGTGTGTGTG	ENSRNOT00000077651	-1	84168245	84254895	ENSRNOT00000077651 56144 80 - 86651 TATGTGTGCATGTATATGCGTGTGTATTTGTGTGTGTGTGTATGTGTGTGTGTGTGCATGTGTGTGTGTGTGTGTGTGTA	score=194 EG2=5.5e-16 E=6.8e-22
TCONS_00003464	6+	30642885-30643221,30644144-30644272	3463 142 144 + 466 ATTTATTTTGTGACTATGAGTACACTGTAACTATCTTCAGACACACCAGAAGAAGGCCTCA--TCCCATTACCGATGGTTGGGAGCCACCATGTGCTTGCTGGGGATTGAAAACTCAGGACCTCTGGAGGAGCGGCCAGGGCTCTT	ENSRNOT00000077651	-1	84168245	84254895	ENSRNOT00000077651 6205 144 - 86651 ATTTATTTTATGTATAAGAATACACTGTCGATGTCTTCAGACACAGCAGAAGAGGGCATCAGATCCCATTACAGATGGTTGTGAGCCACCATGTGGTTGCTGGGGATTGAA--CTCAGGACCTCTGGAAGAGCAGTCAGTGTTCTT	score=194 EG2=5.5e-16 E=6.8e-22
TCONS_00003464	6+	30642885-30643221,30644144-30644272	3463 143 143 + 466 TTTATTTTGTGACTATGAGTACACTGTAACTATCTTCAGACACACCAGAAGAAGGCCTCA--TCCCATTACCGATGGTTGGGAGCCACCATGTGCTTGCTGGGGATTGAAAACTCAGGACCTCTGGAGGAGCGGCCAGGGCTCTT	ENSRNOT00000077651	-1	84168245	84254895	ENSRNOT00000077651 60236 143 - 86651 TTTATTTTGTGTATATGAGGACACTGCAGCTGTCTTCAGACACACGGGAAGAGGGCATCAGATCTTGTTACAGATGGTTGTGAGCCACCATGTGGTTGCTGGGAATTG--AACTCAGGACCTCTGGAAAAGCAGCCAGTGCTCTT	score=193 EG2=8.1e-16 E=1e-21
TCONS_00000093	1+	131458728-131459389,131459532-131459636,131481154-131481201,131482492-131482612,131482896-131483072,131484410-131484537,131484770-131489758	92 5679 147 + 6230 CTTCTTCTTCTTCTTCTTCTTCTTCTTCTTCTTCTTCTTCTTCTTCTTCTTCTTCTTCTTCTTCTTCTTCTTCTTCTTCTTCTTCTTCTTCTTCTTCTTCTCCCCCTCCTCCTCCCCCTCCTCTTCTTCCTCCTCCTCCTACTCCTC	ENSRNOT00000077651	-1	84168245	84254895	ENSRNOT00000077651 59614 147 - 86651 CCCCTCCTGCCCCTCCTGCCCCTCCTGCCCCTCCTGCCCCTCCTGCCCCTCCTGCTCCTCCTGCTCCTCCTCTTTCTCTTCCTTCTCCTGCTCATTCTCTTCCTGCTCCCTCTCCTCCTTCTTTTCTTCCTCTTCTTCCTCACCCTC	score=190 EG2=2.6e-15 E=3.2e-21
TCONS_00000093	1+	131458728-131459389,131459532-131459636,131481154-131481201,131482492-131482612,131482896-131483072,131484410-131484537,131484770-131489758	92 5749 157 + 6230 TTCTTCTTCTTCTTCTTCTTCTTCTTCTTCTCCCCCTCCTCCTCCCCCTCCTCTTCTTCCTCCTCCTCCTACTCCTCCTCCCCCCTCCTTCTCTTCTCCTCCTCCTTCTTTTCCTCTTCCTCTTCTTTCCTCTCCTCCTTCTCTTCCACCTTTTCTT	ENSRNOT00000077651	-1	84168245	84254895	ENSRNOT00000077651 59576 157 - 86651 TCCTCCTCCTGCTCCTCCTGCTCCTCCTGCTCCTCCTGCCCCTCCTGCCCCTCCTGCCCCTCCTGCCCCTCCTGCCCCTCCTGCCCCTCCTGCTCCTCCTGCTCCTCCTCTTTCTCTTCCTTCTCCTGCTCATTCTCTTCCTGCTCCCTCTCCTCCT	score=190 EG2=2.6e-15 E=3.2e-21
TCONS_00000094	1+	131458815-131459389,131459532-131459636,131481154-131481201,131482492-131482612,131482896-131483072,131484406-131484537,131484770-131489758	93 5596 147 + 6147 CTTCTTCTTCTTCTTCTTCTTCTTCTTCTTCTTCTTCTTCTTCTTCTTCTTCTTCTTCTTCTTCTTCTTCTTCTTCTTCTTCTTCTTCTTCTTCTTCTTCTCCCCCTCCTCCTCCCCCTCCTCTTCTTCCTCCTCCTCCTACTCCTC	ENSRNOT00000077651	-1	84168245	84254895	ENSRNOT00000077651 59614 147 - 86651 CCCCTCCTGCCCCTCCTGCCCCTCCTGCCCCTCCTGCCCCTCCTGCCCCTCCTGCTCCTCCTGCTCCTCCTCTTTCTCTTCCTTCTCCTGCTCATTCTCTTCCTGCTCCCTCTCCTCCTTCTTTTCTTCCTCTTCTTCCTCACCCTC	score=190 EG2=2.6e-15 E=3.2e-21
TCONS_00000094	1+	131458815-131459389,131459532-131459636,131481154-131481201,131482492-131482612,131482896-131483072,131484406-131484537,131484770-131489758	93 5666 157 + 6147 TTCTTCTTCTTCTTCTTCTTCTTCTTCTTCTCCCCCTCCTCCTCCCCCTCCTCTTCTTCCTCCTCCTCCTACTCCTCCTCCCCCCTCCTTCTCTTCTCCTCCTCCTTCTTTTCCTCTTCCTCTTCTTTCCTCTCCTCCTTCTCTTCCACCTTTTCTT	ENSRNOT00000077651	-1	84168245	84254895	ENSRNOT00000077651 59576 157 - 86651 TCCTCCTCCTGCTCCTCCTGCTCCTCCTGCTCCTCCTGCCCCTCCTGCCCCTCCTGCCCCTCCTGCCCCTCCTGCCCCTCCTGCCCCTCCTGCTCCTCCTGCTCCTCCTCTTTCTCTTCCTTCTCCTGCTCATTCTCTTCCTGCTCCCTCTCCTCCT	score=190 EG2=2.6e-15 E=3.2e-21
TCONS_00000093	1+	131458728-131459389,131459532-131459636,131481154-131481201,131482492-131482612,131482896-131483072,131484410-131484537,131484770-131489758	92 5783 111 + 6230 CCTCCTCCTCCCCCTCCTCTTCTTCCTCCTCCTCCTACTCCTCCTCCCCCCTCCTTCTCTTCTCCTCCTCCTTCTTTTCCTCTTCCTCTTCTTTCCTCTCCTCCTTCTCTT	ENSRNOT00000077651	-1	84168245	84254895	ENSRNOT00000077651 59577 111 - 86651 CCTCCTCCTGCTCCTCCTGCTCCTCCTGCTCCTCCTGCCCCTCCTGCCCCTCCTGCCCCTCCTGCCCCTCCTGCCCCTCCTGCCCCTCCTGCTCCTCCTGCTCCTCCTCTT	score=184 EG2=2.7e-14 E=3.3e-20
TCONS_00000094	1+	131458815-131459389,131459532-131459636,131481154-131481201,131482492-131482612,131482896-131483072,131484406-131484537,131484770-131489758	93 5700 111 + 6147 CCTCCTCCTCCCCCTCCTCTTCTTCCTCCTCCTCCTACTCCTCCTCCCCCCTCCTTCTCTTCTCCTCCTCCTTCTTTTCCTCTTCCTCTTCTTTCCTCTCCTCCTTCTCTT	ENSRNOT00000077651	-1	84168245	84254895	ENSRNOT00000077651 59577 111 - 86651 CCTCCTCCTGCTCCTCCTGCTCCTCCTGCTCCTCCTGCCCCTCCTGCCCCTCCTGCCCCTCCTGCCCCTCCTGCCCCTCCTGCCCCTCCTGCTCCTCCTGCTCCTCCTCTT	score=184 EG2=2.7e-14 E=3.3e-20
TCONS_00003658	-6	123419694-123419812,123421228-123421565,123454884-123455395	3657 855 88 + 969 AGGAAGATATCGGATCTCTTTAGAGGTGGTTGTGAGCCCCTGTGTGGTTGCTGGGAATTGATCTCAGGACCTCTGGAAGAGCAGCCAG	ENSRNOT00000077651	-1	84168245	84254895	ENSRNOT00000077651 6254 88 - 86651 AAGAGGGCATCAGATCCCATTACAGATGGTTGTGAGCCACCATGTGGTTGCTGGGGATTGAACTCAGGACCTCTGGAAGAGCAGTCAG	score=183 EG2=4e-14 E=4.9e-20
TCONS_00004261	9+	65599888-65600582,65603004-65603340	4260 6 76 + 1032 GTGTGTCTGTGTGTGTATGTGTGTGTGTGTATGTGTGTGTGTGTATGTGTGTGTGTGTGTGTGTGTGTGTGTGTGT	ENSRNOT00000077651	-1	84168245	84254895	ENSRNOT00000077651 56141 76 - 86651 GTATATGTGTGCATGTATATGCGTGTGTATTTGTGTGTGTGTGTATGTGTGTGTGTGTGCATGTGTGTGTGTGTGT	score=183 EG2=4e-14 E=4.9e-20
TCONS_00000093	1+	131458728-131459389,131459532-131459636,131481154-131481201,131482492-131482612,131482896-131483072,131484410-131484537,131484770-131489758	92 5679 145 + 6230 CTTCTTCTTCTTCTTCTTCTTCTTCTTCTTCTTCTTCTTCTTCTTCTTCTTCTTCTTCTTCTTCTTCTTCTTCTTCTTCTTCTTCTTCTTCTTCTTCTTCTCCCCCTCCTCCTCCCCCTCCTCTTCTTCCTCCTCCTCCTACTCC	ENSRNOT00000077651	-1	84168245	84254895	ENSRNOT00000077651 59641 144 - 86651 CCCCTCCTGCCCCTCCTGCCCCTCCTGCTCCTCCTGCTCCTCCTCTTTCTCTTCCTTCTCCTGCTCATTCTCTTCCTGCTCCCTCTCCTCCTTCTTTTCTTCCTCTTCTTCCTCACCCT-CTCTTCCTCCTCCTCTTTCTCCTCC	score=182 EG2=5.8e-14 E=7.3e-20
TCONS_00000094	1+	131458815-131459389,131459532-131459636,131481154-131481201,131482492-131482612,131482896-131483072,131484406-131484537,131484770-131489758	93 5596 145 + 6147 CTTCTTCTTCTTCTTCTTCTTCTTCTTCTTCTTCTTCTTCTTCTTCTTCTTCTTCTTCTTCTTCTTCTTCTTCTTCTTCTTCTTCTTCTTCTTCTTCTTCTCCCCCTCCTCCTCCCCCTCCTCTTCTTCCTCCTCCTCCTACTCC	ENSRNOT00000077651	-1	84168245	84254895	ENSRNOT00000077651 59641 144 - 86651 CCCCTCCTGCCCCTCCTGCCCCTCCTGCTCCTCCTGCTCCTCCTCTTTCTCTTCCTTCTCCTGCTCATTCTCTTCCTGCTCCCTCTCCTCCTTCTTTTCTTCCTCTTCTTCCTCACCCT-CTCTTCCTCCTCCTCTTTCTCCTCC	score=182 EG2=5.8e-14 E=7.3e-20
TCONS_00003081	4+	178576665-178585659,178585912-178586176	3080 8971 212 + 9260 ACACACACACATGCATATGCACAGGTACACACACACATAGACAAGCACACACATGCACAGGTACACACACAGGCATGCACACACACACACACACACACACGGACACATGGACACACAGACATGCACACGGACACTCACAGGTACACACACACACACATGGACATAGGCACATGCACATGGACATGCACACACACATGCACATGTACATACAC	ENSRNOT00000077651	-1	84168245	84254895	ENSRNOT00000077651 18556 211 - 86651 ACACACACACACACACACACACACTTGTACACACACACACTTGTACACACACACAAACAAATACACACACATGAATGCACACAGATACACACATATACTTGTACACACACAAACACAAACATAAACACATACTTGTACACACACAAACACAAATACATACACACCATGA-ATGCACACAGATACACACACAAACACACACATAAACACACAC	score=177 EG2=4.1e-13 E=5.1e-19
TCONS_00000093	1+	131458728-131459389,131459532-131459636,131481154-131481201,131482492-131482612,131482896-131483072,131484410-131484537,131484770-131489758	92 5682 127 + 6230 CTTCTTCTTCTTCTTCTTCTTCTTCTTCTTCTTCTTCTTCTTCTTCTTCTTCTTCTTCTTCTTCTTCTTCTTCTTCTTCTTCTTCTTCTTCTTCTTCTCCCCCTCCTCCTCCCCCTCCTCTTCTTCC	ENSRNOT00000077651	-1	84168245	84254895	ENSRNOT00000077651 59659 126 - 86651 CCCCTCCTGCTCCTCCTGCTCCTCCTCTTTCTCTTCCTTCTCCTGCTCATTCTCTTCCTGCTCCCTCTCCTCCTTCTT-TTCTTCCTCTTCTTCCTCACCCTCTCTTCCTCCTCCTCTTTCTCCTCC	score=176 EG2=6e-13 E=7.5e-19
TCONS_00000094	1+	131458815-131459389,131459532-131459636,131481154-131481201,131482492-131482612,131482896-131483072,131484406-131484537,131484770-131489758	93 5599 127 + 6147 CTTCTTCTTCTTCTTCTTCTTCTTCTTCTTCTTCTTCTTCTTCTTCTTCTTCTTCTTCTTCTTCTTCTTCTTCTTCTTCTTCTTCTTCTTCTTCTTCTCCCCCTCCTCCTCCCCCTCCTCTTCTTCC	ENSRNOT00000077651	-1	84168245	84254895	ENSRNOT00000077651 59659 126 - 86651 CCCCTCCTGCTCCTCCTGCTCCTCCTCTTTCTCTTCCTTCTCCTGCTCATTCTCTTCCTGCTCCCTCTCCTCCTTCTT-TTCTTCCTCTTCTTCCTCACCCTCTCTTCCTCCTCCTCTTTCTCCTCC	score=176 EG2=6e-13 E=7.5e-19
TCONS_00000386	-1	72896810-72896910,72899149-72899406	385 153 111 + 359 TCTAGAATCCCCAGTGAGGGACTAAGGGTGTGGCTCAGAGGTAAAGCCCCTGCCCAGAATCCCCCAGCGAGGAGGCCTGGTTTGTGGCTCAGTGGTGGAGTACTTACTTAG	ENSRNOT00000077651	-1	84168245	84254895	ENSRNOT00000077651 69455 109 - 86651 CCTAGAATCTCCAGTGAGGGGCTGGGGGCGTGGCTCAGTGGTAGAGCCCCTGCCTAGAATCCCCCAATGAG--GGCTGGGGGTGTGGCTCAGTGGTAGAGCCCCTGCCTAG	score=175 EG2=8.9e-13 E=1.1e-18
TCONS_00000093	1+	131458728-131459389,131459532-131459636,131481154-131481201,131482492-131482612,131482896-131483072,131484410-131484537,131484770-131489758	92 5791 116 + 6230 TCCCCCTCCTCTTCTTCCTCCTCCTCCTACTCCTCCTCCCCCCTCCTTCTCTTCTCCTCCTCCTTCTTTTCCTCTTCCTCTTCTTTCCTCTCCTCCTTCTCTTCCACCTTTTCTTC	ENSRNOT00000077651	-1	84168245	84254895	ENSRNOT00000077651 59576 116 - 86651 TCCTCCTCCTGCTCCTCCTGCTCCTCCTGCTCCTCCTGCCCCTCCTGCCCCTCCTGCCCCTCCTGCCCCTCCTGCCCCTCCTGCCCCTCCTGCTCCTCCTGCTCCTCCTCTTTCTC	score=173 EG2=1.9e-12 E=2.4e-18
TCONS_00000094	1+	131458815-131459389,131459532-131459636,131481154-131481201,131482492-131482612,131482896-131483072,131484406-131484537,131484770-131489758	93 5708 116 + 6147 TCCCCCTCCTCTTCTTCCTCCTCCTCCTACTCCTCCTCCCCCCTCCTTCTCTTCTCCTCCTCCTTCTTTTCCTCTTCCTCTTCTTTCCTCTCCTCCTTCTCTTCCACCTTTTCTTC	ENSRNOT00000077651	-1	84168245	84254895	ENSRNOT00000077651 59576 116 - 86651 TCCTCCTCCTGCTCCTCCTGCTCCTCCTGCTCCTCCTGCCCCTCCTGCCCCTCCTGCCCCTCCTGCCCCTCCTGCCCCTCCTGCCCCTCCTGCTCCTCCTGCTCCTCCTCTTTCTC	score=173 EG2=1.9e-12 E=2.4e-18
TCONS_00001391	15+	2294565-2295152,2295179-2295246,2295347-2311674	1390 342 138 + 16984 ACAGACACGCACACACACATACACACACACAGACACACACTCAGACACATACACACAC-ATGCGTGCACACAGACACGCACACACACATACACACACACAGACACACACTCAGACACATACACACACACATACACACAC	ENSRNOT00000077651	-1	84168245	84254895	ENSRNOT00000077651 18737 139 - 86651 ACACACACAAACACACACATAAACACACACTTGTACACACACAAACACAAATACACACCATGAATGCACACAGATACACACACATACTTGTACACACACAAACACACACTTGTACACACACAAACACACAGACACACAC	score=172 EG2=2.9e-12 E=3.6e-18
TCONS_00001743	17+	57024438-57024848,57024914-57025273	1742 161 99 + 771 ATATGTTAGAAAGGGGCATCAGATACTGCTGTAGATGCTTGTGAACCACCATGGAGTTGCTGGGAATTGAATCCAGGACCTCTGAAAGAGCAGTTGGTG	ENSRNOT00000077651	-1	84168245	84254895	ENSRNOT00000077651 6245 99 - 86651 ACACAGCAGAAGAGGGCATCAGATCCCATTACAGATGGTTGTGAGCCACCATGTGGTTGCTGGGGATTGAACTCAGGACCTCTGGAAGAGCAGTCAGTG	score=172 EG2=2.9e-12 E=3.6e-18
TCONS_00000783	-10	56706446-56706942,56706987-56709091	782 98 98 + 2602 GCATGACAGAAGAGGGCATCAGATCCTACCATAGATGGTCATGAGCCACTATGTGGTTGATGGTAATTGAACTCTGGAACTCTGGAACAGTAGCCAGT	ENSRNOT00000077651	-1	84168245	84254895	ENSRNOT00000077651 6245 98 - 86651 ACACAGCAGAAGAGGGCATCAGATCCCATTACAGATGGTTGTGAGCCACCATGTGGTTGCTGGGGATTGAACTCAGGACCTCTGGAAGAGCAGTCAGT	score=171 EG2=4.2e-12 E=5.3e-18
TCONS_00002127	-19	60118732-60129605,60132021-60132097	2126 7815 79 + 10951 TGTGTGTGTGTGTGTGTGTGTGTGTGTGTGTGTGTGTGTGTGTATGTGTGTGTGTGTGTGTGTGTGTCTGTCTGTCTGT	ENSRNOT00000077651	-1	84168245	84254895	ENSRNOT00000077651 56142 79 - 86651 TATATGTGTGCATGTATATGCGTGTGTATTTGTGTGTGTGTGTATGTGTGTGTGTGTGCATGTGTGTGTGTGTGTGTGT	score=170 EG2=6.2e-12 E=7.8e-18
TCONS_00002128	-19	60118732-60129605,60142566-60145934	2127 7815 79 + 14243 TGTGTGTGTGTGTGTGTGTGTGTGTGTGTGTGTGTGTGTGTGTATGTGTGTGTGTGTGTGTGTGTGTCTGTCTGTCTGT	ENSRNOT00000077651	-1	84168245	84254895	ENSRNOT00000077651 56142 79 - 86651 TATATGTGTGCATGTATATGCGTGTGTATTTGTGTGTGTGTGTATGTGTGTGTGTGTGCATGTGTGTGTGTGTGTGTGT	score=170 EG2=6.2e-12 E=7.8e-18
TCONS_00002192	2+	53400235-53406151,53406288-53406919	2191 5817 307 + 6549 ACGCACACACGCACAGACAGACAGACACACACACACACACGCACACACGCATGCACGCACACACGCACGCACAGACAGACAGACACACACACACACACACATGCACACACACAGGCATGCACAGACACACACATGCACGCATGCATGCACACACACAGACACACACACGCACACACGCACGCACACACATGCACACACGCATGCAGGCATGCACAGACACACACACGCACACATGTACACACACATGCACGCACACACGCACGCACACACACATGCACACACGCACACACGCACGCACGCACACACA	ENSRNOT00000077651	-1	84168245	84254895	ENSRNOT00000077651 18556 303 - 86651 ACACACACACACACACACACACACTTGTACACACACACACTTGTACACACACACAAACAAATACACACACATGAATGCACACAGATACACACATATACTTGTACACACACAAACACAAACATAAACACATACTTGTACACACACAAACACAAATACATACACAC-CATGAATGCACACAGATACACACACAAACACACACAT--AAACACACACTTGTACACACACAAACACAAATACACAC-CATGAATGCACACAGATACACACACATACTTGTACACACACAAACACACACTTGTACACACACA	score=169 EG2=9.2e-12 E=1.1e-17
TCONS_00000386	-1	72896810-72896910,72899149-72899406	385 153 111 + 359 TCTAGAATCCCCAGTGAGGGACTAAGGGTGTGGCTCAGAGGTAAAGCCCCTGCCCAGAATCCCCCAGCGAGGAGGCCTGGTTTGTGGCTCAGTGGTGGAGTACTTACTTAG	ENSRNOT00000077651	-1	84168245	84254895	ENSRNOT00000077651 69559 110 - 86651 CCTAGAATCCCCAGTGAGGGGCTGGGGGTGTGGCTCAGTGTTAGAGCCCCTGCATAGAATCCCCCAGTGAGG-GGCTGGAGGTGTGGCTCAGTGTTAGAGCCCCTGCCTAG	score=168 EG2=1.4e-11 E=1.7e-17
TCONS_00000093	1+	131458728-131459389,131459532-131459636,131481154-131481201,131482492-131482612,131482896-131483072,131484410-131484537,131484770-131489758	92 5679 124 + 6230 CTTCTTCTTCTTCTTCTTCTTCTTCTTCTTCTTCTTCTTCTTCTTCTTCTTCTTCTTCTTCTTCTTCTTCTTCTTCTTCTTCTTCTTCTTCTTCTTCTTCTCCCCCTCCTCCTCCCCCTCCTCT	ENSRNOT00000077651	-1	84168245	84254895	ENSRNOT00000077651 59662 123 - 86651 CTCCTGCTCCTCCTGCTCCTCCTCTTTCTCTTCCTTCTCCTGCTCATTCTCTTCCTGCTCCCTCTCCTCCTTCTT-TTCTTCCTCTTCTTCCTCACCCTCTCTTCCTCCTCCTCTTTCTCCTCC	score=167 EG2=2e-11 E=2.5e-17
TCONS_00000094	1+	131458815-131459389,131459532-131459636,131481154-131481201,131482492-131482612,131482896-131483072,131484406-131484537,131484770-131489758	93 5596 124 + 6147 CTTCTTCTTCTTCTTCTTCTTCTTCTTCTTCTTCTTCTTCTTCTTCTTCTTCTTCTTCTTCTTCTTCTTCTTCTTCTTCTTCTTCTTCTTCTTCTTCTTCTCCCCCTCCTCCTCCCCCTCCTCT	ENSRNOT00000077651	-1	84168245	84254895	ENSRNOT00000077651 59662 123 - 86651 CTCCTGCTCCTCCTGCTCCTCCTCTTTCTCTTCCTTCTCCTGCTCATTCTCTTCCTGCTCCCTCTCCTCCTTCTT-TTCTTCCTCTTCTTCCTCACCCTCTCTTCCTCCTCCTCTTTCTCCTCC	score=167 EG2=2e-11 E=2.5e-17
TCONS_00002793	-3	44541383-44546028,44546282-44546588,44547347-44547570	2792 3613 66 + 5177 ATATGCATATGTGTTTGTGTGTGTGTGTGTGTGTGTGTGTGTGTGTGTGTGTGTGTGTGTGTGTGT	ENSRNOT00000077651	-1	84168245	84254895	ENSRNOT00000077651 56157 66 - 86651 ATATGCGTGTGTATTTGTGTGTGTGTGTATGTGTGTGTGTGTGCATGTGTGTGTGTGTGTGTGTGT	score=164 EG2=6.4e-11 E=8e-17
TCONS_00003812	7+	125310948-125311064,125311152-125311842	3811 20 73 + 808 TATGTGTGTGCATGTATGTGTGTGTGCATATGTGTGTGTGTGCGTGTGTGTGTGTGTGTGTGTGTGCGTGTGT	ENSRNOT00000077651	-1	84168245	84254895	ENSRNOT00000077651 56142 73 - 86651 TATATGTGTGCATGTATATGCGTGTGTATTTGTGTGTGTGTGTATGTGTGTGTGTGTGCATGTGTGTGTGTGT	score=164 EG2=6.4e-11 E=8e-17
TCONS_00001445	15+	86360203-86360218,86376381-86378376	1444 1 66 + 2012 TGTGTGTGTGTGTGTTTGTGTGTGTGTGTGTGTGTGTGTGTGTGTGTGTGTGTGTGTGAGAGTGTG	ENSRNOT00000077651	-1	84168245	84254895	ENSRNOT00000077651 56156 66 - 86651 TATATGCGTGTGTATTTGTGTGTGTGTGTATGTGTGTGTGTGTGCATGTGTGTGTGTGTGTGTGTG	score=163 EG2=9.5e-11 E=1.2e-16
TCONS_00000600	-1	276506894-276512080,276512186-276524393	599 13017 121 + 17395 CTGCTGCTGCTGTTCCTCCCTTTCTTCCTCCCCCTCTTCTTCCTCCCCCTCTTCTTCCTCCTCTTCCTTCTTCTCCTTTTTCTCCTTCTCTTCCTCCTCTTCTTCCTTCTCTTCTATATCC	ENSRNOT00000077651	-1	84168245	84254895	ENSRNOT00000077651 59638 121 - 86651 CTGCCCCTCCTGCCCCTCCTGCCCCTCCTGCTCCTCCTGCTCCTCCTCTTTCTCTTCCTTCTCCTGCTCATTCTCTTCCTGCTCCCTCTCCTCCTTCTTTTCTTCCTCTTCTTCCTCACCC	score=161 EG2=2.1e-10 E=2.6e-16
TCONS_00003217	-4	178219254-178220768,178220789-178225654	3216 201 80 + 6381 GTGTGTGTGTGTGTGTGTGTGCCTGTGTGTGTGCCTGTGTGTGTGCATGTGTGTGTGTGTGTGTGTGTGTGTGTGTGTGT	ENSRNOT00000077651	-1	84168245	84254895	ENSRNOT00000077651 56139 80 - 86651 GTGTATATGTGTGCATGTATATGCGTGTGTATTTGTGTGTGTGTGTATGTGTGTGTGTGTGCATGTGTGTGTGTGTGTGT	score=160 EG2=3.1e-10 E=3.8e-16
TCONS_00003217	-4	178219254-178220768,178220789-178225654	3216 2289 176 + 6381 CACACACATACACACACATACACACACATACACATGAGCGCATACACATATACACATGCATACACA-CATGCACACACATGTGCACATGCACACACACGCACACACACTCACATACATGTGCACATACACACGTGTGCACATGCACACGTGTGCACGTGCGTGCGCACACACACACA	ENSRNOT00000077651	-1	84168245	84254895	ENSRNOT00000077651 18728 177 - 86651 CACACAGATACACACACAAACACACACATAAACACACACTTGTACACACACAAACACAAATACACACCATGAATGCACACAGATACACACACATACTTGTACACACACAAACACACACTTGTACACACACAAACACACAGACACACACTTGTACACACCCTTGTACGTACACACACA	score=160 EG2=3.1e-10 E=3.8e-16
TCONS_00002192	2+	53400235-53406151,53406288-53406919	2191 5895 227 + 6549 ACAGACACACACACACACACACATGCACACACACAGGCATGCACAGACACACACATGCACGCATGCATGCACACACACAGACACACACACGCACACACGCACGCACACACATGCACACACGCATGCAGGCATGCACAGACACACACACGCACACATGTACA-CACACATGCACGCACACACGCACGCACACACACATGCACACACGCACACACGCACGCACGCACACA	ENSRNOT00000077651	-1	84168245	84254895	ENSRNOT00000077651 18558 228 - 86651 ACACACACACACACACACACACTTGTACACACACACACTTGTACACACACACAAACAAATACACACACATGAATGCACACAGATACACACATATACTTGTACACACACAAACACAAACATAAACACATACTTGTACACACACAAACACAAATACATACACACCATGAATGCACACAGATACACACACAAACACACACATAAACACACACTTGTACACACACAAACACA	score=158 EG2=6.6e-10 E=8.3e-16
TCONS_00004161	-8	91602090-91606952,91607182-91610875	4160 8349 85 + 8557 GTGTATGTGTGTGTGAGTGTGTGTGTATGTGTGTGTGAGTGTGTGTGTATGTGTGTGAGTGCGTGTATGTGTGTGAGTGTGTGTG	ENSRNOT00000077651	-1	84168245	84254895	ENSRNOT00000077651 56139 85 - 86651 GTGTATATGTGTGCATGTATATGCGTGTGTATTTGTGTGTGTGTGTATGTGTGTGTGTGTGCATGTGTGTGTGTGTGTGTGTGTA	score=158 EG2=6.6e-10 E=8.3e-16
TCONS_00001391	15+	2294565-2295152,2295179-2295246,2295347-2311674	1390 311 260 + 16984 CACACACACACACACACACACATGCGTGCACACAGACACGCACACACACATACACACACACAGACACACACTCAGACACATACACACACATGCGTGCACACAGACACGCACACACACATACACACACACAGACACACACTCAGACACATACACACACACATACACACACACACACATGCACATAGAGACACACTCAGACACATACACATGCACATACACATGCAGACACACACACACAGACACACACACACATGCACACA	ENSRNOT00000077651	-1	84168245	84254895	ENSRNOT00000077651 18633 252 - 86651 CACACAGATACACACATATACTTGTACACACACAAACACAAACATAAACACATACTTGTACACACACAAACACAAATACATACACAC-CATGAATGCACACAGA----TACACACACAAACACACACATAAACACACACTTGTACACACACAAACACAAATACACAC---CATGAATGCACACAGATACACACACATACTTGTACACACACAAACACACACTTGTACACACACAAACACACAGACACACACTTGTACACA	score=157 EG2=9.8e-10 E=1.2e-15
TCONS_00003325	5+	173018946-173019130,173020311-173021456	3324 0 75 + 1331 GAAGAGGGTATCTGATCTCATTACAGGTTGTTGAGAGACACCATGTGGCTTCTGGGAATTGAACTCAGGACCTCT	ENSRNOT00000077651	-1	84168245	84254895	ENSRNOT00000077651 6253 75 - 86651 GAAGAGGGCATCAGATCCCATTACAGATGGTTGTGAGCCACCATGTGGTTGCTGGGGATTGAACTCAGGACCTCT	score=157 EG2=9.8e-10 E=1.2e-15
TCONS_00001017	12+	24210417-24210585,24210723-24210790	1016 0 219 + 237 CATACATATACACATACACACATGCACACATATATACATGTACATACATACACACATACATATACACATACACATACATGCACACATACATACATACACACATACATGCATACATATATATACACACATATATACATATACACA-TACACATGCATACATACACACATACACACATACATATACACATACACACATGCACACATATATACATGTACATAC	ENSRNOT00000077651	-1	84168245	84254895	ENSRNOT00000077651 18575 220 - 86651 CACACTTGTACACACACACACTTGTACACACACACAAACAAATACACACACATGAATGCACACAGATACACACATATACTTGTACACACACAAACACAAACATAAACACATACTTGTACACACACAAACACAAATACATACACACCATGAATGCACACAGATACACACACAAACACACACATAAACACACACTTGTACACACACAAACACAAATACACAC	score=156 EG2=1.4e-09 E=1.8e-15
TCONS_00003671	-6	137119322-137121543,137122187-137122696	3670 797 85 + 2732 GTGTGCGTATGTGCGTGTGTGCGTGCGTGTGTGAGCGTGTGTGAGAGTGTGTGTGTGTGTGCGTGTGTGTGTGTGTGTGTGTGTG	ENSRNOT00000077651	-1	84168245	84254895	ENSRNOT00000077651 56139 85 - 86651 GTGTATATGTGTGCATGTATATGCGTGTGTATTTGTGTGTGTGTGTATGTGTGTGTGTGTGCATGTGTGTGTGTGTGTGTGTGTA	score=156 EG2=1.4e-09 E=1.8e-15
TCONS_00002110	-19	47291525-47291781,47291955-47293000	2109 874 76 + 1303 CGTGTGTGTGCATCCGTGTGTGTGTGTGTGTGTGTGTGTGTGTGTGTGTGTGTGTGTATGTGTGTGTGTGTATGGG	ENSRNOT00000077651	-1	84168245	84254895	ENSRNOT00000077651 56152 76 - 86651 CATGTATATGCGTGTGTATTTGTGTGTGTGTGTATGTGTGTGTGTGTGCATGTGTGTGTGTGTGTGTGTGTAGAGG	score=154 EG2=3.2e-09 E=3.9e-15
TCONS_00000602	-1	276617190-276625979,276626238-276637516	601 13633 70 + 20069 GTGTGTGTGTGTGTGTGTGTGTGTGTGTGTGTGTGTGTGTGTGTGTGTGTG-GTGTGTGTGTGTGTGTGTG	ENSRNOT00000077651	-1	84168245	84254895	ENSRNOT00000077651 56151 71 - 86651 GCATGTATATGCGTGTGTATTTGTGTGTGTGTGTATGTGTGTGTGTGTGCATGTGTGTGTGTGTGTGTGTG	score=153 EG2=4.7e-09 E=5.8e-15
TCONS_00001187	-13	34401810-34402108,34402246-34403079	1186 331 62 + 1133 TGTGTGTGTGTGTGTGTGTGTGTGTGTGTGTGTGTGTGTGTGTGTGTGTGTGTGTGTGCATG	ENSRNOT00000077651	-1	84168245	84254895	ENSRNOT00000077651 56142 62 - 86651 TATATGTGTGCATGTATATGCGTGTGTATTTGTGTGTGTGTGTATGTGTGTGTGTGTGCATG	score=153 EG2=4.7e-09 E=5.8e-15
TCONS_00000093	1+	131458728-131459389,131459532-131459636,131481154-131481201,131482492-131482612,131482896-131483072,131484410-131484537,131484770-131489758	92 5800 107 + 6230 TCTTCTTCCTCCTCCTCCTACTCCTCCTCCCCCCTCCTTCTCTTCTCCTCCTCCTTCTTTTCCTCTTCCTCTTCTTTCCTCTCCTCCTTCTCTTCCACCTTTTCTTC	ENSRNOT00000077651	-1	84168245	84254895	ENSRNOT00000077651 59576 107 - 86651 TCCTCCTCCTGCTCCTCCTGCTCCTCCTGCTCCTCCTGCCCCTCCTGCCCCTCCTGCCCCTCCTGCCCCTCCTGCCCCTCCTGCCCCTCCTGCTCCTCCTGCTCCTC	score=152 EG2=6.9e-09 E=8.5e-15
TCONS_00000094	1+	131458815-131459389,131459532-131459636,131481154-131481201,131482492-131482612,131482896-131483072,131484406-131484537,131484770-131489758	93 5717 107 + 6147 TCTTCTTCCTCCTCCTCCTACTCCTCCTCCCCCCTCCTTCTCTTCTCCTCCTCCTTCTTTTCCTCTTCCTCTTCTTTCCTCTCCTCCTTCTCTTCCACCTTTTCTTC	ENSRNOT00000077651	-1	84168245	84254895	ENSRNOT00000077651 59576 107 - 86651 TCCTCCTCCTGCTCCTCCTGCTCCTCCTGCTCCTCCTGCCCCTCCTGCCCCTCCTGCCCCTCCTGCCCCTCCTGCCCCTCCTGCCCCTCCTGCTCCTCCTGCTCCTC	score=152 EG2=6.9e-09 E=8.5e-15
TCONS_00002192	2+	53400235-53406151,53406288-53406919	2191 5821 302 + 6549 ACACACGCACAGACAGACAGACACACACACACACACGCACACACGCATGCACGCACACACGCACGCACAGACAGACAGACACACACACACACACACATGCACACACACAGGCATGCACAGACACACACATGCACG-CATGCATGCACACACACAGACACACACACGCACACACGCACGCACACACATGCACACACGCATGCAGGCATGCACAGACACACACACGCACACATGTACACACACATGCACGCACACACGCACGCACACACACATGCACACACGCACACACGCACGCACGCACACAC	ENSRNOT00000077651	-1	84168245	84254895	ENSRNOT00000077651 18584 302 - 86651 ACACACACACACTTGTACACACACACAAACAAATACACACACATGAATGCACACAGATACACACATATACTTGTACACACACAAACACAAACATAAACACATACTTGTACACACACAAACACAAATACATACACACCATGAATGCACACAGATACACACACAAACACACACATAAACACACACTTGTACACACACAAACACAAATACACACCATGA-ATGCACACAGATACACACACATACTTGTACACACACAAACACACACTTGTACACACACAAACACACAGACACACACTTGTACACAC	score=152 EG2=6.9e-09 E=8.5e-15
TCONS_00002295	2+	234184016-234188503,234188713-234189108	2294 4592 66 + 4884 GTGTGTGTGTGTGTGTGTGTGTGTGTATGTGTGTGTGTGTGTGTGTATGTGTGTGTGTGTGTGTGT	ENSRNOT00000077651	-1	84168245	84254895	ENSRNOT00000077651 56139 66 - 86651 GTGTATATGTGTGCATGTATATGCGTGTGTATTTGTGTGTGTGTGTATGTGTGTGTGTGTGCATGT	score=152 EG2=6.9e-09 E=8.5e-15
TCONS_00003512	6+	106402625-106402988,106403516-106403642	3511 120 61 + 491 GTGTGTGTGTGTGTGTGTGTGTGTGTGTGTGTGTGTGTGTGTGTGTATGTGTGTGTGTGTG	ENSRNOT00000077651	-1	84168245	84254895	ENSRNOT00000077651 56139 61 - 86651 GTGTATATGTGTGCATGTATATGCGTGTGTATTTGTGTGTGTGTGTATGTGTGTGTGTGTG	score=152 EG2=6.9e-09 E=8.5e-15
TCONS_00001489	-15	23709090-23709289,23709340-23710735	1488 144 61 + 1596 GTGTGTGTGTGTGTGTGTGTGTGTGTGTGTGTGTGTGTGTGTGTGTGTGTGTGTGTGCATG	ENSRNOT00000077651	-1	84168245	84254895	ENSRNOT00000077651 56143 61 - 86651 ATATGTGTGCATGTATATGCGTGTGTATTTGTGTGTGTGTGTATGTGTGTGTGTGTGCATG	score=151 EG2=1e-08 E=1.3e-14
TCONS_00002255	2+	189241320-189241438,189241473-189244083	2254 2452 241 + 2730 ACATGTGCACACACCTATAGTAACATGTACACATGTAACACACATGCACACACATACATATCTACACATACATGCATACACACACATACACACATATAAACTTAGGCAGACATACACATATATACATATACACATGCATACACATAACCACACATGCGCACACATATACACATACATTTATACACACATGCACATACATACATACACGTACACAGGCATGCACATACACACACATACATAC	ENSRNOT00000077651	-1	84168245	84254895	ENSRNOT00000077651 18556 239 - 86651 ACACACACACACACACACACACACTTGTACACACACA-CACTTGTACACACACACAAACAAATACACACACATGAATGCACACAGATACACACATATACTTGTACACACACAAACACAAACATAAACACATACTTGTACACACACAAACACAAATACATACACAC-CATGAATGCACACAGATACACACACAAACACACACATAAACACACACTTGTACACACACAAACACAAATACACAC	score=151 EG2=1e-08 E=1.3e-14
TCONS_00003969	8+	36303802-36303968,36304044-36305277	3968 137 238 + 1401 ATATACACATACCCATACACACACATACACACATACACACATATATATACCCATATACACACACATACACACAAATTCACACACATATACATATACCCATACACACACATATACCCATACACACACACATTCACACACACACACACACATACACATCCATACA-CACACATTCACACGCATACACACACATTCATACACAAATTCACACACACACACACACACACACACACACACACAC	ENSRNOT00000077651	-1	84168245	84254895	ENSRNOT00000077651 18556 239 - 86651 ACACACACACACACACACACACACTTGTACACACACACACTTGTACACACACACAAACAAATACACACACATGAATGCACACAGATACACACATATACTTGTACACACACAAACACAAACATAAACACATACTTGTACACACACAAACACAAATACATACACACCATGAATGCACACAGATACACACACAAACACACACATAAACACACACTTGTACACACACAAACACAAATACACAC	score=149 EG2=2.2e-08 E=2.7e-14
TCONS_00003812	7+	125310948-125311064,125311152-125311842	3811 14 72 + 808 CATATATATGTGTGTGCATGTATGTGTGTGTGCATATGTGTGTGTGTGCGTGTGTGTGTGTGTGTGTGTGTG	ENSRNOT00000077651	-1	84168245	84254895	ENSRNOT00000077651 56152 72 - 86651 CATGTATATGCGTGTGTATTTGTGTGTGTGTGTATGTGTGTGTGTGTGCATGTGTGTGTGTGTGTGTGTGTA	score=147 EG2=4.8e-08 E=6e-14
TCONS_00000565	-1	244681654-244682024,244682145-244684238	564 1588 89 + 2465 CATTGTGTATGTGTGTCCGTGTGTGTCTGAGTGTGTGTGTCTGTGTGTGTATGTCTGTGTGTGTGTGTCTGTGTCTGTGTGTGTATGTG	ENSRNOT00000077651	-1	84168245	84254895	ENSRNOT00000077651 56135 89 - 86651 CATGGTGTATATGTGTGCATGTATATGCGTGTGTATTTGTGTGTGTGTGTATGTGTGTGTGTGTGCATGTGTGTGTGTGTGTGTGTGTA	score=145 EG2=1e-07 E=1.3e-13
TCONS_00001391	15+	2294565-2295152,2295179-2295246,2295347-2311674	1390 312 336 + 16984 ACACACACACACACACACACATGCGTGCACACAGACACGCACACACACATACACACACACAGACACACACTCAGACACATACACACACATGCGTGCACACAGACACGCACACACACATACACACACACAGACACACACTCAGACACATACACACACACATACACACACACACACATGCACATAGAGACACACTCAGACACATACACATGCACATACACATGCAGACACACACACACAGACACACACACACATGCACACAGAGACACACTCAGACACACACACATGCACATAGAGACACACTCAGACACATACACATGCACATACACATGCAGACAC	ENSRNOT00000077651	-1	84168245	84254895	ENSRNOT00000077651 18556 330 - 86651 ACACACACACACACACACACACACTTGTACACACACACACTTGTACACACACACAAACAAATACACACACATGAATGCACACAGATACACACATATACTTGTACACACACAAACACAAACATAAACACATACTTGTACAC--ACACAAACACAAATACATACACAC---CATGAATGCACACAGATACACACACAAACACACACATAAACACACACTTGTACACACACAAACACAAATACACAC-CATGAATGCACACAGATACACACACATACTTGTACACACACAAACACACACTTGTACACACACAAACACACAGACACACACTTGTACACAC	score=145 EG2=1e-07 E=1.3e-13
TCONS_00004059	8+	124335424-124336712,124336842-124336869	4058 74 87 + 1317 GTGTGTGCATGCGTGTGTGTGAGTGTGTGTGCATATGTGTGTGTGCATGTGTGTGTGCATGTGTGTGTGTGTGTGTGTGTGTGTAGG	ENSRNOT00000077651	-1	84168245	84254895	ENSRNOT00000077651 56139 87 - 86651 GTGTATATGTGTGCATGTATATGCGTGTGTATTTGTGTGTGTGTGTATGTGTGTGTGTGTGCATGTGTGTGTGTGTGTGTGTGTAGA	score=145 EG2=1e-07 E=1.3e-13
TCONS_00003217	-4	178219254-178220768,178220789-178225654	3216 179 67 + 6381 ATGTGCCTGTGTGTATGTGTGTGTGTGTGTGTGTGTGTGTGTGCCTGTGTGTGTGCCTGTGTGTGTG	ENSRNOT00000077651	-1	84168245	84254895	ENSRNOT00000077651 56157 67 - 86651 ATATGCGTGTGTATTTGTGTGTGTGTGTATGTGTGTGTGTGTGCATGTGTGTGTGTGTGTGTGTGTA	score=144 EG2=1.5e-07 E=1.9e-13
TCONS_00003969	8+	36303802-36303968,36304044-36305277	3968 6 329 + 1401 CACATATATATACATACATACACATACATAAACCCATACACACACATACACACATACAGACACACACATGCACATATATATATATATATATATACCCATATACACACACATGCACACAAATTCACACACACATATACACATACCCATACACACACATACACACATACACACATA-TATATACCCATATACACACACATACACACAAATTCACACACATATACATATACCCATACACACACATATACCCA-TACACACACACATTCACACACACACACACACATACACATCCATACACACACATTCACACGCATACACACACATTCATACAC	ENSRNOT00000077651	-1	84168245	84254895	ENSRNOT00000077651 18545 331 - 86651 CACACACTTGTACACACACACACACACACACACACTTGTACACACACACACTTGTACACACACACAAACAAATACACACACATGAATGCACACAGATACACACATATACTTGTACACACACAAACACAAACATAAACACATACTTGTACACACACAAACACAAATACATACACACCATGAATGCACACAGATACACACACAAACACACACATAAACACACACTTGTACACACACAAACACAAATACACACCATGAATGCACACAGATACACACACATACTTGTACACACACAAACACACACTTGTACACACACAAACACACAGACACACAC	score=142 EG2=3.4e-07 E=4.2e-13
TCONS_00002192	2+	53400235-53406151,53406288-53406919	2191 5864 247 + 6549 CGCATGCACGCACACACGCACGCACAGACAGACAGACACACACACACACACACATGCACACACACAGGCATGCACAGACACACACATGCACGCATGCATGCACACACACAG--ACACACACACGCACACACGCACGCACACACATGCACACACGCATGCAGGCATGCACAGACAC-ACACACGCACACATGTACACACACATGCACGCACACACGCACGCACACACACATGCACACACGCACACACGCAC	ENSRNOT00000077651	-1	84168245	84254895	ENSRNOT00000077651 18545 250 - 86651 CACACACTTGTACACACACACACACACACACACACTTGTACACACACACACTTGTACACACACACAAACAAATACACACACATGAATGCACACAGATACACACATATACTTGTACACACACAAACACAAACATAAACACATACTTGTACACACACAAACACAAATACATACACACCATGAATGCACACAGATACACACACAAACACACACATAAACACACACTTGTACACACACAAACACAAATACACAC	score=141 EG2=5e-07 E=6.2e-13
TCONS_00002255	2+	189241320-189241438,189241473-189244083	2254 2489 212 + 2730 ACACACATGCACACACATACATATCTACACATACATGCATACACACACATACACACATATAAACTTAGGCAGACATACACATATATACATATACACATGCATACACATAACCACACATGCGCACACATATACACATACATTTATACACACATGCACATACATACATACACGTACACAGGCATGCACATACACACACATACATACACACATAC	ENSRNOT00000077651	-1	84168245	84254895	ENSRNOT00000077651 18558 209 - 86651 ACACACACACACACACACACACTTGTACACACACACACTTGTACACACACACAAACAAATACACACACATGAATGCACACAGATACACACATATACTTGTACACACACAAACACAAACATAAACACATACTTGTACACACACAAACACAAATACATACACAC-CATGAATGCACACAG--ATACACACACAAACACACACATAAACACACAC	score=139 EG2=1.1e-06 E=1.3e-12
TCONS_00003081	4+	178576665-178585659,178585912-178586176	3080 8999 238 + 9260 ACACACACATAGACAAGCACACACATGCACAGGTACACACACAGGCATGCACACACACACACACACACACACGGACACATGGACACACAGACATGCACACGGACACTCACAGGTACACACACACACACATGGACATAGGCACATGCACATGGACATGCACACA-CACATGCACATGTACATACACACACACAGACACATGGACACATGGACTCGCACATGCACATGCACAGGTACATAC	ENSRNOT00000077651	-1	84168245	84254895	ENSRNOT00000077651 18556 239 - 86651 ACACACACACACACACACACACACTTGTACACACACACACTTGTACACACACACAAACAAATACACACACATGAATGCACACAGATACACACATATACTTGTACACACACAAACACAAACATAAACACATACTTGTACACACACAAACACAAATACATACACACCATGAATGCACACAGATACACACACAAACACACACATAAACACACACTTGTACACACACAAACACAAATACACAC	score=139 EG2=1.1e-06 E=1.3e-12
TCONS_00001746	17+	60924624-60927750,60927875-60928264	1745 3453 64 + 3517 GTTGAGGATTTAGCTCAGAGGTAGAGCGCTTGCCTAGCAAGC-CAAGGCCCTGGGTCCGGTCCCC	ENSRNOT00000077651	-1	84168245	84254895	ENSRNOT00000077651 8432 65 - 86651 GCTGGGGATTTAGCTCAGTGGTAGAGCGCTTACCTAGGAAGCGCAAGGCCCTGGGTTCGGTCCCC	score=138 EG2=1.6e-06 E=2e-12
TCONS_00002192	2+	53400235-53406151,53406288-53406919	2191 5841 251 + 6549 ACACACACACACACACGCACACACGCATGCACGCACACACGCACGCACAGACAGACAGACAC-ACACACACACACACATGCACACACACAGGCATGCACAGACACACACATGCACGCATGCATGCACACACACAGACACACACACGCACACACGCACGCACACACATGCACACACGCATGCAGGCATGCACAGACACACACACGCACACATGTACACACACATGCACGCACACACGCACGCACACACACATG	ENSRNOT00000077651	-1	84168245	84254895	ENSRNOT00000077651 18658 249 - 86651 ACACACACAAACACAAACATAAACACATACTTGTACACACACAAACACAAATACATACACACCATGAATGCACACAGATACACACACAAACACACACATAAACACACACTTGTACACACACAAACACAAATACACAC---CATGAATGCACACAGATACACACACATACTTGTACACACACAAACACACACTTGTACACACACAAACACACAGACACACACTTGTACACACCCTTGTACGTACACACACACA	score=138 EG2=1.6e-06 E=2e-12
TCONS_00003674	-6	137869401-137869580,137869601-137870462	3673 314 79 + 1042 GTGTGTCTGTGTGTGTGCCTGTGTGTCTGTGTGTGTGCCTGTGTGTGTGTCTGTGTGTGTGCCTGTGTGTGTGTGTGTG	ENSRNOT00000077651	-1	84168245	84254895	ENSRNOT00000077651 56139 79 - 86651 GTGTATATGTGTGCATGTATATGCGTGTGTATTTGTGTGTGTGTGTATGTGTGTGTGTGTGCATGTGTGTGTGTGTGTG	score=137 EG2=2.4e-06 E=2.9e-12
TCONS_00002110	-19	47291525-47291781,47291955-47293000	2109 889 56 + 1303 GTGTGTGTGTGTGTGTGTGTGTGTGTGTGTGTGTGTGTGTGTATGTGTGTGTGTGT	ENSRNOT00000077651	-1	84168245	84254895	ENSRNOT00000077651 56143 56 - 86651 ATATGTGTGCATGTATATGCGTGTGTATTTGTGTGTGTGTGTATGTGTGTGTGTGT	score=136 EG2=3.5e-06 E=4.3e-12
TCONS_00002794	-3	44814765-44819077,44819509-44821016	2793 3926 72 + 5821 GTGTGTGTGTGTGTGTGTCTGTGTCTGTGTCTGTGTGTCTGTGTGTATGTGTGTGTCTGTGTGTGTGTGTGT	ENSRNOT00000077651	-1	84168245	84254895	ENSRNOT00000077651 56139 72 - 86651 GTGTATATGTGTGCATGTATATGCGTGTGTATTTGTGTGTGTGTGTATGTGTGTGTGTGTGCATGTGTGTGT	score=136 EG2=3.5e-06 E=4.3e-12
TCONS_00003277	5+	116394982-116395025,116464958-116466892	3276 1753 84 + 1979 TGTATGTGTGTCTGTGTCTGTGTGTGTGTCTGTGTGTGTGTCTGACTGTGTGTGTGTATGTATGTCTGTGTGTGTGTCTGTGTA	ENSRNOT00000077651	-1	84168245	84254895	ENSRNOT00000077651 56140 84 - 86651 TGTATATGTGTGCATGTATATGCGTGTGTATTTGTGTGTGTGTGTATGTGTGTGTGTGTGCATGTGTGTGTGTGTGTGTGTGTA	score=136 EG2=3.5e-06 E=4.3e-12
TCONS_00001391	15+	2294565-2295152,2295179-2295246,2295347-2311674	1390 315 243 + 16984 CACACACACACACACACATGCGTGCACACAGACACGCACACACACATACACACACACAGACACACACTCAGACACATACACACACATGCGTGCACACAGACACGCACACACACATACACACACACAGACACACACTCAGACACATACACACACACATACACACACACACACATGCACATAGAGACACACTCAGAC----ACATACACATGCACATACACATGCAGACACACACACACAGACACACAC	ENSRNOT00000077651	-1	84168245	84254895	ENSRNOT00000077651 18633 243 - 86651 CACACAGATACACACATATACTTGTACACACACAAACACAAACATAAACACATACTTGTACACACACAAACACAAATACATACACAC-CATGAATGCACACAGATACACACACAAACACACACATAAACACACACTTGTACACACACAAACACAAATACACAC---CATGAATGCACACAGATACACACACATACTTGTACACACACAAACACACACTTGTACACACACAAACACACAGACACACAC	score=134 EG2=7.6e-06 E=9.4e-12
TCONS_00002885	-3	142389999-142398458,142398527-142403680	2884 4221 63 + 13614 GTGTGTGTGTGTGTGTGTGTGTGTGTGTGTATGTATGTGTATGTGTGTGTGTGTGTCTGTGTG	ENSRNOT00000077651	-1	84168245	84254895	ENSRNOT00000077651 56155 63 - 86651 GTATATGCGTGTGTATTTGTGTGTGTGTGTATGTGTGTGTGTGTGCATGTGTGTGTGTGTGTG	score=134 EG2=7.6e-06 E=9.4e-12
TCONS_00003567	-6	24548283-24550162,24559932-24560218	3566 176 55 + 2167 GTGTGTGTGTGTGTGTGTGTGTGTGTGTGTGTGTGTGTGTGTGTATGTGTGTGTG	ENSRNOT00000077651	-1	84168245	84254895	ENSRNOT00000077651 56141 55 - 86651 GTATATGTGTGCATGTATATGCGTGTGTATTTGTGTGTGTGTGTATGTGTGTGTG	score=134 EG2=7.6e-06 E=9.4e-12
TCONS_00002172	2+	41176170-41180590,41180611-41185382	2171 2972 61 + 9193 GTGTGTGTGTGTGTGTGTGTGTGTGTGTGTGTGTGTGTGTGTGTGTGTGTGTGATTGCATG	ENSRNOT00000077651	-1	84168245	84254895	ENSRNOT00000077651 56143 61 - 86651 ATATGTGTGCATGTATATGCGTGTGTATTTGTGTGTGTGTGTATGTGTGTGTGTGTGCATG	score=133 EG2=1.1e-05 E=1.4e-11
TCONS_00003081	4+	178576665-178585659,178585912-178586176	3080 8947 308 + 9260 ATACACACACACACACACACACACACACACACACATGCATATGCACAGGTACACACACACATAGACAAGCACACACATGCACAGGTACAC----ACACAGGCATGCACACACACACACACACACACACGGACACATGGACACACAGACATGCACACGGACACT-CACAGGTACACACACACACACATGGACATAGGCACATGCACATGGACATGCACACACACATGCACATGTACATACACACACACAGACACATGGACACATGGACTCGCACATGCACATGCACAGGTACATACATACACACAGGTACACAC	ENSRNOT00000077651	-1	84168245	84254895	ENSRNOT00000077651 18564 312 - 86651 ACACACACACACACACTTGTACACACACACACTTGTACACACACACAAACAAATACACACACATGAATGCACACAGATACACACATATACTTGTACACACACAAACACAAACATAAACACATACTTGTACACACACAAACACAAATACATACACACCATGAATGCACACAGATACACACACAAACACACACATAAACACACACTTGTACACACACAAACACAAATACACAC-CATGAATGCACACAGATACACACACATACTTGTACACACACAAACACACACTTGTACACACACAAACACACAGACACACAC	score=133 EG2=1.1e-05 E=1.4e-11
TCONS_00004161	-8	91602090-91606952,91607182-91610875	4160 8387 67 + 8557 GTGTGTGTGTATGTGTGTGAGTGCGTGTATGTGTGTGAGTGTGTGTGTGTGTGTGTGTGTATGTGTG	ENSRNOT00000077651	-1	84168245	84254895	ENSRNOT00000077651 56141 67 - 86651 GTATATGTGTGCATGTATATGCGTGTGTATTTGTGTGTGTGTGTATGTGTGTGTGTGTGCATGTGTG	score=133 EG2=1.1e-05 E=1.4e-11
TCONS_00001442	15+	84562760-84564095,84564498-84568928	1441 5 74 + 5767 TGTGCGTGTGTGTGTGTGTGTGCATGTGTGTGTGCGTGTGTGTGTGTGTGCATGTGTGTGTGCATGTGTGCGTG	ENSRNOT00000077651	-1	84168245	84254895	ENSRNOT00000077651 56150 74 - 86651 TGCATGTATATGCGTGTGTATTTGTGTGTGTGTGTATGTGTGTGTGTGTGCATGTGTGTGTGTGTGTGTGTGTA	score=132 EG2=1.6e-05 E=2e-11
TCONS_00003081	4+	178576665-178585659,178585912-178586176	3080 8955 282 + 9260 ACACACACACACACACACACACACACATGCATATGCACAGGTACACACACACATAGACAAGCACACACATGCACAGGTACACACACAGGCATGCACACACACACACACACACACACGGACACATGGA--CACACAGACATGCACACGGACACTCACAGGTACACACAC----ACACACATGGACATAGGCACATGCACATGGACATGCACACACACATGCACATGTACATACACACACACAGACACATGGACACATGGACTCGCACATGCACATGCACAGGTACATAC	ENSRNOT00000077651	-1	84168245	84254895	ENSRNOT00000077651 18600 286 - 86651 ACACACACACAAACAAATACACACACATGAATGCACACAGATACACACATATACTTGTACACACACAAACACAAACATAAACACATACTTGTACACACACAAACACAAATACATACACAC-CATGAATGCACACAGATACACACACAAACACACACATAAACACACACTTGTACACACACAAACACAAATACACAC-CATGAATGCACACAGATACACACACATACTTGTACACACACAAACACACACTTGTACACACACAAACACACAGACACACACTTGTACACAC	score=132 EG2=1.6e-05 E=2e-11
TCONS_00004351	-9	67954468-67956997,67957157-67964334	4350 2623 84 + 9708 TTCCTCCTCCTCCTCCTCCTCCTCCTCCTCCTCCTCCTCCTCCTCCTCCTCCTTCTCCTCTTCTTTCTCTTCTTCCTTGTTCTC	ENSRNOT00000077651	-1	84168245	84254895	ENSRNOT00000077651 59677 84 - 86651 CTCCTCCTCTTTCTCTTCCTTCTCCTGCTCATTCTCTTCCTGCTCCCTCTCCTCCTTCTTTTCTTCCTCTTCTTCCTCACCCTC	score=132 EG2=1.6e-05 E=2e-11
TCONS_00003674	-6	137869401-137869580,137869601-137870462	3673 270 81 + 1042 GTGTGTGTGCCTGTGTGTGTATGTCTGTGTCTGTGTGTGTGCCTGTGTGTCTGTGTGTGTGCCTGTGTGTCTGTGTGTGTG	ENSRNOT00000077651	-1	84168245	84254895	ENSRNOT00000077651 56139 81 - 86651 GTGTATATGTGTGCATGTATATGCGTGTGTATTTGTGTGTGTGTGTATGTGTGTGTGTGTGCATGTGTGTGTGTGTGTGTG	score=131 EG2=2.4e-05 E=3e-11
TCONS_00003843	-7	194145-194344,196644-196677	3842 155 70 + 234 ATGGTCCTGAGCCACCAAGTGCTTGCTGAGAGTTGAACTCAGGACCTCGGGAAGAGCAGCCAGTGCTCTT	ENSRNOT00000077651	-1	84168245	84254895	ENSRNOT00000077651 6279 70 - 86651 ATGGTTGTGAGCCACCATGTGGTTGCTGGGGATTGAACTCAGGACCTCTGGAAGAGCAGTCAGTGTTCTT	score=131 EG2=2.4e-05 E=3e-11
TCONS_00000600	-1	276506894-276512080,276512186-276524393	599 13016 114 + 17395 GCTGCTGCTGCTGTTCCTCCCTTTCTTCCTCCCCCTCTTCTTCCTCCCCCTCTTCTTCCTCCTCTTCCTTCTTCTCCTTTTTCTCCTTCTCTTCCTCCTCTTCTTCCTTCTCTT	ENSRNOT00000077651	-1	84168245	84254895	ENSRNOT00000077651 59649 114 - 86651 GCCCCTCCTGCCCCTCCTGCTCCTCCTGCTCCTCCTCTTTCTCTTCCTTCTCCTGCTCATTCTCTTCCTGCTCCCTCTCCTCCTTCTTTTCTTCCTCTTCTTCCTCACCCTCTC	score=130 EG2=3.6e-05 E=4.5e-11
TCONS_00003969	8+	36303802-36303968,36304044-36305277	3968 151 234 + 1401 ATACACACACATACACACATACACACATATATATACCCATATACACACACATACACACAAATTCACACACATATACATATACCCATACACACACATATACCCATACACACACACATTCACACACACACACACACATACACATCCATACACACACATTCACACGC-----ATACACACACATTCATACACAAATTCACACACACACACACACACACACACACACACACACACACACACAC	ENSRNOT00000077651	-1	84168245	84254895	ENSRNOT00000077651 18556 239 - 86651 ACACACACACACACACACACACACTTGTACACACACACACTTGTACACACACACAAACAAATACACACACATGAATGCACACAGATACACACATATACTTGTACACACACAAACACAAACATAAACACATACTTGTACACACACAAACACAAATACATACACACCATGAATGCACACAGATACACACACAAACACACACATAAACACACACTTGTACACACACAAACACAAATACACAC	score=130 EG2=3.6e-05 E=4.5e-11
TCONS_00001453	15+	105777075-105777471,105777564-105783356	1452 3559 64 + 6190 GTGTGTGTGTGTGTGTGTGTGTGTGTGTGTGTGTGTGTGTTTTCATGTTTGTGTGTATGTGTGT	ENSRNOT00000077651	-1	84168245	84254895	ENSRNOT00000077651 56157 64 - 86651 ATATGCGTGTGTATTTGTGTGTGTGTGTATGTGTGTGTGTGTGCATGTGTGTGTGTGTGTGTGT	score=129 EG2=5.3e-05 E=6.6e-11
TCONS_00003540	6+	134034649-134034921,134046938-134047028,134065195-134065986	3538 399 76 + 1156 GTTACAGATGGTTCTGAGCTAC-ATGTGAGTGCTGGGATTTGAACCCAGGTCCTCTGGAAGAGTAGTCAGTGTTCTT	ENSRNOT00000077651	-1	84168245	84254895	ENSRNOT00000077651 6272 77 - 86651 ATTACAGATGGTTGTGAGCCACCATGTGGTTGCTGGGGATTGAACTCAGGACCTCTGGAAGAGCAGTCAGTGTTCTT	score=129 EG2=5.3e-05 E=6.6e-11
TCONS_00003539	6+	134034649-134034921,134065195-134065986	3539 308 76 + 1065 GTTACAGATGGTTCTGAGCTAC-ATGTGAGTGCTGGGATTTGAACCCAGGTCCTCTGGAAGAGTAGTCAGTGTTCTT	ENSRNOT00000077651	-1	84168245	84254895	ENSRNOT00000077651 6272 77 - 86651 ATTACAGATGGTTGTGAGCCACCATGTGGTTGCTGGGGATTGAACTCAGGACCTCTGGAAGAGCAGTCAGTGTTCTT	score=129 EG2=5.3e-05 E=6.6e-11
TCONS_00003545	6+	134042036-134042062,134065195-134065986	3544 62 76 + 819 GTTACAGATGGTTCTGAGCTAC-ATGTGAGTGCTGGGATTTGAACCCAGGTCCTCTGGAAGAGTAGTCAGTGTTCTT	ENSRNOT00000077651	-1	84168245	84254895	ENSRNOT00000077651 6272 77 - 86651 ATTACAGATGGTTGTGAGCCACCATGTGGTTGCTGGGGATTGAACTCAGGACCTCTGGAAGAGCAGTCAGTGTTCTT	score=129 EG2=5.3e-05 E=6.6e-11
TCONS_00003752	7+	71175628-71175733,71194933-71195052,71205608-71210602	3751 2688 53 + 5221 TGGTGGCAGGCAGGCAGGCAGGCACGGTGCTGGAGCAGTAGCTGAGAGCTTGC	ENSRNOT00000077651	-1	84168245	84254895	ENSRNOT00000077651 65207 53 - 86651 TGGCAGCAGGCAAGCAGGCAGATACAGTACTGGAGCAGTAGCTGAGGGTTTAC	score=129 EG2=5.3e-05 E=6.6e-11
TCONS_00003755	7+	71175635-71175733,71205608-71210602	3754 2561 53 + 5094 TGGTGGCAGGCAGGCAGGCAGGCACGGTGCTGGAGCAGTAGCTGAGAGCTTGC	ENSRNOT00000077651	-1	84168245	84254895	ENSRNOT00000077651 65207 53 - 86651 TGGCAGCAGGCAAGCAGGCAGATACAGTACTGGAGCAGTAGCTGAGGGTTTAC	score=129 EG2=5.3e-05 E=6.6e-11
TCONS_00002618	3+	3434140-3434932,3438836-3440340	2617 2234 64 + 2298 TTTTTTTCTTTTTCTTTTTTTTTTTTTTTTTTCTTTTTTCGGAGCTGGGGACTGAACCCAGGGC	ENSRNOT00000077651	-1	84168245	84254895	ENSRNOT00000077651 6344 64 - 86651 TTCTTTTTTTCTTTCTTCTTCTTCTTCTTTTTTTTTTTCCGGAGCTGGGAACCGAACCCAGGGC	score=128 EG2=7.8e-05 E=9.7e-11
TCONS_00003277	5+	116394982-116395025,116464958-116466892	3276 1771 82 + 1979 TGTGTGTGTGTCTGTGTGTGTGTCTGACTGTGTGTGTGTATGTATGTCTGTGTGTGTGTCTGTGTATGTGTGTGTATGTGTG	ENSRNOT00000077651	-1	84168245	84254895	ENSRNOT00000077651 56142 82 - 86651 TATATGTGTGCATGTATATGCGTGTGTATTTGTGTGTGTGTGTATGTGTGTGTGTGTGCATGTGTGTGTGTGTGTGTGTGTA	score=128 EG2=7.8e-05 E=9.7e-11
TCONS_00003674	-6	137869401-137869580,137869601-137870462	3673 291 84 + 1042 TGTCTGTGTCTGTGTGTGTGCCTGTGTGTCTGTGTGTGTGCCTGTGTGTCTGTGTGTGTGCCTGTGTGTGTGTCTGTGTGTGTG	ENSRNOT00000077651	-1	84168245	84254895	ENSRNOT00000077651 56140 84 - 86651 TGTATATGTGTGCATGTATATGCGTGTGTATTTGTGTGTGTGTGTATGTGTGTGTGTGTGCATGTGTGTGTGTGTGTGTGTGTA	score=128 EG2=7.8e-05 E=9.7e-11
TCONS_00000565	-1	244681654-244682024,244682145-244684238	564 2138 85 + 2465 GTGTGTGTCTGTGTATGTCTGTGTGTCTGTGTGTGCATGTGTGTGTGTCTGTGTCTGTGTGCATATGTCTGTGTGTCTGTGTGTA	ENSRNOT00000077651	-1	84168245	84254895	ENSRNOT00000077651 56139 85 - 86651 GTGTATATGTGTGCATGTATATGCGTGTGTATTTGTGTGTGTGTGTATGTGTGTGTGTGTGCATGTGTGTGTGTGTGTGTGTGTA	score=127 EG2=0.00012 E=1.4e-10
TCONS_00003174	-4	133916485-133924590,133924980-133925014,133925035-133925685	3173 7666 64 + 8792 TGGTGTACGTGTGTGTGTGTGTGTGTGTGTGTGTGTGTGTGTGTATGCATGTGCGTGTGTGTGT	ENSRNOT00000077651	-1	84168245	84254895	ENSRNOT00000077651 56137 64 - 86651 TGGTGTATATGTGTGCATGTATATGCGTGTGTATTTGTGTGTGTGTGTATGTGTGTGTGTGTGC	score=126 EG2=0.00017 E=2.1e-10
TCONS_00004433	X+	74360917-74361689,74370638-74370721,74410249-74410320,74436920-74442613	4432 6554 68 + 6623 TTCTTTTCTTTTTTTTTTTTTTTTTGGTTCTTTTTTTTTTGGAGCTAGGGACCGAACCCAGGGCCTTG	ENSRNOT00000077651	-1	84168245	84254895	ENSRNOT00000077651 6344 68 - 86651 TTCTTTTTTTCTTTCTTCTTCTTCTTCTTTTTTTTTTTCCGGAGCTGGGAACCGAACCCAGGGCCTTG	score=126 EG2=0.00017 E=2.1e-10
TCONS_00004395	-9	113262135-113262154,113262300-113264381	4394 277 89 + 2102 TGTATGTATGGGCGTGCATGTGTATATTTGTGTGTGTGACTCTGTGTGTGTGTGTGTGTGTGTGTGTGTGTGTGTGTGTGTGTAAGCCA	ENSRNOT00000077651	-1	84168245	84254895	ENSRNOT00000077651 56142 89 - 86651 TATATGTGTGCATGTATATGCGTGTGTATTTGTGTGTGTGTGTATGTGTGTGTGTGTGCATGTGTGTGTGTGTGTGTGTGTAGAGGCCA	score=124 EG2=0.00037 E=4.6e-10
TCONS_00004433	X+	74360917-74361689,74370638-74370721,74410249-74410320,74436920-74442613	4432 6562 61 + 6623 TTTTTTTTTTTTTTTTTGGTTCTTTTTTTTTT--GGAGCTAGGGACCGAACCCAGGGCCTTGC	ENSRNOT00000077651	-1	84168245	84254895	ENSRNOT00000077651 60379 63 - 86651 TTTTTTTTTTTTTTTTTGGTTCTTTTTTTTTTTCGGAGCTGGGGACCGAACCCAGGGCCTTGC	score=124 EG2=0.00037 E=4.6e-10
TCONS_00000906	11+	62194763-62195883,62196064-62203610,62203658-62211154,62211301-62216783	905 21492 150 + 21648 GCGTGCGCGCGCGCACACACACACACACACACACACACACACGCACACACACACACACACGCACACACGCACACACACACACACACACACGCACACACACACACACACGCACACACGCACACACACACACGCACACACACACACACACGC	ENSRNOT00000077651	-1	84168245	84254895	ENSRNOT00000077651 18727 149 - 86651 GCACACAGATACACACACAAACACACACATAAACACACACTTGTACACACACAAACACAAATACACAC-CATGAATGCACACAGATACACACACATACTTGTACACACACAAACACACACTTGTACACACACAAACACACAGACACACAC	score=123 EG2=0.00055 E=6.8e-10
TCONS_00001258	14+	19080862-19081557,19081578-19081642	1257 567 176 + 761 GGCATGTGCACACACATAGATACACTTACACACACACATACACTTATACACACATACATACACTTACACACACATACATACACTTACACACATACATACACTTACACACACATACATACACTTACACACATATATACACTTACACACATACATACACTTATACACACACATACATA	ENSRNOT00000077651	-1	84168245	84254895	ENSRNOT00000077651 18611 175 - 86651 AACAAATACACACACATGAATGCACACAGATACACACATATACTTGTACACACACAAACACAAACATAAACACATACTTGTACACACACAAACACAAATACATACACAC-CATGAATGCACACAGATACACACACAAACACACACATAAACACACACTTGTACACACACAAACACA	score=122 EG2=0.00081 E=1e-09
TCONS_00001959	-18	55058786-55059280,55065519-55067490	1958 1476 123 + 2467 ACAGGCATACACATGTGCATACACATACACAAACATATACATAGACATAGACACACACGCACACAGACACATATATA-TACAAACACACACACATACACACACACACATGCACACGGACACATA	ENSRNOT00000077651	-1	84168245	84254895	ENSRNOT00000077651 18642 124 - 86651 ACACACATATACTTGTACACACACAAACACAAACATAAACACATACTTGTACACACACAAACACAAATACATACACACCATGAATGCACACAGATACACACACAAACACACACATAAACACACA	score=122 EG2=0.00081 E=1e-09
TCONS_00003694	7+	24272385-24272425,24277470-24277655	3693 10 83 + 227 GTGTCTGTGTGTATGTGCATGTGTTTGTGGATGTGGGTGTGTGTGCATGTGTGTGTGAGTATAAATGTGTGTGTGTGTGTGTG	ENSRNOT00000077651	-1	84168245	84254895	ENSRNOT00000077651 56139 83 - 86651 GTGTATATGTGTGCATGTATATGCGTGTGTATTTGTGTGTGTGTGTATGTGTGTGTGTGTGCATGTGTGTGTGTGTGTGTGTG	score=122 EG2=0.00081 E=1e-09
TCONS_00001118	13+	53575080-53575361,53576314-53578300	1117 1922 78 + 2269 GTGTGTGTATGTGCATGCATGTGTGTGTATATGTGTGTGAGTGTGTGTATGTGAAAGTGTGTGTGTATGTGTGTGTGT	ENSRNOT00000077651	-1	84168245	84254895	ENSRNOT00000077651 56139 78 - 86651 GTGTATATGTGTGCATGTATATGCGTGTGTATTTGTGTGTGTGTGTATGTGTGTGTGTGTGCATGTGTGTGTGTGTGT	score=121 EG2=0.0012 E=1.5e-09
TCONS_00001119	13+	53575525-53575682,53576314-53578300	1118 1798 78 + 2145 GTGTGTGTATGTGCATGCATGTGTGTGTATATGTGTGTGAGTGTGTGTATGTGAAAGTGTGTGTGTATGTGTGTGTGT	ENSRNOT00000077651	-1	84168245	84254895	ENSRNOT00000077651 56139 78 - 86651 GTGTATATGTGTGCATGTATATGCGTGTGTATTTGTGTGTGTGTGTATGTGTGTGTGTGTGCATGTGTGTGTGTGTGT	score=121 EG2=0.0012 E=1.5e-09
TCONS_00001391	15+	2294565-2295152,2295179-2295246,2295347-2311674	1390 305 146 + 16984 CACACACACACACACACACACACACACATGCGTGCACACAGACACGCACACACACATACACACACAC-AGACACACACTCAGACACATACACACACATGCGTGCACACAGACACGCAC--ACACACATACACACACACAGACACACACT	ENSRNOT00000077651	-1	84168245	84254895	ENSRNOT00000077651 18728 149 - 86651 CACACAGATACACACACAAACACACACATAAACACACACTTGTACACACACAAACACAAATACACACCATGAATGCACACAGATACACACACATACTTGTACACACACAAACACACACTTGTACACACACAAACACACAGACACACACT	score=121 EG2=0.0012 E=1.5e-09
TCONS_00003965	8+	22105477-22105873,22106965-22106992	3964 0 53 + 425 TGCCATGTGGTTGCTGGGAAGTGAACTCAGGACTGCTGGAAGAACAGTCAGTG	ENSRNOT00000077651	-1	84168245	84254895	ENSRNOT00000077651 6291 53 - 86651 CACCATGTGGTTGCTGGGGATTGAACTCAGGACCTCTGGAAGAGCAGTCAGTG	score=121 EG2=0.0012 E=1.5e-09
TCONS_00000605	-1	276921609-276925839,276925986-276926043,276929110-276929212,276956913-276957114	603 4499 68 + 4594 CTGGGAACAGAACTCAAGGCGTTGTGCATGCTAGGCAAGCATTCTGCCGCCGAACTATATACCCAGCT	ENSRNOT00000077651	-1	84168245	84254895	ENSRNOT00000077651 6388 68 - 86651 CTGGGAACCGAACCCAGGGCCTTGTGCTTGCTAGGCAAGCGCTCTACCACTGAGCTAAATCCCCAACC	score=120 EG2=0.0018 E=2.2e-09
TCONS_00000604	-1	276921609-276923002,276925986-276926043,276929110-276929212,276956913-276957114	604 1662 68 + 1757 CTGGGAACAGAACTCAAGGCGTTGTGCATGCTAGGCAAGCATTCTGCCGCCGAACTATATACCCAGCT	ENSRNOT00000077651	-1	84168245	84254895	ENSRNOT00000077651 6388 68 - 86651 CTGGGAACCGAACCCAGGGCCTTGTGCTTGCTAGGCAAGCGCTCTACCACTGAGCTAAATCCCCAACC	score=120 EG2=0.0018 E=2.2e-09
TCONS_00000607	-1	276938554-276946528,276956913-276957114	606 8082 68 + 8177 CTGGGAACAGAACTCAAGGCGTTGTGCATGCTAGGCAAGCATTCTGCCGCCGAACTATATACCCAGCT	ENSRNOT00000077651	-1	84168245	84254895	ENSRNOT00000077651 6388 68 - 86651 CTGGGAACCGAACCCAGGGCCTTGTGCTTGCTAGGCAAGCGCTCTACCACTGAGCTAAATCCCCAACC	score=120 EG2=0.0018 E=2.2e-09
TCONS_00004120	-8	46735144-46742759,46743187-46744293	4119 8582 138 + 8723 AAACACACACACACACACACACACGCACACACACATGCACACACACACA---TGCACACACACGCGCGTGCACACACACGTGCACATGCACACACACACACTCGCGCGCGCACACACACATGCACACACACACGCACACAT	ENSRNOT00000077651	-1	84168245	84254895	ENSRNOT00000077651 18745 141 - 86651 AAACACACACATAAACACACACTTGTACACACACAAACACAAATACACACCATGAATGCACACAGATACACACACATACTTGTACACACACAAACACACACTTGTACACACACAAACACACAGACACACACTTGTACACAC	score=120 EG2=0.0018 E=2.2e-09
TCONS_00002866	-3	142246508-142253740,142254862-142254989,142255414-142256570,142258706-142258959	2865 7389 98 + 8772 TTTTCCTGTTCTTCCTCCTTCTCCTCCTTCTTCTCCATCCCTTCCTCTGCATTCTTGCCTTCTTCCTCCTTGTCTTCCTCCTCCTTCTTCCTCTTCTC	ENSRNOT00000077651	-1	84168245	84254895	ENSRNOT00000077651 59576 98 - 86651 TCCTCCTCCTGCTCCTCCTGCTCCTCCTGCTCCTCCTGCCCCTCCTGCCCCTCCTGCCCCTCCTGCCCCTCCTGCCCCTCCTGCCCCTCCTGCTCCTC	score=118 EG2=0.0038 E=4.8e-09
TCONS_00002867	-3	142246508-142256570,142258706-142259881	2866 8934 98 + 11239 TTTTCCTGTTCTTCCTCCTTCTCCTCCTTCTTCTCCATCCCTTCCTCTGCATTCTTGCCTTCTTCCTCCTTGTCTTCCTCCTCCTTCTTCCTCTTCTC	ENSRNOT00000077651	-1	84168245	84254895	ENSRNOT00000077651 59576 98 - 86651 TCCTCCTCCTGCTCCTCCTGCTCCTCCTGCTCCTCCTGCCCCTCCTGCCCCTCCTGCCCCTCCTGCCCCTCCTGCCCCTCCTGCCCCTCCTGCTCCTC	score=118 EG2=0.0038 E=4.8e-09
TCONS_00002869	-3	142246508-142256570,142258706-142258789,142270949-142272708	2867 8934 98 + 11907 TTTTCCTGTTCTTCCTCCTTCTCCTCCTTCTTCTCCATCCCTTCCTCTGCATTCTTGCCTTCTTCCTCCTTGTCTTCCTCCTCCTTCTTCCTCTTCTC	ENSRNOT00000077651	-1	84168245	84254895	ENSRNOT00000077651 59576 98 - 86651 TCCTCCTCCTGCTCCTCCTGCTCCTCCTGCTCCTCCTGCCCCTCCTGCCCCTCCTGCCCCTCCTGCCCCTCCTGCCCCTCCTGCCCCTCCTGCTCCTC	score=118 EG2=0.0038 E=4.8e-09
TCONS_00002868	-3	142246508-142253740,142254862-142256570,142258706-142258789,142270949-142272708	2868 7813 98 + 10786 TTTTCCTGTTCTTCCTCCTTCTCCTCCTTCTTCTCCATCCCTTCCTCTGCATTCTTGCCTTCTTCCTCCTTGTCTTCCTCCTCCTTCTTCCTCTTCTC	ENSRNOT00000077651	-1	84168245	84254895	ENSRNOT00000077651 59576 98 - 86651 TCCTCCTCCTGCTCCTCCTGCTCCTCCTGCTCCTCCTGCCCCTCCTGCCCCTCCTGCCCCTCCTGCCCCTCCTGCCCCTCCTGCCCCTCCTGCTCCTC	score=118 EG2=0.0038 E=4.8e-09
TCONS_00002870	-3	142246508-142256570,142258706-142258789,142270949-142271018,142275122-142275196,142280418-142280726,142287681-142287770,142319122-142320114	2869 8934 98 + 11684 TTTTCCTGTTCTTCCTCCTTCTCCTCCTTCTTCTCCATCCCTTCCTCTGCATTCTTGCCTTCTTCCTCCTTGTCTTCCTCCTCCTTCTTCCTCTTCTC	ENSRNOT00000077651	-1	84168245	84254895	ENSRNOT00000077651 59576 98 - 86651 TCCTCCTCCTGCTCCTCCTGCTCCTCCTGCTCCTCCTGCCCCTCCTGCCCCTCCTGCCCCTCCTGCCCCTCCTGCCCCTCCTGCCCCTCCTGCTCCTC	score=118 EG2=0.0038 E=4.8e-09
TCONS_00001017	12+	24210417-24210585,24210723-24210790	1016 0 167 + 237 CATACATATACACATACACACATGCACACATATATACATGTACATACATACACAC-ATACATATACACATACACATACATGCACACATACATACATACACACATACATGCATACATATATATACACACATATATACATATACACATACACATGCATACATACACACAT	ENSRNOT00000077651	-1	84168245	84254895	ENSRNOT00000077651 18740 168 - 86651 CACACAAACACACACATAAACACACACTTGTACACACACAAACACAAATACACACCATGAATGCACACAGATACACACACATACTTGTACACACACAAACACACACTTGTACACACACAAACACACAGACACACACTTGTACACACCCTTGTACGTACACACACACAT	score=117 EG2=0.0056 E=7e-09
TCONS_00003969	8+	36303802-36303968,36304044-36305277	3968 41 167 + 1401 ATACACACACATACACACATACAGACACACACATGCACATATATATATATATATATATACCC---ATATACACACACATGCACACAAATTC--ACACACACATATACACATACCCATACACACACATACACACATACACACATATATATACCCATATACACACACATACACA	ENSRNOT00000077651	-1	84168245	84254895	ENSRNOT00000077651 18735 172 - 86651 ATACACACACAAACACACACATAAACACACACTTGTACACACACAAACACAAATACACACCATGAATGCACACAGATACACACACATACTTGTACACACACAAACACACACTTGTACACACACAAACACACAGACACACACTTGTACACACCCTTGTACGTACACACACACA	score=117 EG2=0.0056 E=7e-09
TCONS_00003748	7+	70645406-70646131,70646673-70646816	3747 0 66 + 870 GATTGAACCCAGGGCTTTGCACATATTAGGCTAGTACCCTACCACTGGGCTACATAGCCAGCCCCG	ENSRNOT00000077651	-1	84168245	84254895	ENSRNOT00000077651 60422 66 - 86651 GACCGAACCCAGGGCCTTGCGCTTCCTAGGTAAGCACTCTACCACTGAGCTAAATCCCCAGCCCCG	score=116 EG2=0.0083 E=1e-08
TCONS_00004059	8+	124335424-124336712,124336842-124336869	4058 102 56 + 1317 GTGCATATGTGTGTGTGCATGTGTGTGTGCATGTGTGTGTGTGTGTGTGTGTGTGT	ENSRNOT00000077651	-1	84168245	84254895	ENSRNOT00000077651 56139 56 - 86651 GTGTATATGTGTGCATGTATATGCGTGTGTATTTGTGTGTGTGTGTATGTGTGTGT	score=115 EG2=0.012 E=1.5e-08
TCONS_00001111	13+	42902689-42908290,42908532-42913721	1110 10542 106 + 10792 GTTACGGGTGGTTGTGAACCATCAGATATAGGTGTTTGGAGGCAAACTCAGGTCCTCTGCAAGAGCAGTCTATGTTCTTAACCTCTGAGGCAACTCTCCAGCTTGT	ENSRNOT00000077651	-1	84168245	84254895	ENSRNOT00000077651 36914 104 - 86651 ATTACAGATGGTTGTAAGCCACCA--TGTGGTTGCTGGGAATTGAACTCAGGACCTCTGGACGAGCTGTCAGTGCTCTTAACCCCTGAGCCATCTCTCCAGCCTGT	score=114 EG2=0.018 E=2.3e-08
TCONS_00000386	-1	72896810-72896910,72899149-72899406	385 153 105 + 359 TCTAGAATCCCCAGTGAGGGACTAAGGGTGTGGCTCAGAGGTAAAGCCCCTGCCCAGAATCCCCCAGCGAGGAGGCCTGGTTTGTGGCTCAGTGGTGGAGTACTT	ENSRNOT00000077651	-1	84168245	84254895	ENSRNOT00000077651 69507 103 - 86651 CCTAGAATCCCCCAATGAGGGCTGGGGGTGTGGCTCAGTGGTAGAGCCCCTGCCTAGAAT-CCCCAGTGAGG-GGCTGGGGGTGTGGCTCAGTGTTAGAGCCCCT	score=112 EG2=0.04 E=4.9e-08
TCONS_00001677	17+	34367-34403,39902-42195	1676 741 163 + 2331 CTCCTGCTTTTCCTTCTCACCTCTTCCTCCTCCTCTTCCTCTT-CAGTTTCTTCTGCTCTGCCTTTTCTTCCTCCTCCTTCCTCATCTTGTTCTCCTTCTTCTTGTTGTCTTGTTCCTCTTCTTGTTC-TTCTTTTCACTCTTCCTCTTCCTTTTCTTTTCTACC	ENSRNOT00000077651	-1	84168245	84254895	ENSRNOT00000077651 59581 163 - 86651 CTCCTGCTCCTCCTGCTC--CTCCTGCTCCTCCTGCCCCTCCTGCCCCTCCTGCCCCTCCTGCCCCTCCTGCCCCTCCTGCCCCTCCTGCTCCTCCTGCTCCTCCTCTTTCTCTTCCTTCTCCTGCTCATTCTCTTCCTGCTCCCTCTCCTCCTTCTTTTCTTCC	score=112 EG2=0.04 E=4.9e-08
TCONS_00002192	2+	53400235-53406151,53406288-53406919	2191 5841 173 + 6549 ACACACACACACACACGCACACACGCATGCACGCACACACGCACGCACAGACAGACAGACACACAC-----ACACACACACATGCACACACACAGGCATGCACAGACACACACATGCACGCATGCATGCACACACACAGACACACACACGCACACACGCACGCACACACATGCACACA	ENSRNOT00000077651	-1	84168245	84254895	ENSRNOT00000077651 18729 178 - 86651 ACACAGATACACACACAAACACACACATAAACACACACTTGTACACACACAAACACAAATACACACCATGAATGCACACAGATACACACACATACTTGTACACACACAAACACACACTTGTACACACACAAACACACAGACACACACTTGTACACACCCTTGTACGTACACACACACA	score=112 EG2=0.04 E=4.9e-08
TCONS_00003752	7+	71175628-71175733,71194933-71195052,71205608-71210602	3751 1296 52 + 5221 CGTGTGTGTTTGTGTGTGTGTGTGTGTGTGTGTGTGTGTGTGTGTCTGCATG	ENSRNOT00000077651	-1	84168245	84254895	ENSRNOT00000077651 56152 52 - 86651 CATGTATATGCGTGTGTATTTGTGTGTGTGTGTATGTGTGTGTGTGTGCATG	score=112 EG2=0.04 E=4.9e-08
TCONS_00003755	7+	71175635-71175733,71205608-71210602	3754 1169 52 + 5094 CGTGTGTGTTTGTGTGTGTGTGTGTGTGTGTGTGTGTGTGTGTGTCTGCATG	ENSRNOT00000077651	-1	84168245	84254895	ENSRNOT00000077651 56152 52 - 86651 CATGTATATGCGTGTGTATTTGTGTGTGTGTGTATGTGTGTGTGTGTGCATG	score=112 EG2=0.04 E=4.9e-08
TCONS_00003084	4+	179010193-179010869,179010977-179012052	3083 1575 74 + 1753 GGTTGGGCTGGGAATGTAGCTCAGTGGGAGAGGGCTTGTCTAGCATGTAGGAAGCCCTGGGTTTAATCCTCGGC	ENSRNOT00000077651	-1	84168245	84254895	ENSRNOT00000077651 8426 74 - 86651 GGTTGCGCTGGGGATTTAGCTCAGTGGTAGAGCGCTTACCTAGGAAGCGCAAGGCCCTGGGTTCGGTCCCCAGC	score=111 EG2=0.058 E=7.3e-08
TCONS_00000591	-1	260739689-260741513,260741625-260743437	590 511 49 + 3638 CTTTTTGAGACAGGGTCTTGCTTTGTAGTCCAGGCTGGCCTTGAACTCA	ENSRNOT00000077651	-1	84168245	84254895	ENSRNOT00000077651 50414 49 - 86651 CTTTTTGAGACACAGTCTTGCTGTGTAGCCCAGGCTGGCCTTAAAGCCA	score=110 EG2=0.086 E=1.1e-07
TCONS_00002192	2+	53400235-53406151,53406288-53406919	2191 5841 169 + 6549 ACACACACACACACACGCACACACGCATGCACGCACACACGCACGCACAGACAGACAG-ACACACACACACACACACATGCACACACACAGGCATGCACAGACACACACATGCACGCATGCATGCACACACACAGACACACACACGCACACACGCACGCACACACATGCA	ENSRNOT00000077651	-1	84168245	84254895	ENSRNOT00000077651 18737 170 - 86651 ACACACACAAACACACACATAAACACACACTTGTACACACACAAACACAAATACACACCATGAATGCACACAGATACACACACATACTTGTACACACACAAACACACACTTGTACACACACAAACACACAGACACACACTTGTACACACCCTTGTACGTACACACACACA	score=110 EG2=0.086 E=1.1e-07
TCONS_00002255	2+	189241320-189241438,189241473-189244083	2254 2495 162 + 2730 ATGCACACACATACATATCTACACATACATGCATACACACACATACACACATATAAACTTAGGCAGACATACACATATATACATATACA-CATGCAT--ACACATAACCACACATGCGCACACATATACACATACATTTATACACACATGCACATACATACATAC	ENSRNOT00000077651	-1	84168245	84254895	ENSRNOT00000077651 18630 165 - 86651 ATGCACACAGATACACACATATACTTGTACACACACAAACACAAACATAAACACATACTTGTACACACACAAACACAAATACATACACACCATGAATGCACACAGATACACACACAAACACACACATAAACACACACTTGTACACACACAAACACAAATACACAC	score=109 EG2=0.13 E=1.6e-07
TCONS_00000546	-1	221199784-221203580,221203727-221204358	545 2003 33 + 4429 TGGGGCTGGGGATCGAACCCAGGGCCTTGCGCT	ENSRNOT00000077651	-1	84168245	84254895	ENSRNOT00000077651 60412 33 - 86651 CGGAGCTGGGGACCGAACCCAGGGCCTTGCGCT	score=107 EG2=0.28 E=3.4e-07
TCONS_00001064	-12	22085126-22087452,22090440-22091228	1063 118 66 + 3116 GGCTTGAACTCAGGGCCTTGCACATGATGGGCAAGTACTCTACTACTGAGCCATGCCCCCACCCCC	ENSRNOT00000077651	-1	84168245	84254895	ENSRNOT00000077651 60421 66 - 86651 GGACCGAACCCAGGGCCTTGCGCTTCCTAGGTAAGCACTCTACCACTGAGCTAAATCCCCAGCCCC	score=107 EG2=0.28 E=3.4e-07
TCONS_00002500	20+	9158570-9167691,9168573-9168612,9168919-9169015	2499 8857 106 + 9259 GTTCCTCCTCCTCCTCCTCCTCATCCCCCTCCTCCTCCTCTTCTTCCCCCTCTTCCCCCTCTTCCTCCTCTTCCTCCTCCTCCTCCTGTACCTCTCCTCCTCTCCC	ENSRNOT00000077651	-1	84168245	84254895	ENSRNOT00000077651 59667 106 - 86651 GCTCCTCCTGCTCCTCCTCTTTCTCTTCCTTCTCCTGCTCATTCTCTTCCTGCTCCCTCTCCTCCTTCTTTTCTTCCTCTTCTTCCTCACCCTCTCTTCCTCCTCC	score=107 EG2=0.28 E=3.4e-07
TCONS_00000600	-1	276506894-276512080,276512186-276524393	599 13017 112 + 17395 CTGCTGCTGCTGTTCCTCCCTTTCTTCCTCCCCCTCTTCTTCCTCCCCCTCTTCTTCCTCCTCTTCCTTCTTCTCCTTTTTCTCCTTCTCTTCCTCCTCTTCTTCCTTCTCT	ENSRNOT00000077651	-1	84168245	84254895	ENSRNOT00000077651 59674 111 - 86651 CTGCTCCTCCTCTTTCTCTTCCTTCTCCTGCTCATTCTCTTCCTGCTCCCTCTCCTCCTTCTTTTC-TTCCTCTTCTTCCTCACCCTCTCTTCCTCCTCCTCTTTCTCCTCC	score=106 EG2=0.41 E=5.1e-07
TCONS_00002255	2+	189241320-189241438,189241473-189244083	2254 2517 171 + 2730 ACATACATGCATACACACACATACACACATATAAACTTAGGCAGACATACACATATATACATATACACATGCATACACATAACCACACATGCGCACACATATACACATACATTTATACACACATGCACATACATACATACACGTACACAGGCATGCACATACACACACATA	ENSRNOT00000077651	-1	84168245	84254895	ENSRNOT00000077651 18737 170 - 86651 ACACACACAAACACACACATAAACACACACTTGTACACACACAAACACAAATACACAC-CATGAATGCACACAGATACACACACATACTTGTACACACACAAACACACACTTGTACACACACAAACACACAGACACACACTTGTACACACCCTTGTACGTACACACACACA	score=106 EG2=0.41 E=5.1e-07
TCONS_00003829	7+	137870798-137871244,137871948-137872168	3828 627 41 + 668 GCTGGGGATTTAGCTCAATGGTAGAGCACTTACCTAGGAAG	ENSRNOT00000077651	-1	84168245	84254895	ENSRNOT00000077651 8432 41 - 86651 GCTGGGGATTTAGCTCAGTGGTAGAGCGCTTACCTAGGAAG	score=106 EG2=0.41 E=5.1e-07
TCONS_00000062	1+	82632558-82632907,82633376-82633557	61 474 50 + 532 GCTGCGGATCGAGCCCAGGGCTTTACGCCTGCTGGGTAAGCACCTTACCA	ENSRNOT00000077651	-1	84168245	84254895	ENSRNOT00000077651 60416 50 - 86651 GCTGGGGACCGAACCCAGGGCCTTGCGCTTCCTAGGTAAGCACTCTACCA	score=105 EG2=0.6 E=7.5e-07
TCONS_00003082	4+	178938837-178938958,179013859-179023009	3082 93 58 + 9273 TATGTGTATGTGTGTGTATGTGTGTGTATTGATGTGTGTATGTATGTGTGTATGTGTG	ENSRNOT00000077651	-1	84168245	84254895	ENSRNOT00000077651 56142 58 - 86651 TATATGTGTGCATGTATATGCGTGTGTATTTGTGTGTGTGTGTATGTGTGTGTGTGTG	score=105 EG2=0.6 E=7.5e-07
TCONS_00003970	8+	36303964-36303996,36304078-36305277	3969 0 207 + 1233 TACACATACACATATACACACACATATACACACATACACACAAATTCACACACATATACATATACCCATACACACACATATACCCATACACACACACATTCACACACACACACACACATACACATCCATACA-CACACATTCACACGCATACACACACATTCATACACAAATTCACACACACACACACACACACACACACACACACAC	ENSRNOT00000077651	-1	84168245	84254895	ENSRNOT00000077651 18587 208 - 86651 CACACACACTTGTACACACACACAAACAAATACACACACATGAATGCACACAGATACACACATATACTTGTACACACACAAACACAAACATAAACACATACTTGTACACACACAAACACAAATACATACACACCATGAATGCACACAGATACACACACAAACACACACATAAACACACACTTGTACACACACAAACACAAATACACAC	score=105 EG2=0.6 E=7.5e-07
TCONS_00003970	8+	36303964-36303996,36304078-36305277	3969 11 206 + 1233 ATATACACACACATATACACACATACACACAAATTCACACACATATACATATACCCATACACACACATATACCCATACACACACACATTCACACACACACACACACATACACATCCATACACACACATTCACACGC-----ATACACACACATTCATACACAAATTCACACACACACACACACACACACACACACACACACACACACACAC	ENSRNOT00000077651	-1	84168245	84254895	ENSRNOT00000077651 18584 211 - 86651 ACACACACACACTTGTACACACACACAAACAAATACACACACATGAATGCACACAGATACACACATATACTTGTACACACACAAACACAAACATAAACACATACTTGTACACACACAAACACAAATACATACACACCATGAATGCACACAGATACACACACAAACACACACATAAACACACACTTGTACACACACAAACACAAATACACAC	score=105 EG2=0.6 E=7.5e-07
TCONS_00004032	8+	81175270-81175598,81175795-81175928,81176082-81178751,81183014-81189005	4029 551 117 + 9125 CAGTTCACAGCCATCTGC-AACTCCAGTTCCAGGGGACCTGGTGCCCCCTTTTGGCCTCCACAGGCATGTGCACTCACATG--TGCCCACACACTGAGACAGATACATACACACATACAT	ENSRNOT00000077651	-1	84168245	84254895	ENSRNOT00000077651 15715 119 - 86651 CAGCTCACAGCCATCAGTTAACTGCAGCTCTAGGGGATCTTCTGCCCTCTTCTGGCCTCTCCAGGCAT-TGCACTCACATGCATGCACATACACAAACACAGATGCACACACATATACAT	score=105 EG2=0.6 E=7.5e-07
TCONS_00004031	8+	81175270-81175598,81175795-81175928,81176082-81178899,81184781-81189005	4030 551 117 + 7506 CAGTTCACAGCCATCTGC-AACTCCAGTTCCAGGGGACCTGGTGCCCCCTTTTGGCCTCCACAGGCATGTGCACTCACATG--TGCCCACACACTGAGACAGATACATACACACATACAT	ENSRNOT00000077651	-1	84168245	84254895	ENSRNOT00000077651 15715 119 - 86651 CAGCTCACAGCCATCAGTTAACTGCAGCTCTAGGGGATCTTCTGCCCTCTTCTGGCCTCTCCAGGCAT-TGCACTCACATGCATGCACATACACAAACACAGATGCACACACATATACAT	score=105 EG2=0.6 E=7.5e-07
TCONS_00004030	8+	81175270-81175598,81175795-81175928,81176082-81178751,81183014-81183521,81184781-81189005	4031 551 117 + 7866 CAGTTCACAGCCATCTGC-AACTCCAGTTCCAGGGGACCTGGTGCCCCCTTTTGGCCTCCACAGGCATGTGCACTCACATG--TGCCCACACACTGAGACAGATACATACACACATACAT	ENSRNOT00000077651	-1	84168245	84254895	ENSRNOT00000077651 15715 119 - 86651 CAGCTCACAGCCATCAGTTAACTGCAGCTCTAGGGGATCTTCTGCCCTCTTCTGGCCTCTCCAGGCAT-TGCACTCACATGCATGCACATACACAAACACAGATGCACACACATATACAT	score=105 EG2=0.6 E=7.5e-07
TCONS_00000671	10+	70438044-70438142,70438895-70438988,70441825-70441926,70442026-70443370	670 1204 337 + 1640 GTATGTATGTATGCCTGTATGTATGCATGTAAGTATGTATGTATGCATGTATACATGCATGTATTTATGTAGGTATGTATGTATGTAGGTATGTGTGCATGTATGTAGGTAGATAGGTGTGTATGTATGTTTGTAGGTATGTATGTATGTAT-TTATGTAGGTATGCATGTATGTATGTAGGTATGTTTGTATGTAGGTAGGTAT-TATGCATGTATGTATGTATTATGAGTGTATGTATGCATGTACGTATGTATGTATGTTTGTATGTAGGTATGTATCTATGTGTGTATGTATGCATGTTTGTATGTAGGTATGCATGCATGTATGTATGCATGTA	ENSRNOT00000077651	-1	84168245	84254895	ENSRNOT00000077651 18566 339 - 86651 ACACACACACACACTTGTACACACACACACTTGTACACACACACAAACAAATACACACACATGAATGCACACAGATACACACATATACTTGTACACACACAAACACAAACATAAACACATACTTGTACACACACAAACACAAATACATACACACCATGAATGCACACAGATACACACACAAACACACACATAAACACACACTTGTACACACACAAACACAAATACACACCATGAATGCACACAGATACACACACATACTTGTACACACACAAACACACACTTGTACACACACAAACACACAGACACACACTTGTACACACCCTTGTACGTACACACACA	score=104 EG2=0.89 E=1.1e-06
TCONS_00000672	10+	70438047-70438988,70441825-70441926,70442026-70443370	671 1953 337 + 2389 GTATGTATGTATGCCTGTATGTATGCATGTAAGTATGTATGTATGCATGTATACATGCATGTATTTATGTAGGTATGTATGTATGTAGGTATGTGTGCATGTATGTAGGTAGATAGGTGTGTATGTATGTTTGTAGGTATGTATGTATGTAT-TTATGTAGGTATGCATGTATGTATGTAGGTATGTTTGTATGTAGGTAGGTAT-TATGCATGTATGTATGTATTATGAGTGTATGTATGCATGTACGTATGTATGTATGTTTGTATGTAGGTATGTATCTATGTGTGTATGTATGCATGTTTGTATGTAGGTATGCATGCATGTATGTATGCATGTA	ENSRNOT00000077651	-1	84168245	84254895	ENSRNOT00000077651 18566 339 - 86651 ACACACACACACACTTGTACACACACACACTTGTACACACACACAAACAAATACACACACATGAATGCACACAGATACACACATATACTTGTACACACACAAACACAAACATAAACACATACTTGTACACACACAAACACAAATACATACACACCATGAATGCACACAGATACACACACAAACACACACATAAACACACACTTGTACACACACAAACACAAATACACACCATGAATGCACACAGATACACACACATACTTGTACACACACAAACACACACTTGTACACACACAAACACACAGACACACACTTGTACACACCCTTGTACGTACACACACA	score=104 EG2=0.89 E=1.1e-06
TCONS_00000673	10+	70440821-70440957,70441825-70441926,70442026-70443370	672 1148 337 + 1584 GTATGTATGTATGCCTGTATGTATGCATGTAAGTATGTATGTATGCATGTATACATGCATGTATTTATGTAGGTATGTATGTATGTAGGTATGTGTGCATGTATGTAGGTAGATAGGTGTGTATGTATGTTTGTAGGTATGTATGTATGTAT-TTATGTAGGTATGCATGTATGTATGTAGGTATGTTTGTATGTAGGTAGGTAT-TATGCATGTATGTATGTATTATGAGTGTATGTATGCATGTACGTATGTATGTATGTTTGTATGTAGGTATGTATCTATGTGTGTATGTATGCATGTTTGTATGTAGGTATGCATGCATGTATGTATGCATGTA	ENSRNOT00000077651	-1	84168245	84254895	ENSRNOT00000077651 18566 339 - 86651 ACACACACACACACTTGTACACACACACACTTGTACACACACACAAACAAATACACACACATGAATGCACACAGATACACACATATACTTGTACACACACAAACACAAACATAAACACATACTTGTACACACACAAACACAAATACATACACACCATGAATGCACACAGATACACACACAAACACACACATAAACACACACTTGTACACACACAAACACAAATACACACCATGAATGCACACAGATACACACACATACTTGTACACACACAAACACACACTTGTACACACACAAACACACAGACACACACTTGTACACACCCTTGTACGTACACACACA	score=104 EG2=0.89 E=1.1e-06
TCONS_00001794	-17	21358578-21363335,21367353-21367560	1793 2874 85 + 4966 ACATACATATATGGACACGCGCACACACACACACACACACACACACACACACACACCATGCATGCACACACGCACACACACATGC	ENSRNOT00000077651	-1	84168245	84254895	ENSRNOT00000077651 18739 85 - 86651 ACACACAAACACACACATAAACACACACTTGTACACACACAAACACAAATACACACCATGAATGCACACAGATACACACACATAC	score=104 EG2=0.89 E=1.1e-06
TCONS_00001795	-17	21358578-21363944,21367353-21367564	1794 2874 85 + 5579 ACATACATATATGGACACGCGCACACACACACACACACACACACACACACACACACCATGCATGCACACACGCACACACACATGC	ENSRNOT00000077651	-1	84168245	84254895	ENSRNOT00000077651 18739 85 - 86651 ACACACAAACACACACATAAACACACACTTGTACACACACAAACACAAATACACACCATGAATGCACACAGATACACACACATAC	score=104 EG2=0.89 E=1.1e-06
TCONS_00002188	2+	53239442-53254498,53288581-53300335	2187 9416 41 + 26812 TTTTCTTTTCTTTTTTTCGGAGCTGGGGACTGAACCCAGGG	ENSRNOT00000077651	-1	84168245	84254895	ENSRNOT00000077651 6366 41 - 86651 TCTTCTTTTTTTTTTTCCGGAGCTGGGAACCGAACCCAGGG	score=104 EG2=0.89 E=1.1e-06
TCONS_00003325	5+	173018946-173019130,173020311-173021456	3324 1283 48 + 1331 TTTTTTTTTTTTTTTTTCTTTTTTTCAGAGCTGGGAACCGAACCCAGG	ENSRNOT00000077651	-1	84168245	84254895	ENSRNOT00000077651 6358 48 - 86651 CTTCTTCTTCTTCTTTTTTTTTTTCCGGAGCTGGGAACCGAACCCAGG	score=104 EG2=0.89 E=1.1e-06
TCONS_00003712	7+	35382638-35385284,35385343-35388107	3711 3582 69 + 5412 GTGTGCATATGTGCGTGCATGTTTGTGTGTATATGTGTATGTATGTATGTGTGTGTGCATGTGTGTGTG	ENSRNOT00000077651	-1	84168245	84254895	ENSRNOT00000077651 56139 69 - 86651 GTGTATATGTGTGCATGTATATGCGTGTGTATTTGTGTGTGTGTGTATGTGTGTGTGTGTGCATGTGTG	score=104 EG2=0.89 E=1.1e-06
TCONS_00000565	-1	244681654-244682024,244682145-244684238	564 2066 85 + 2465 GTGTGTCTATGTGTGTCTGTGTCTGTGTGTATATGTCTGTGTGTGTATGTCTGTGTGTCTATGTGTACATGTGTGTGTGTCTGTG	ENSRNOT00000077651	-1	84168245	84254895	ENSRNOT00000077651 56139 85 - 86651 GTGTATATGTGTGCATGTATATGCGTGTGTATTTGTGTGTGTGTGTATGTGTGTGTGTGTGCATGTGTGTGTGTGTGTGTGTGTA	score=103 EG2=1.3 E=1.6e-06
TCONS_00001258	14+	19080862-19081557,19081578-19081642	1257 638 121 + 761 ACATACATACACTTACACACATACATACACTTACACACACATACATACACTTACACAC-ATATATACACTTACACACATACATACACTTATACACACACATACATACACTTACACACACATA	ENSRNOT00000077651	-1	84168245	84254895	ENSRNOT00000077651 18737 122 - 86651 ACACACACAAACACACACATAAACACACACTTGTACACACACAAACACAAATACACACCATGAATGCACACAGATACACACACATACTTGTACACACACAAACACACACTTGTACACACACA	score=103 EG2=1.3 E=1.6e-06
TCONS_00001366	-14	61146785-61148310,61148548-61148697	1365 1509 52 + 1676 GGAGTCTAACCCAGGACCTCATGCTTGCTAGGCAAGTGATCTACCAGTGAGC	ENSRNOT00000077651	-1	84168245	84254895	ENSRNOT00000077651 6391 52 - 86651 GGAACCGAACCCAGGGCCTTGTGCTTGCTAGGCAAGCGCTCTACCACTGAGC	score=103 EG2=1.3 E=1.6e-06
TCONS_00002255	2+	189241320-189241438,189241473-189244083	2254 2474 232 + 2730 ACATGTACACATGTA-ACACACATGCACACACATACATATCTACACATACATGCATACACACACATACACACATATAAACTTAGGCAGACATACACATATATACATATACACATGCATACACATAACCACACATGCGCACACATATACACATACATTTATA-CACACATGCACATACATACATACACGTACACAGGCATGCACATACACACACATACATACACACATACATATA	ENSRNOT00000077651	-1	84168245	84254895	ENSRNOT00000077651 18558 234 - 86651 ACACACACACACACACACACACTTGTACACACACACACTTGTACACACACACAAACAAATACACACACATGAATGCACACAGATACACACATATACTTGTACACACACAAACACAAACATAAACACATACTTGTACACACACAAACACAAATACATACACACCATGAATGCACACAGATACACACACAAACACACACATAAACACACACTTGTACACACACAAACACAAATACA	score=103 EG2=1.3 E=1.6e-06
TCONS_00003053	4+	158054766-158058373,158059390-158060266	3052 1836 76 + 4485 GTTACAGATGGT-GTGAGCTGCCATGTGGGTGCTGGGGTTCGAACCTGGGTCCTCGGCAAGAACAATAAGTGTTCTT	ENSRNOT00000077651	-1	84168245	84254895	ENSRNOT00000077651 6272 77 - 86651 ATTACAGATGGTTGTGAGCCACCATGTGGTTGCTGGGGATTGAACTCAGGACCTCTGGAAGAGCAGTCAGTGTTCTT	score=103 EG2=1.3 E=1.6e-06
TCONS_00003405	-5	144852140-144853421,144853676-144854116	3404 227 52 + 1723 TTTTTTTTTTTTTGGTTCTTTTTTTTTGGAGCTGGGGACTGAACCCAGGGCT	ENSRNOT00000077651	-1	84168245	84254895	ENSRNOT00000077651 6357 52 - 86651 TCTTCTTCTTCTTCTTTTTTTTTTTCCGGAGCTGGGAACCGAACCCAGGGCC	score=103 EG2=1.3 E=1.6e-06
TCONS_00000161	1+	198724781-198725164,198726922-198727091,198728122-198728234,198728356-198729334	160 1573 73 + 1646 GATTTAGTACAATGGTAGAGTGCTTGCCTTTCAAACGTAAGGCCCTAGGTTCAGTTCCTACCACAGGAGGAAG	ENSRNOT00000077651	-1	84168245	84254895	ENSRNOT00000077651 8438 73 - 86651 GATTTAGCTCAGTGGTAGAGCGCTTACCTAGGAAGCGCAAGGCCCTGGGTTCGGTCCCCAGCTCCGAAAAAAA	score=102 EG2=1.9 E=2.4e-06
TCONS_00001924	18+	80870045-80870476,80870668-80873691	1923 258 122 + 3456 ACACATACATGCATGCACACATGCACACACTCATGCACATACATGCACACGCATGCACACAC---GCATGCACACACATGCACACATGCATACACACACATGCACACACACATGCACACACAGAC	ENSRNOT00000077651	-1	84168245	84254895	ENSRNOT00000077651 18658 125 - 86651 ACACACACAAACACAAACATAAACACATACTTGTACACACACAAACACAAATACATACACACCATGAATGCACACAGATACACACACAAACACACACATAAACACACACTTGTACACACACAAAC	score=102 EG2=1.9 E=2.4e-06
TCONS_00003748	7+	70645406-70646131,70646673-70646816	3747 0 66 + 870 GATTGAACCCAGGGCTTTGCACATATTAGGCTAGTACCCTACCACTGGGCTACATAGCCAGCCCCG	ENSRNOT00000077651	-1	84168245	84254895	ENSRNOT00000077651 6393 66 - 86651 AACCGAACCCAGGGCCTTGTGCTTGCTAGGCAAGCGCTCTACCACTGAGCTAAATCCCCAACCCCG	score=102 EG2=1.9 E=2.4e-06
TCONS_00000906	11+	62194763-62195883,62196064-62203610,62203658-62211154,62211301-62216783	905 21494 140 + 21648 GTGCGCGCGCGCACACACACACACACACACACACACACACGCACACACACACACACACGCACACACGCACACACACACACACACACACGCACACACACACACACACGCACACACGCACACACACACACGCACACACACAC	ENSRNOT00000077651	-1	84168245	84254895	ENSRNOT00000077651 18656 139 - 86651 GTACACACACAAACACAAACATAAACACATACTTGTACACACACAAACACAAATACATACACAC-CATGAATGCACACAGATACACACACAAACACACACATAAACACACACTTGTACACACACAAACACAAATACACAC	score=101 EG2=2.9 E=3.6e-06
TCONS_00001009	12+	11201576-11202695,11202740-11203635	1008 1109 76 + 2016 TATGTGTGTGCATGTGAGTGTGTGCATGCTTATGTGTGTGTACATGTGAGTGTGTGTGCATGCTTATGTATGTGTG	ENSRNOT00000077651	-1	84168245	84254895	ENSRNOT00000077651 56142 76 - 86651 TATATGTGTGCATGTATATGCGTGTGTATTTGTGTGTGTGTGTATGTGTGTGTGTGTGCATGTGTGTGTGTGTGTG	score=101 EG2=2.9 E=3.6e-06
TCONS_00003969	8+	36303802-36303968,36304044-36305277	3968 90 302 + 1401 TATATATATACCCATATACACACACATGCACACAAATTCACACACACATATACACATACCCATACACACACATACA--CACATACACACATATATATACCCATATACACACACATACACACAAATTCACACACATATACATATACCCATACACACACATATAC-CCATACA--CACACACATTCACACACACACACACACATACACATCCATACACACACATTCACACGCATACACACACATTCA---TACACAAATTCACACACACACACACACACACACACACACACACACACACACACACACACACA	ENSRNOT00000077651	-1	84168245	84254895	ENSRNOT00000077651 18555 310 - 86651 TACACACACACACACACACACACACTTGTACACACACACACTTGTACACACACACAAACAAATACACACACATGAATGCACACAGATACACACATATACTTGTACACACACAAACACAAACATAAACACATACTTGTACACACACAAACACAAATACATACACACCATGAATGCACACAGATACACACACAAACACACACATAAACACACACTTGTACACACACAAACACAAATACACACCATGAATGCACACAGATACACACACATACTTGTACACACACAAACACACACTTGTACACACACAAACACA	score=101 EG2=2.9 E=3.6e-06
TCONS_00001794	-17	21358578-21363335,21367353-21367560	1793 2902 64 + 4966 ACACACACACACACACACACACACACACCATGCATGCACACACGCACACACACATGCACAAACA	ENSRNOT00000077651	-1	84168245	84254895	ENSRNOT00000077651 18692 64 - 86651 ACACACACAAACACAAATACATACACACCATGAATGCACACAGATACACACACAAACACACACA	score=100 EG2=4.2 E=5.2e-06
TCONS_00001795	-17	21358578-21363944,21367353-21367564	1794 2902 64 + 5579 ACACACACACACACACACACACACACACCATGCATGCACACACGCACACACACATGCACAAACA	ENSRNOT00000077651	-1	84168245	84254895	ENSRNOT00000077651 18692 64 - 86651 ACACACACAAACACAAATACATACACACCATGAATGCACACAGATACACACACAAACACACACA	score=100 EG2=4.2 E=5.2e-06
TCONS_00001924	18+	80870045-80870476,80870668-80873691	1923 258 110 + 3456 ACACATACATGCATGCACACATGCACACACTCATGCACATACATGCACACGCATGCACACACGCATGCACACACATGCACACATGCATACACACACATGCACACACACAT	ENSRNOT00000077651	-1	84168245	84254895	ENSRNOT00000077651 18737 109 - 86651 ACACACACAAACACACACATAAACACACACTTGTACACACACAAACACAAATACACAC-CATGAATGCACACAGATACACACACATACTTGTACACACACAAACACACAC	score=100 EG2=4.2 E=5.2e-06
TCONS_00000906	11+	62194763-62195883,62196064-62203610,62203658-62211154,62211301-62216783	905 21510 138 + 21648 ACACACACACACACACACACACACGCACACACACACACACACGCACACACGCACACACACACACACACACACGCACACACACACACACACGCACACACGCACACACACACACGCACACACACACACACACGCACACAC	ENSRNOT00000077651	-1	84168245	84254895	ENSRNOT00000077651 18658 137 - 86651 ACACACACAAACACAAACATAAACACATACTTGTACACACACAAACACAAATACATACACAC-CATGAATGCACACAGATACACACACAAACACACACATAAACACACACTTGTACACACACAAACACAAATACACAC	score=99 EG2=6.2 E=7.7e-06
TCONS_00003405	-5	144852140-144853421,144853676-144854116	3404 245 34 + 1723 TTTTTTTTTGGAGCTGGGGACTGAACCCAGGGCT	ENSRNOT00000077651	-1	84168245	84254895	ENSRNOT00000077651 60404 34 - 86651 TTTTTTTTCGGAGCTGGGGACCGAACCCAGGGCC	score=99 EG2=6.2 E=7.7e-06
TCONS_00003904	-7	75370540-75370704,75381092-75381185	3903 0 39 + 259 TGGGAATTGAATTCAGGACCTCAGGAAGAGCAGTCAGTG	ENSRNOT00000077651	-1	84168245	84254895	ENSRNOT00000077651 6305 39 - 86651 TGGGGATTGAACTCAGGACCTCTGGAAGAGCAGTCAGTG	score=99 EG2=6.2 E=7.7e-06
TCONS_00004238	9+	15557823-15557933,15558100-15560596,15560927-15561111	4237 521 38 + 2793 GGACTGACACCGGAGGTTGTCCTCTGACTTTCACGTGT	ENSRNOT00000077651	-1	84168245	84254895	ENSRNOT00000077651 60615 38 - 86651 GGACTGACACCTGAGGTCATCCTCTGACTTCCACATGC	score=99 EG2=6.2 E=7.7e-06
TCONS_00000546	-1	221199784-221203580,221203727-221204358	545 2002 34 + 4429 CTGGGGCTGGGGATCGAACCCAGGGCCTTGCGCT	ENSRNOT00000077651	-1	84168245	84254895	ENSRNOT00000077651 6382 34 - 86651 CCGGAGCTGGGAACCGAACCCAGGGCCTTGTGCT	score=98 EG2=9.2 E=1.1e-05
TCONS_00000906	11+	62194763-62195883,62196064-62203610,62203658-62211154,62211301-62216783	905 21502 138 + 21648 GCGCACACACACACACACACACACACACACACGCACACACACACACACACGCACACACGCACACACACACACACACACACGCACACACACACACACACGCACACACGCACACACACACACGCACACACACACACACAC	ENSRNOT00000077651	-1	84168245	84254895	ENSRNOT00000077651 18658 137 - 86651 ACACACACAAACACAAACATAAACACATACTTGTACACACACAAACACAAATACATACACAC-CATGAATGCACACAGATACACACACAAACACACACATAAACACACACTTGTACACACACAAACACAAATACACAC	score=98 EG2=9.2 E=1.1e-05
TCONS_00000906	11+	62194763-62195883,62196064-62203610,62203658-62211154,62211301-62216783	905 21519 129 + 21648 CACACACACACACACGCACACACACACACACACGCACACACGCACACACACACACACACACACGCACACACACACACACACGCACACACGCACACACACACACGCACACACACACACACACGCACACAC	ENSRNOT00000077651	-1	84168245	84254895	ENSRNOT00000077651 18728 128 - 86651 CACACAGATACACACACAAACACACACATAAACACACACTTGTACACACACAAACACAAATACACAC-CATGAATGCACACAGATACACACACATACTTGTACACACACAAACACACACTTGTACACAC	score=98 EG2=9.2 E=1.1e-05
TCONS_00003083	4+	178938837-178938948,179013859-179023009	3081 83 58 + 9263 TATGTGTGCATATGTGTATGTGTGTGTATTGATGTGTGTATGTATGTGTGTATGTGTG	ENSRNOT00000077651	-1	84168245	84254895	ENSRNOT00000077651 56142 58 - 86651 TATATGTGTGCATGTATATGCGTGTGTATTTGTGTGTGTGTGTATGTGTGTGTGTGTG	score=98 EG2=9.2 E=1.1e-05
TCONS_00001391	15+	2294565-2295152,2295179-2295246,2295347-2311674	1390 6045 56 + 16984 TGCACACACACACACACACACACACACACACACACACGCTTGTGTGCATACAGATA	ENSRNOT00000077651	-1	84168245	84254895	ENSRNOT00000077651 18728 56 - 86651 CACACAGATACACACACAAACACACACATAAACACACACTTGTACACACACAAACA	score=97 EG2=14 E=1.7e-05
TCONS_00003535	6+	130312709-130313080,130313768-130313846,130314749-130315001,130318838-130321388	3534 2499 59 + 3255 CTGCCATGTGGGTGCTGGGGATCGAACCCAGGTCCTTAGCAAAAGCAGCCAGTGCTCTT	ENSRNOT00000077651	-1	84168245	84254895	ENSRNOT00000077651 6290 59 - 86651 CCACCATGTGGTTGCTGGGGATTGAACTCAGGACCTCTGGAAGAGCAGTCAGTGTTCTT	score=97 EG2=14 E=1.7e-05
TCONS_00003536	6+	130312881-130313846,130314749-130315001,130318838-130321388	3535 3014 59 + 3770 CTGCCATGTGGGTGCTGGGGATCGAACCCAGGTCCTTAGCAAAAGCAGCCAGTGCTCTT	ENSRNOT00000077651	-1	84168245	84254895	ENSRNOT00000077651 6290 59 - 86651 CCACCATGTGGTTGCTGGGGATTGAACTCAGGACCTCTGGAAGAGCAGTCAGTGTTCTT	score=97 EG2=14 E=1.7e-05
TCONS_00001483	-15	18410060-18410076,18471263-18471852	1482 142 71 + 607 GCTGGGGACCAAACCCATGGCCTTGAACATGCCAGCCAAGTACTCTACCTATGAGCTACAGTTCCAGACCT	ENSRNOT00000077651	-1	84168245	84254895	ENSRNOT00000077651 6387 71 - 86651 GCTGGGAACCGAACCCAGGGCCTTGTGCTTGCTAGGCAAGCGCTCTACCACTGAGCTAAATCCCCAACCCC	score=96 EG2=20 E=2.5e-05
TCONS_00003216	-4	174643924-174644167,174645274-174645457,174646172-174650593	3215 4064 77 + 4850 GTTACAGACAGGTGTAAACTGCCATGTGAGTGCTACGGATTGAACCTAGGTCCTGTGGAAGAGCAGCCAGTGCTCTT	ENSRNOT00000077651	-1	84168245	84254895	ENSRNOT00000077651 6272 77 - 86651 ATTACAGATGGTTGTGAGCCACCATGTGGTTGCTGGGGATTGAACTCAGGACCTCTGGAAGAGCAGTCAGTGTTCTT	score=96 EG2=20 E=2.5e-05
TCONS_00000600	-1	276506894-276512080,276512186-276524393	599 13016 117 + 17395 GCTGCTGCTGCTGTTCCTCCCTTTCTTCCTCCCCCTCTTCTTCCTCCCCCTCTTCTTCCTCCTCTTCC--TTCTTCTCCTTTTTCTCCTTCTCTTCCTCCTCTTCTTCCTTCTCTTCTA	ENSRNOT00000077651	-1	84168245	84254895	ENSRNOT00000077651 59667 119 - 86651 GCTCCTCCTGCTCCTCCTCTTTCTCTTCCTTCTCCTGCTCATTCTCTTCCTGCTCCCTCTCCTCCTTCTTTTCTTCCTCTTCTTCCTCACCCTCTCTTCCTCCTCCTCTTTCTCCTCCA	score=95 EG2=30 E=3.7e-05
TCONS_00001258	14+	19080862-19081557,19081578-19081642	1257 580 138 + 761 ACATAGATACACTTACACACACACATACACTTATACACACATACATACACTTACACAC-ACATACATACACTTACACACATACATACACTTACACACACATACATACACTTACACACATATATACACTTACACACATAC	ENSRNOT00000077651	-1	84168245	84254895	ENSRNOT00000077651 18737 139 - 86651 ACACACACAAACACACACATAAACACACACTTGTACACACACAAACACAAATACACACCATGAATGCACACAGATACACACACATACTTGTACACACACAAACACACACTTGTACACACACAAACACACAGACACACAC	score=95 EG2=30 E=3.7e-05
TCONS_00001810	-17	36386203-36390609,36390634-36391865	1809 1948 37 + 5639 TTGTGTGGCCCAGGCTGGCCTTGAACTCAAGATCTTC	ENSRNOT00000077651	-1	84168245	84254895	ENSRNOT00000077651 50434 37 - 86651 CTGTGTAGCCCAGGCTGGCCTTAAAGCCAAGATCTCC	score=95 EG2=30 E=3.7e-05
TCONS_00004251	9+	43896904-43903447,43903536-43907682,43907810-43908724	4250 1357 49 + 11606 CACACGCACATGCGCGCGCACACACACATAAGCACACACATGTACACAC	ENSRNOT00000077651	-1	84168245	84254895	ENSRNOT00000077651 18728 49 - 86651 CACACAGATACACACACAAACACACACATAAACACACACTTGTACACAC	score=95 EG2=30 E=3.7e-05
TCONS_00000877	11+	16074405-16075979,16076000-16079199	876 1556 47 + 4775 TGCACACATGGGCACACACATGCACACACATGAACACACATGCACAC	ENSRNOT00000077651	-1	84168245	84254895	ENSRNOT00000077651 18748 47 - 86651 CACACACATAAACACACACTTGTACACACACAAACACAAATACACAC	score=94 EG2=44 E=5.4e-05
TCONS_00000062	1+	82632558-82632907,82633376-82633557	61 474 50 + 532 GCTGCGGATCGAGCCCAGGGCTTTACGCCTGCTGGGTAAGCACCTTACCA	ENSRNOT00000077651	-1	84168245	84254895	ENSRNOT00000077651 6387 50 - 86651 GCTGGGAACCGAACCCAGGGCCTTGTGCTTGCTAGGCAAGCGCTCTACCA	score=93 EG2=64 E=8e-05
TCONS_00000906	11+	62194763-62195883,62196064-62203610,62203658-62211154,62211301-62216783	905 21541 67 + 21648 CACACACACACGCACACACGCACACACACACACACACACACGCACACACACACACACACGCACACAC	ENSRNOT00000077651	-1	84168245	84254895	ENSRNOT00000077651 18728 67 - 86651 CACACAGATACACACACAAACACACACATAAACACACACTTGTACACACACAAACACAAATACACAC	score=93 EG2=64 E=8e-05
TCONS_00001234	-13	113420440-113420625,113420986-113425329	1233 1790 58 + 4530 ACACACACACACACACACACACACACACACACGTACACACACACACACACACACACAT	ENSRNOT00000077651	-1	84168245	84254895	ENSRNOT00000077651 18737 58 - 86651 ACACACACAAACACACACATAAACACACACTTGTACACACACAAACACAAATACACAC	score=93 EG2=64 E=8e-05
TCONS_00002688	3+	79904993-79905142,79912276-79913445	2687 1169 80 + 1320 TTTTTCAGTACCTGGGAATCAAACTCGTGGCCTTGCGCTTGTTAGGGAAGCACTCTAAACACTGGGGTACATCTTCAGCT	ENSRNOT00000077651	-1	84168245	84254895	ENSRNOT00000077651 6377 79 - 86651 TTTTTCCGGAGCTGGGAACCGAACCCAGGGCCTTGTGCTTGCTAGGCAAGCGCTCT-ACCACTGAGCTAAATCCCCAACC	score=93 EG2=64 E=8e-05
TCONS_00002917	-3	163297314-163300341,163308171-163308376	2916 610 52 + 3234 TGCACGCATGCACACATGCACACACCCATTCACACACACTTGTGCACACACA	ENSRNOT00000077651	-1	84168245	84254895	ENSRNOT00000077651 18728 52 - 86651 CACACAGATACACACACAAACACACACATAAACACACACTTGTACACACACA	score=93 EG2=64 E=8e-05
TCONS_00003694	7+	24272385-24272425,24277470-24277655	3693 7 60 + 227 TGTGTGTCTGTGTGTATGTGCATGTGTTTGTGGATGTGGGTGTGTGTGCATGTGTGTGTG	ENSRNOT00000077651	-1	84168245	84254895	ENSRNOT00000077651 56152 60 - 86651 CATGTATATGCGTGTGTATTTGTGTGTGTGTGTATGTGTGTGTGTGTGCATGTGTGTGTG	score=93 EG2=64 E=8e-05
TCONS_00000830	-10	86405538-86406109,86406262-86406517	829 31 81 + 828 TGTGTGTGTGTGTATGTTTCTGTCTTTGTGTGTGTCTGTCTGTATGTGTGTCTGTGTGTATGTCTCTGTGTGTGGGTATGT	ENSRNOT00000077651	-1	84168245	84254895	ENSRNOT00000077651 56142 81 - 86651 TATATGTGTGCATGTATATGCGTGTGTATTTGTGTGTGTGTGTATGTGTGTGTGTGTGCATGTGTGTGTGTGTGTGTGTGT	score=92 EG2=95 E=0.00012
TCONS_00002255	2+	189241320-189241438,189241473-189244083	2254 2495 140 + 2730 ATGCACACACATACATATCTACACATACATGCATACACACACATACACACATATAAACTTAGGCAGACATACACATATATACATATACACATGCATACACATAACCACACATGCGCACACATATACACATACATTTATAC	ENSRNOT00000077651	-1	84168245	84254895	ENSRNOT00000077651 18737 139 - 86651 ACACACACAAACACACACATAAACACACACTTGTACACACACAAACACAAATACACACCATGAATG-CACACAGATACACACACATACTTGTACACACACAAACACACACTTGTACACACACAAACACACAGACACACAC	score=92 EG2=95 E=0.00012
TCONS_00002695	3+	93693771-93693871,93695620-93696464	2694 544 41 + 946 GCTGGGAATCAAACCTAGGGCCTCATGCATGCTAGGCAAGC	ENSRNOT00000077651	-1	84168245	84254895	ENSRNOT00000077651 6387 41 - 86651 GCTGGGAACCGAACCCAGGGCCTTGTGCTTGCTAGGCAAGC	score=92 EG2=95 E=0.00012
TCONS_00003712	7+	35382638-35385284,35385343-35388107	3711 3394 76 + 5412 GTGCATATGTGTGCATGCATATGTGTGTGCATGTTAGTGTGTTTGTGTGTGCATGTGCATGTGTGTATGTATGTGT	ENSRNOT00000077651	-1	84168245	84254895	ENSRNOT00000077651 56139 76 - 86651 GTGTATATGTGTGCATGTATATGCGTGTGTATTTGTGTGTGTGTGTATGTGTGTGTGTGTGCATGTGTGTGTGTGT	score=92 EG2=95 E=0.00012
TCONS_00004451	X+	128062083-128062298,128069906-128070852	4450 498 97 + 1163 CCTCCTCCTCCCCTCCTTCCTTCTCCCCCTTCTCCCCCTCCTTCCTTCTCCCCCTTCTCCGTTTCCCTCCCTCCTTTTCTTTCCCTCCTTTTCTTCC	ENSRNOT00000077651	-1	84168245	84254895	ENSRNOT00000077651 59589 95 - 86651 CCTCCTGCTCCTCCTGCTCCTCCTGCCCCTCCTGCCCCTCCTGCC-CCTCCTGCCCCTCC-TGCCCCTCCTGCCCCTCCTGCTCCTCCTGCTCCTCC	score=92 EG2=95 E=0.00012
TCONS_00001009	12+	11201576-11202695,11202740-11203635	1008 715 58 + 2016 TGTGTATGTGCGTGTACATATGAGTGTGTGTACATGTGAGTGTGTGTACATGTGTGTG	ENSRNOT00000077651	-1	84168245	84254895	ENSRNOT00000077651 56152 58 - 86651 CATGTATATGCGTGTGTATTTGTGTGTGTGTGTATGTGTGTGTGTGTGCATGTGTGTG	score=91 EG2=1.4e+02 E=0.00017
TCONS_00001411	15+	28329070-28329115,28329208-28331501	1410 95 80 + 2340 TGTGTGTGTGCATGTAGGTATATATGTGTGTGTGCATGTAGGTATATATGTGTGTGTGCATGTAGGTATGTGTGTGTGTG	ENSRNOT00000077651	-1	84168245	84254895	ENSRNOT00000077651 56142 80 - 86651 TATATGTGTGCATGTATATGCGTGTGTATTTGTGTGTGTGTGTATGTGTGTGTGTGTGCATGTGTGTGTGTGTGTGTGTG	score=91 EG2=1.4e+02 E=0.00017
TCONS_00001861	18+	2894560-2899015,2900218-2900342	1860 3328 72 + 4581 GCTAGGGATTGAACCCAGGGCTTCAGATATTCTAGGCAAACACTGTGCCAACTGAGCTACATCCTCAGCCCC	ENSRNOT00000077651	-1	84168245	84254895	ENSRNOT00000077651 60416 71 - 86651 GCTGGGGACCGAACCCAGGGCCTTGCGCTTCCTAGGTAAGCACTCTACC-ACTGAGCTAAATCCCCAGCCCC	score=91 EG2=1.4e+02 E=0.00017
TCONS_00002500	20+	9158570-9167691,9168573-9168612,9168919-9169015	2499 8904 48 + 9259 CCCTCTTCCCCCTCTTCCTCCTCTTCCTCCTCCTCCTCCTGTACCTCT	ENSRNOT00000077651	-1	84168245	84254895	ENSRNOT00000077651 59573 48 - 86651 CCGTCCTCCTCCTGCTCCTCCTGCTCCTCCTGCTCCTCCTGCCCCTCC	score=91 EG2=1.4e+02 E=0.00017
TCONS_00001258	14+	19080862-19081557,19081578-19081642	1257 603 151 + 761 CATACACTTATACACACATACATACACTTACACACACATACATACACTTACACACATACATACACTTACACACACATACATACACTTACACACATATATACACTTACACACATACATACACTTATACACACACATACATACACTTACACAC	ENSRNOT00000077651	-1	84168245	84254895	ENSRNOT00000077651 18728 148 - 86651 CACACAGATACACACACAAACACACACATAAACACACACTTGTACACACACAAACACAAATACACAC---CATGAATGCACACAGATACACACACATACTTGTACACACACAAACACACACTTGTACACACACAAACACACAGACACACAC	score=90 EG2=2.1e+02 E=0.00026
TCONS_00001483	-15	18410060-18410076,18471263-18471852	1482 142 71 + 607 GCTGGGGACCAAACCCATGGCCTTGAACATGCCAGCCAAGTACTCTACCTATGAGCTACAGTTCCAGACCT	ENSRNOT00000077651	-1	84168245	84254895	ENSRNOT00000077651 60416 71 - 86651 GCTGGGGACCGAACCCAGGGCCTTGCGCTTCCTAGGTAAGCACTCTACCACTGAGCTAAATCCCCAGCCCC	score=90 EG2=2.1e+02 E=0.00026
TCONS_00002282	2+	222124678-222127015,222159616-222162531	2281 2302 50 + 5254 ATACACACACACACACACACACACACACACACGTGCACACACACACACAC	ENSRNOT00000077651	-1	84168245	84254895	ENSRNOT00000077651 18735 50 - 86651 ATACACACACAAACACACACATAAACACACACTTGTACACACACAAACAC	score=90 EG2=2.1e+02 E=0.00026
TCONS_00003694	7+	24272385-24272425,24277470-24277655	3693 41 62 + 227 TGTGGGTGTGTGTGCATGTGTGTGTGAGTATAAATGTGTGTGTGTGTGTGTGCGCGTGTGTG	ENSRNOT00000077651	-1	84168245	84254895	ENSRNOT00000077651 56148 62 - 86651 TGTGCATGTATATGCGTGTGTATTTGTGTGTGTGTGTATGTGTGTGTGTGTGCATGTGTGTG	score=90 EG2=2.1e+02 E=0.00026
TCONS_00003935	-7	122650208-122651262,122655312-122655702	3934 343 69 + 1446 GTGGTTGTGAGCTACCATATTGGTCCTGGGGACCGAACTCAGGTCCTCTGAAAACGCAGCCAATGCTCT	ENSRNOT00000077651	-1	84168245	84254895	ENSRNOT00000077651 6279 69 - 86651 ATGGTTGTGAGCCACCATGTGGTTGCTGGGGATTGAACTCAGGACCTCTGGAAGAGCAGTCAGTGTTCT	score=90 EG2=2.1e+02 E=0.00026
TCONS_00004120	-8	46735144-46742759,46743187-46744293	4119 8641 67 + 8723 CGCGCGTGCACACACACGTGCACATGCACACACACACACTCGCGCGCGCACACACACATGCACACAC	ENSRNOT00000077651	-1	84168245	84254895	ENSRNOT00000077651 18728 67 - 86651 CACACAGATACACACACAAACACACACATAAACACACACTTGTACACACACAAACACAAATACACAC	score=90 EG2=2.1e+02 E=0.00026
TCONS_00000906	11+	62194763-62195883,62196064-62203610,62203658-62211154,62211301-62216783	905 21502 146 + 21648 GCGCACACACACACACACACACACACACACACGCACACACACACACACACGCACACACGCACACACACACACACACACACGCACACACACACACACACGCACACACGCACACACACACACGCACACACACACACACACGCACACAC	ENSRNOT00000077651	-1	84168245	84254895	ENSRNOT00000077651 18632 145 - 86651 GCACACAGATACACACATATACTTGTACACACACAAACACAAACATAAACACATACTTGTACACACACAAACACAAATACATACACAC-CATGAATGCACACAGATACACACACAAACACACACATAAACACACACTTGTACACAC	score=89 EG2=3e+02 E=0.00038
TCONS_00001391	15+	2294565-2295152,2295179-2295246,2295347-2311674	1390 462 208 + 16984 ACACACACATACACACACACACACATGCACATAGAGACACACTCAGACACATACACATGCACATACACATGCAGACACACACACACAGACACACACACACATGCACACAGAGACACACTCAGACACACACACATGCACATAGAGACACACTCAGACACATACAC-ATGCA--CATACACATGCAGACACACACACACACACACACACACAC	ENSRNOT00000077651	-1	84168245	84254895	ENSRNOT00000077651 18556 211 - 86651 ACACACACACACACACACACACACTTGTACACACACACACTTGTACACACACACAAACAAATACACACACATGAATGCACACAGATACACACATATACTTGTACACACACAAACACAAACATAAACACATACTTGTACACACACAAACACAAATACATACACACCATGAATGCACACAGATACACACACAAACACACACATAAACACACAC	score=89 EG2=3e+02 E=0.00038
TCONS_00002052	19+	48120339-48121886,48122028-48123616	2051 464 61 + 3137 GTGTATACAGTTACACACACACACACACACACACACACACACACACACACACACACACACA	ENSRNOT00000077651	-1	84168245	84254895	ENSRNOT00000077651 18725 61 - 86651 ATGCACACAGATACACACACAAACACACACATAAACACACACTTGTACACACACAAACACA	score=89 EG2=3e+02 E=0.00038
TCONS_00000602	-1	276617190-276625979,276626238-276637516	601 12382 86 + 20069 CTCCTCTTCCTCCTTCTTTTCCTCCCCCTCCTCCTTCTCTTCCTCTTCCTCCCCCTCCTCCTC-CTTCCTCCCCCTCCTCCTCCTTT	ENSRNOT00000077651	-1	84168245	84254895	ENSRNOT00000077651 59698 87 - 86651 CTCCTGCTCATTCTCTTCCTGCTCCCTCTCCTCCTTCTTTTCTTCCTCTTCTTCCTCACCCTCTCTTCCTCCTCCTCTTTCTCCTCC	score=88 EG2=4.5e+02 E=0.00056
TCONS_00001717	17+	24439918-24440168,24444534-24444663,24461969-24464568,24465181-24465398,24467784-24468849	1716 1610 58 + 4265 CACACAAAGATGCACACTGACACACACACAGATACACACATGCATACACACGCACATA	ENSRNOT00000077651	-1	84168245	84254895	ENSRNOT00000077651 18728 58 - 86651 CACACAGATACACACACAAACACACACATAAACACACACTTGTACACACACAAACACA	score=88 EG2=4.5e+02 E=0.00056
TCONS_00003475	6+	52674647-52675499,52677019-52678835	3474 1023 73 + 2670 TTCTTCCTCCTCTTCTTCCTCCTCCTCTTCTTCCTCCTCCTCTTCCTCCTCCTCCTCCTCTTCTTCTTCTTCT	ENSRNOT00000077651	-1	84168245	84254895	ENSRNOT00000077651 59710 72 - 86651 CTCTTCCTGCTCCCTCTCCTCCTTCTTTTCTTCCTCTTCTTCCTCACCCT-CTCTTCCTCCTCCTCTTTCTCC	score=88 EG2=4.5e+02 E=0.00056
TCONS_00003687	7+	11351184-11351353,11351680-11351983	3686 346 52 + 474 ACAGATGGTTGTGAGCAGTCAGGGGGGTGCTGGGTATCGAACCCAGGTCCTC	ENSRNOT00000077651	-1	84168245	84254895	ENSRNOT00000077651 6275 52 - 86651 ACAGATGGTTGTGAGCCACCATGTGGTTGCTGGGGATTGAACTCAGGACCTC	score=88 EG2=4.5e+02 E=0.00056
TCONS_00003722	7+	49392550-49396048,49439512-49445044	3721 1423 41 + 9032 GGGTGCTAGGAATTGAACTCGGGTTCTCTGGAAGAGCAGTC	ENSRNOT00000077651	-1	84168245	84254895	ENSRNOT00000077651 6299 41 - 86651 GGTTGCTGGGGATTGAACTCAGGACCTCTGGAAGAGCAGTC	score=88 EG2=4.5e+02 E=0.00056
TCONS_00004264	9+	66878401-66878612,66882958-66883735	4263 619 60 + 990 TTCTTCTTCCTCCTCCTCCTTCTCCTCTTCTTCCTCCTTTTCTTCCTCTTTTCTCTCCCC	ENSRNOT00000077651	-1	84168245	84254895	ENSRNOT00000077651 59710 60 - 86651 CTCTTCCTGCTCCCTCTCCTCCTTCTTTTCTTCCTCTTCTTCCTCACCCTCTCTTCCTCC	score=88 EG2=4.5e+02 E=0.00056
TCONS_00000661	10+	62297507-62297646,62299569-62302168	658 582 58 + 2740 ACGCACACATGCACGCACACACACGCACACATGCACGCACACATACGCACGCGCGCAC	ENSRNOT00000077651	-1	84168245	84254895	ENSRNOT00000077651 18737 58 - 86651 ACACACACAAACACACACATAAACACACACTTGTACACACACAAACACAAATACACAC	score=87 EG2=6.6e+02 E=0.00083
TCONS_00000830	-10	86405538-86406109,86406262-86406517	829 57 72 + 828 TGTGTGTGTCTGTCTGTATGTGTGTCTGTGTGTATGTCTCTGTGTGTGGGTATGTTTGTGTATGTATGTGTG	ENSRNOT00000077651	-1	84168245	84254895	ENSRNOT00000077651 56152 72 - 86651 CATGTATATGCGTGTGTATTTGTGTGTGTGTGTATGTGTGTGTGTGTGCATGTGTGTGTGTGTGTGTGTGTA	score=87 EG2=6.6e+02 E=0.00083
TCONS_00001717	17+	24439918-24440168,24444534-24444663,24461969-24464568,24465181-24465398,24467784-24468849	1716 1414 146 + 4265 ATGCATACAGATACACACACA--CACTCACAAAGATACACACCAACACACACACAAAGATGCACACATACACAGA---CACACAGATAAACACAGACACACACACACATACACAGACACACAGATACATACAGAGACACACAGATACATAC	ENSRNOT00000077651	-1	84168245	84254895	ENSRNOT00000077651 18725 151 - 86651 ATGCACACAGATACACACACAAACACACACATAAACACACACTTGTACACACACAAACACAAATACACACCATGAATGCACACAGATACACACACATACTTGTACACACACAAACACACACTTGTACACACACAAACACACAGACACACAC	score=87 EG2=6.6e+02 E=0.00083
TCONS_00001717	17+	24439918-24440168,24444534-24444663,24461969-24464568,24465181-24465398,24467784-24468849	1716 1618 43 + 4265 GATGCACACTGACACACACACAGATACACACATGCATACACAC	ENSRNOT00000077651	-1	84168245	84254895	ENSRNOT00000077651 18724 43 - 86651 AATGCACACAGATACACACACAAACACACACATAAACACACAC	score=87 EG2=6.6e+02 E=0.00083
TCONS_00002370	-2	53705725-53706895,53707774-53707965,53746714-53746804	2369 204 67 + 1454 TTGTGAGTTGCAATGTGGATGCTGGGAATTAAACCCCGGTCCTCCAGGAAGAGCAGCCAGTGTTCTT	ENSRNOT00000077651	-1	84168245	84254895	ENSRNOT00000077651 6283 66 - 86651 TTGTGAGCCACCATGTGGTTGCTGGGGATTGAACTCAGGACCTCT-GGAAGAGCAGTCAGTGTTCTT	score=87 EG2=6.6e+02 E=0.00083
TCONS_00002371	-2	53705725-53706895,53707774-53707904,53746714-53747032	2370 204 67 + 1621 TTGTGAGTTGCAATGTGGATGCTGGGAATTAAACCCCGGTCCTCCAGGAAGAGCAGCCAGTGTTCTT	ENSRNOT00000077651	-1	84168245	84254895	ENSRNOT00000077651 6283 66 - 86651 TTGTGAGCCACCATGTGGTTGCTGGGGATTGAACTCAGGACCTCT-GGAAGAGCAGTCAGTGTTCTT	score=87 EG2=6.6e+02 E=0.00083
TCONS_00003712	7+	35382638-35385284,35385343-35388107	3711 3606 74 + 5412 GTGTGTATATGTGTATGTATGTATGTGTGTGTGCATGTGTGTGTGCATGTATGTACGTTTGTGTGTGCTTGTGT	ENSRNOT00000077651	-1	84168245	84254895	ENSRNOT00000077651 56139 74 - 86651 GTGTATATGTGTGCATGTATATGCGTGTGTATTTGTGTGTGTGTGTATGTGTGTGTGTGTGCATGTGTGTGTGT	score=87 EG2=6.6e+02 E=0.00083
TCONS_00000024	1+	36369996-36370251,36371609-36372057	23 531 38 + 705 GCCCTCTTCTGGCCTCCCTAGGTACTGCATGCATATGC	ENSRNOT00000077651	-1	84168245	84254895	ENSRNOT00000077651 15758 38 - 86651 GCCCTCTTCTGGCCTCTCCAGGCATTGCACTCACATGC	score=86 EG2=9.8e+02 E=0.0012
TCONS_00001258	14+	19080862-19081557,19081578-19081642	1257 572 162 + 761 GTGCACACACATAGATACACTTACACACACACATACACTTATACACACATACATACACTTACACACACATACATACACTTACACACATACATACACTTACACACACATACATACACTTACACACATATATACACTTACACACATACATACACTTATACACAC	ENSRNOT00000077651	-1	84168245	84254895	ENSRNOT00000077651 18725 161 - 86651 ATGCACACAGATACACACACAAACACACACATAAACACACACTTGTACACACACAAACACAAATACACAC-CATGAATGCACACAGATACACACACATACTTGTACACACACAAACACACACTTGTACACACACAAACACACAGACACACACTTGTACACAC	score=86 EG2=9.8e+02 E=0.0012
TCONS_00002509	20+	20622498-20622523,20624814-20626495	2508 0 26 + 1708 CGAACCCAGGGCCTTGCGCTTCCTAG	ENSRNOT00000077651	-1	84168245	84254895	ENSRNOT00000077651 60425 26 - 86651 CGAACCCAGGGCCTTGCGCTTCCTAG	score=86 EG2=9.8e+02 E=0.0012
TCONS_00003336	-5	16581525-16581743,16581764-16582514	3335 155 89 + 970 CAGCTTTAGGGTATCTGACCCCCTCTGCTGGCCTCTGAAGGCACTGCGCTCATATCCACGTGACACACACACACACACACACACACACA	ENSRNOT00000077651	-1	84168245	84254895	ENSRNOT00000077651 15739 88 - 86651 CAGCTCTAGGGGATCTTCTGCCCTCTTCTGGCCTCTCCAGGCATTGCACTCACATGCATGC-ACATACACAAACACAGATGCACACACA	score=86 EG2=9.8e+02 E=0.0012
TCONS_00003475	6+	52674647-52675499,52677019-52678835	3474 1022 75 + 2670 CTTCTTCCTCCTCTTCTTCCTCCTCCTCTTCTTCCTCCTCCTCTTCCTCCTCCTCCTCCTCTTCTTCTTCTTCTA	ENSRNOT00000077651	-1	84168245	84254895	ENSRNOT00000077651 59712 74 - 86651 CTTCCTGCTCCCTCTCCTCCTTCTTTTCTTCCTCTTCTTCCTCACCCTC-TCTTCCTCCTCCTCTTTCTCCTCCA	score=86 EG2=9.8e+02 E=0.0012
TCONS_00004264	9+	66878401-66878612,66882958-66883735	4263 619 61 + 990 TTCTTCTTCCTCCTCCTCCTTCTCCTCTTCTTCCTCCTTTTCTTCCTCTTTTCTCTCCCCC	ENSRNOT00000077651	-1	84168245	84254895	ENSRNOT00000077651 59698 61 - 86651 CTCCTGCTCATTCTCTTCCTGCTCCCTCTCCTCCTTCTTTTCTTCCTCTTCTTCCTCACCC	score=86 EG2=9.8e+02 E=0.0012
TCONS_00004384	-9	93065773-93065901,93066458-93066631	4383 77 66 + 303 GTTGCAGACAGTTATGAGCTGCTGTCTGAGTACTAGGAATTGAACCCACGACCTCTGGAAGAGCAG	ENSRNOT00000077651	-1	84168245	84254895	ENSRNOT00000077651 6272 66 - 86651 ATTACAGATGGTTGTGAGCCACCATGTGGTTGCTGGGGATTGAACTCAGGACCTCTGGAAGAGCAG	score=86 EG2=9.8e+02 E=0.0012
TCONS_00000565	-1	244681654-244682024,244682145-244684238	564 1737 84 + 2465 TGTGTGTATGTCTGTGCATGTGTGTGTGCATGTGACTGTGTGTGTATGTCTATGCATCTGTGTGTGCATGTGTGTGTGTCTGTG	ENSRNOT00000077651	-1	84168245	84254895	ENSRNOT00000077651 56140 84 - 86651 TGTATATGTGTGCATGTATATGCGTGTGTATTTGTGTGTGTGTGTATGTGTGTGTGTGTGCATGTGTGTGTGTGTGTGTGTGTA	score=85 EG2=1.4e+03 E=0.0018
TCONS_00000602	-1	276617190-276625979,276626238-276637516	601 12380 85 + 20069 TCCTCCTCTTCCTCCTTCTTTTCCTCCCCCTCCTCCTTCTCTTCCTCTTCCTCCCCCTCCTC-CTCCTTCCTCCCCCTCCTCCTCC	ENSRNOT00000077651	-1	84168245	84254895	ENSRNOT00000077651 59699 86 - 86651 TCCTGCTCATTCTCTTCCTGCTCCCTCTCCTCCTTCTTTTCTTCCTCTTCTTCCTCACCCTCTCTTCCTCCTCCTCTTTCTCCTCC	score=85 EG2=1.4e+03 E=0.0018
TCONS_00002188	2+	53239442-53254498,53288581-53300335	2187 13491 238 + 26812 ACGCATATATATACACACACACATATATACACACATGCACAGACAAACACAGACACATATATAGACACACATACATATACACCCACGCATAAACACATACCCACAGATACAATCACAA-TACAGACATACACACAGACACAGACACACATACGTACATACACAC-GCATATACAGACAGTCACAAATATGTACACACACAAATACATGTACACATACTCACACACACACACATACACACT	ENSRNOT00000077651	-1	84168245	84254895	ENSRNOT00000077651 18556 240 - 86651 ACACACACACACACACACACACACTTGTACACACACACACTTGTACACACACACAAACAAATACACACACATGAATGCACACAGATACACACATATACTTGTACACACACAAACACAAACATAAACACATACTTGTACACACACAAACACAAATACATACACACCATGAATGCACACAGATACACACACAAACACACACATAAACACACACTTGTACACACACAAACACAAATACACACC	score=85 EG2=1.4e+03 E=0.0018
TCONS_00003026	4+	126116269-126116955,126117110-126117374	3025 657 40 + 952 GTGTGTGTGTGTGTGTGTGTGTGTGTGTGTTTATGTGTGT	ENSRNOT00000077651	-1	84168245	84254895	ENSRNOT00000077651 56153 40 - 86651 ATGTATATGCGTGTGTATTTGTGTGTGTGTGTATGTGTGT	score=85 EG2=1.4e+03 E=0.0018
TCONS_00003166	-4	125797162-125798802,125798904-125799048	3165 473 70 + 1786 TTGGGGATTAAACCTAGGTCCTAACACATGCTAGGCAAATGCTCTAACACTGAGCTATAACCTGAAGCCC	ENSRNOT00000077651	-1	84168245	84254895	ENSRNOT00000077651 6388 70 - 86651 CTGGGAACCGAACCCAGGGCCTTGTGCTTGCTAGGCAAGCGCTCTACCACTGAGCTAAATCCCCAACCCC	score=85 EG2=1.4e+03 E=0.0018
TCONS_00003213	-4	174441448-174443182,174444690-174444744,174447633-174447854	3210 18 35 + 2012 GTGTGTGTGTGTGTGTGTGTGTGTGTGTGTATTTG	ENSRNOT00000077651	-1	84168245	84254895	ENSRNOT00000077651 56139 35 - 86651 GTGTATATGTGTGCATGTATATGCGTGTGTATTTG	score=85 EG2=1.4e+03 E=0.0018
TCONS_00003212	-4	174441448-174444040,174444690-174444744,174447633-174447854	3211 18 35 + 2870 GTGTGTGTGTGTGTGTGTGTGTGTGTGTGTATTTG	ENSRNOT00000077651	-1	84168245	84254895	ENSRNOT00000077651 56139 35 - 86651 GTGTATATGTGTGCATGTATATGCGTGTGTATTTG	score=85 EG2=1.4e+03 E=0.0018
TCONS_00003969	8+	36303802-36303968,36304044-36305277	3968 9 218 + 1401 ATATATATACATACATACACATACATAAACCCATACACACACATACACACATACAGACACACACATGCACATATATATATATATATATATACCCATATACACACACATGCACACAAATTCACACACACATATACACA-TACCCATACACACACATACACACATACACACATATATATACCCATATACACACACATACACACAAATTCACACACATATAC	ENSRNOT00000077651	-1	84168245	84254895	ENSRNOT00000077651 18658 218 - 86651 ACACACACAAACACAAACATAAACACATACTTGTACACACACAAACACAAATACATACACAC-CATGAATGCACACAGATACACACACAAACACACACATAAACACACACTTGTACACACACAAACACAAATACACACCATGAATGCACACAGATACACACACATACTTGTACACACACAAACACACACTTGTACACACACAAACACACAGACACACAC	score=85 EG2=1.4e+03 E=0.0018
TCONS_00001924	18+	80870045-80870476,80870668-80873691	1923 259 117 + 3456 CACATACATGCATGCACACATGCACACACTCATGCACATACATGCACACGCATGCACACACGCATGC-ACACACATGCACACATGCATACACACACATGCACACACACATGCACACAC	ENSRNOT00000077651	-1	84168245	84254895	ENSRNOT00000077651 18728 118 - 86651 CACACAGATACACACACAAACACACACATAAACACACACTTGTACACACACAAACACAAATACACACCATGAATGCACACAGATACACACACATACTTGTACACACACAAACACACAC	score=84 EG2=2.1e+03 E=0.0027
TCONS_00002188	2+	53239442-53254498,53288581-53300335	2187 9460 43 + 26812 TTGGGCAAGCGCTCTACCATTGAGCTAAATCCCCAACCCTTGT	ENSRNOT00000077651	-1	84168245	84254895	ENSRNOT00000077651 10281 43 - 86651 CTAGGCAAACGCTCTACCCCTGAGCTAAGTCTCCAACCACTGC	score=84 EG2=2.1e+03 E=0.0027
TCONS_00002500	20+	9158570-9167691,9168573-9168612,9168919-9169015	2499 8858 86 + 9259 TTCCTCCTCCTCCTCCTCCTCATCCCCCTCCTCCTCCTCTTCTTCCCCCTCTTCCCCCTCTTCCTCCTCTTCCTCCTCCTCCTCCT	ENSRNOT00000077651	-1	84168245	84254895	ENSRNOT00000077651 59698 85 - 86651 CTCCTGCTCATTCTCTTCCTGCTCCCTCTCCTCCTTCTTTTCTTCCTCTTCTTCCTCACCCT-CTCTTCCTCCTCCTCTTTCTCCT	score=84 EG2=2.1e+03 E=0.0027
TCONS_00002866	-3	142246508-142253740,142254862-142254989,142255414-142256570,142258706-142258959	2865 7382 88 + 8772 TTCCTTCTTTTCCTGTTCTTCCTCCTTCTCCTCCTTCTTCTCCATCCCTTCCTCTGCATTCTTGCCTTCTTCCTCCTTGTCTTCCTCC	ENSRNOT00000077651	-1	84168245	84254895	ENSRNOT00000077651 59698 87 - 86651 CTCCTGCTCATTCTCTTCCTGCTCCCTCTCCTCCTTCTTTTCTTCCTCTTCTTCCTCACCCTC-TCTTCCTCCTCCTCTTTCTCCTCC	score=84 EG2=2.1e+03 E=0.0027
TCONS_00002867	-3	142246508-142256570,142258706-142259881	2866 8927 88 + 11239 TTCCTTCTTTTCCTGTTCTTCCTCCTTCTCCTCCTTCTTCTCCATCCCTTCCTCTGCATTCTTGCCTTCTTCCTCCTTGTCTTCCTCC	ENSRNOT00000077651	-1	84168245	84254895	ENSRNOT00000077651 59698 87 - 86651 CTCCTGCTCATTCTCTTCCTGCTCCCTCTCCTCCTTCTTTTCTTCCTCTTCTTCCTCACCCTC-TCTTCCTCCTCCTCTTTCTCCTCC	score=84 EG2=2.1e+03 E=0.0027
TCONS_00002869	-3	142246508-142256570,142258706-142258789,142270949-142272708	2867 8927 88 + 11907 TTCCTTCTTTTCCTGTTCTTCCTCCTTCTCCTCCTTCTTCTCCATCCCTTCCTCTGCATTCTTGCCTTCTTCCTCCTTGTCTTCCTCC	ENSRNOT00000077651	-1	84168245	84254895	ENSRNOT00000077651 59698 87 - 86651 CTCCTGCTCATTCTCTTCCTGCTCCCTCTCCTCCTTCTTTTCTTCCTCTTCTTCCTCACCCTC-TCTTCCTCCTCCTCTTTCTCCTCC	score=84 EG2=2.1e+03 E=0.0027
TCONS_00002868	-3	142246508-142253740,142254862-142256570,142258706-142258789,142270949-142272708	2868 7806 88 + 10786 TTCCTTCTTTTCCTGTTCTTCCTCCTTCTCCTCCTTCTTCTCCATCCCTTCCTCTGCATTCTTGCCTTCTTCCTCCTTGTCTTCCTCC	ENSRNOT00000077651	-1	84168245	84254895	ENSRNOT00000077651 59698 87 - 86651 CTCCTGCTCATTCTCTTCCTGCTCCCTCTCCTCCTTCTTTTCTTCCTCTTCTTCCTCACCCTC-TCTTCCTCCTCCTCTTTCTCCTCC	score=84 EG2=2.1e+03 E=0.0027
TCONS_00002870	-3	142246508-142256570,142258706-142258789,142270949-142271018,142275122-142275196,142280418-142280726,142287681-142287770,142319122-142320114	2869 8927 88 + 11684 TTCCTTCTTTTCCTGTTCTTCCTCCTTCTCCTCCTTCTTCTCCATCCCTTCCTCTGCATTCTTGCCTTCTTCCTCCTTGTCTTCCTCC	ENSRNOT00000077651	-1	84168245	84254895	ENSRNOT00000077651 59698 87 - 86651 CTCCTGCTCATTCTCTTCCTGCTCCCTCTCCTCCTTCTTTTCTTCCTCTTCTTCCTCACCCTC-TCTTCCTCCTCCTCTTTCTCCTCC	score=84 EG2=2.1e+03 E=0.0027
TCONS_00003272	5+	114014613-114015544,114016379-114016487,114021905-114022253,114023017-114023090,114026360-114026470,114027127-114028324,114029514-114030361,114030439-114030574,114030671-114031546	3271 4481 63 + 4633 TGTGTGTGTGTATGTGTGTGCATGCGTACTCATGTATACGGGTGTGTGTGTGTGTGTGTGTGT	ENSRNOT00000077651	-1	84168245	84254895	ENSRNOT00000077651 56142 63 - 86651 TATATGTGTGCATGTATATGCGTGTGTATTTGTGTGTGTGTGTATGTGTGTGTGTGTGCATGT	score=84 EG2=2.1e+03 E=0.0027
TCONS_00003275	5+	114014936-114015544,114026360-114026470,114027127-114028324,114029514-114029979,114030312-114030361,114030439-114030574,114030671-114031546	3273 3294 63 + 3446 TGTGTGTGTGTATGTGTGTGCATGCGTACTCATGTATACGGGTGTGTGTGTGTGTGTGTGTGT	ENSRNOT00000077651	-1	84168245	84254895	ENSRNOT00000077651 56142 63 - 86651 TATATGTGTGCATGTATATGCGTGTGTATTTGTGTGTGTGTGTATGTGTGTGTGTGTGCATGT	score=84 EG2=2.1e+03 E=0.0027
TCONS_00003274	5+	114014936-114015544,114021905-114022253,114023017-114023090,114026360-114026470,114027127-114028324,114029514-114029623,114029781-114030361,114030439-114030574,114030671-114031546	3274 3892 63 + 4044 TGTGTGTGTGTATGTGTGTGCATGCGTACTCATGTATACGGGTGTGTGTGTGTGTGTGTGTGT	ENSRNOT00000077651	-1	84168245	84254895	ENSRNOT00000077651 56142 63 - 86651 TATATGTGTGCATGTATATGCGTGTGTATTTGTGTGTGTGTGTATGTGTGTGTGTGTGCATGT	score=84 EG2=2.1e+03 E=0.0027
TCONS_00003276	5+	114024209-114024282,114026360-114026470,114027127-114028324,114029514-114029623,114029781-114030361,114030439-114030574,114030671-114031546	3275 2934 63 + 3086 TGTGTGTGTGTATGTGTGTGCATGCGTACTCATGTATACGGGTGTGTGTGTGTGTGTGTGTGT	ENSRNOT00000077651	-1	84168245	84254895	ENSRNOT00000077651 56142 63 - 86651 TATATGTGTGCATGTATATGCGTGTGTATTTGTGTGTGTGTGTATGTGTGTGTGTGTGCATGT	score=84 EG2=2.1e+03 E=0.0027
TCONS_00003446	6+	3390420-3390598,3390883-3391797	3445 841 67 + 1094 GTTACAGATGGCTGTGTGCCATCTGGCGTGGTGCTGGGAATCCAACTCAGGTCCTCTGGAAGAGCAG	ENSRNOT00000077651	-1	84168245	84254895	ENSRNOT00000077651 6272 66 - 86651 ATTACAGATGGTTGTGAGCCACCATGTG-GTTGCTGGGGATTGAACTCAGGACCTCTGGAAGAGCAG	score=84 EG2=2.1e+03 E=0.0027
TCONS_00004238	9+	15557823-15557933,15558100-15560596,15560927-15561111	4237 669 61 + 2793 CCGGGAGGTGGTAGGACACATCTTTAATCCCAGTGTTCGGGAAGGCAGAGGCAGGGGGATC	ENSRNOT00000077651	-1	84168245	84254895	ENSRNOT00000077651 57745 61 - 86651 CCTGGGGGTGGTGGCACACACCTGCAGTCCCAGCGCTTTGGGAAGTAGAGACAGGTGGATC	score=84 EG2=2.1e+03 E=0.0027
TCONS_00000602	-1	276617190-276625979,276626238-276637516	601 192 32 + 20069 GTTGGGAATTTGGCTCAGTGGTAGAGCGCTTG	ENSRNOT00000077651	-1	84168245	84254895	ENSRNOT00000077651 8432 32 - 86651 GCTGGGGATTTAGCTCAGTGGTAGAGCGCTTA	score=83 EG2=3.1e+03 E=0.0039
TCONS_00000828	-10	81859562-81861051,81862406-81862568	827 630 57 + 1653 GGGGATAGCGGCACACACCTGCGGTTTCAGCACTCT-GGAGGCAGAGACAGGGGGATT	ENSRNOT00000077651	-1	84168245	84254895	ENSRNOT00000077651 57748 58 - 86651 GGGGGTGGTGGCACACACCTGCAGTCCCAGCGCTTTGGGAAGTAGAGACAGGTGGATC	score=83 EG2=3.1e+03 E=0.0039
TCONS_00001221	-13	107608400-107609158,107614127-107614236,107614841-107614861	1220 24 40 + 890 GTGTGTGCATGTGTGTGTGTGTGTGTGTGTACGTGTGTGT	ENSRNOT00000077651	-1	84168245	84254895	ENSRNOT00000077651 56155 40 - 86651 GTATATGCGTGTGTATTTGTGTGTGTGTGTATGTGTGTGT	score=83 EG2=3.1e+03 E=0.0039
TCONS_00001396	15+	3364338-3365974,3377041-3377724	1395 1252 52 + 2321 TGGTGGCGCACACCTTTGATCCCAGAGC-TTGGGAGGTAGAAGCAGGCGGATC	ENSRNOT00000077651	-1	84168245	84254895	ENSRNOT00000077651 57753 53 - 86651 TGGTGGCACACACCTGCAGTCCCAGCGCTTTGGGAAGTAGAGACAGGTGGATC	score=83 EG2=3.1e+03 E=0.0039
TCONS_00001671	-16	70822158-70823015,70823039-70825567	1670 2986 58 + 3387 GCTGGGAATTGAGTGTAGGGCCTCATGCACTCCCAGGCAAGTGCTCTACCATTGAGCT	ENSRNOT00000077651	-1	84168245	84254895	ENSRNOT00000077651 6387 57 - 86651 GCTGGGAACCGAACCCAGGGCCTTGTGCT-TGCTAGGCAAGCGCTCTACCACTGAGCT	score=83 EG2=3.1e+03 E=0.0039
TCONS_00002842	-3	119031992-119033298,119033666-119034733	2841 1795 70 + 2375 GTTACATATGGTTGTGAGCCACCATGTGAGTGCTGAGAACCAAACCTGGTTCTTCTGCAAGAGTAGCCAG	ENSRNOT00000077651	-1	84168245	84254895	ENSRNOT00000077651 6272 70 - 86651 ATTACAGATGGTTGTGAGCCACCATGTGGTTGCTGGGGATTGAACTCAGGACCTCTGGAAGAGCAGTCAG	score=83 EG2=3.1e+03 E=0.0039
TCONS_00003077	4+	177993286-177995576,177995597-178001382	3076 2440 68 + 8077 CACTCACATACACACACAAACACTCACACAAACACACACACTCATGCACACATACACACTCACACACT	ENSRNOT00000077651	-1	84168245	84254895	ENSRNOT00000077651 18728 68 - 86651 CACACAGATACACACACAAACACACACATAAACACACACTTGTACACACACAAACACAAATACACACC	score=83 EG2=3.1e+03 E=0.0039
TCONS_00003478	6+	60352047-60352158,60353102-60356653	3477 2319 50 + 3664 CAAATGGATGGACTTCAGGTTCAGTGAGAGATTCTATCTGAAAATATAAA	ENSRNOT00000077651	-1	84168245	84254895	ENSRNOT00000077651 15405 50 - 86651 CAAATGGATGGATTTCAGGTTTAATGAGAGACCCTGTCTCAAAAAATAAA	score=83 EG2=3.1e+03 E=0.0039
TCONS_00003969	8+	36303802-36303968,36304044-36305277	3968 129 146 + 1401 ACACACACATATACACATACCCATACACACACATACACACATACACACATATATATACC---CATATACACACACATACACACAAATTCACACACATATACATATACCCATACACACACATATACCCATACACACACACATTCACACAC	ENSRNOT00000077651	-1	84168245	84254895	ENSRNOT00000077651 18737 149 - 86651 ACACACACAAACACACACATAAACACACACTTGTACACACACAAACACAAATACACACCATGAATGCACACAGATACACACACATACTTGTACACACACAAACACACACTTGTACACACACAAACACACAGACACACACTTGTACACAC	score=83 EG2=3.1e+03 E=0.0039
TCONS_00004070	8+	130357396-130357542,130357677-130359734	4069 1394 39 + 2205 ACAGTTTTTCTGTGTAGACCAGGCTGGCCTTGAACTCAA	ENSRNOT00000077651	-1	84168245	84254895	ENSRNOT00000077651 50425 39 - 86651 ACAGTCTTGCTGTGTAGCCCAGGCTGGCCTTAAAGCCAA	score=83 EG2=3.1e+03 E=0.0039
TCONS_00000115	1+	164190586-164191430,164193163-164193231,164202835-164203558	114 1375 59 + 1638 AGCTCTAGGAATCTTCCTGACTCCGATTCCCCAGTGCTGGGATCACAAGCATGTGTCAC	ENSRNOT00000077651	-1	84168245	84254895	ENSRNOT00000077651 3550 59 - 86651 AACCCCAGGGGTCTGCCTGTTTCCACTTCCTCAGTGGTGGGATTACAAGCTTGCGCCAC	score=82 EG2=4.6e+03 E=0.0058
TCONS_00001981	-18	60698721-60698805,60700244-60702241	1980 606 82 + 2083 TGTGTGTATGTGTGTATATGTGTGTATGTTTGTTTATGTATGTATATGTGTATATGTGCGTATACATGTGTGTCTGTTTGTG	ENSRNOT00000077651	-1	84168245	84254895	ENSRNOT00000077651 56142 82 - 86651 TATATGTGTGCATGTATATGCGTGTGTATTTGTGTGTGTGTGTATGTGTGTGTGTGTGCATGTGTGTGTGTGTGTGTGTGTA	score=82 EG2=4.6e+03 E=0.0058
TCONS_00002500	20+	9158570-9167691,9168573-9168612,9168919-9169015	2499 8913 39 + 9259 CCCTCTTCCTCCTCTTCCTCCTCCTCCTCCTGTACCTCT	ENSRNOT00000077651	-1	84168245	84254895	ENSRNOT00000077651 59573 39 - 86651 CCGTCCTCCTCCTGCTCCTCCTGCTCCTCCTGCTCCTCC	score=82 EG2=4.6e+03 E=0.0058
TCONS_00002885	-3	142389999-142398458,142398527-142403680	2884 4241 43 + 13614 GTGTGTGTGTATGTATGTGTATGTGTGTGTGTGTGTCTGTGTG	ENSRNOT00000077651	-1	84168245	84254895	ENSRNOT00000077651 56139 43 - 86651 GTGTATATGTGTGCATGTATATGCGTGTGTATTTGTGTGTGTG	score=82 EG2=4.6e+03 E=0.0058
TCONS_00003761	7+	78805664-78809916,78809989-78810405	3760 21 38 + 4670 TATGTGTGTGCATGTGTGTGCATGTGTGTGTGTGTGTG	ENSRNOT00000077651	-1	84168245	84254895	ENSRNOT00000077651 56142 38 - 86651 TATATGTGTGCATGTATATGCGTGTGTATTTGTGTGTG	score=82 EG2=4.6e+03 E=0.0058
TCONS_00003930	-7	117941486-117941707,117941794-117941882	3929 227 60 + 311 TGACTTCAGTTCCAGGGTATCTGATGCCCCCTTCTGGCCTTTGTGGGCACTCCATGCACA	ENSRNOT00000077651	-1	84168245	84254895	ENSRNOT00000077651 15733 60 - 86651 TAACTGCAGCTCTAGGGGATCTTCTGCCCTCTTCTGGCCTCTCCAGGCATTGCACTCACA	score=82 EG2=4.6e+03 E=0.0058
TCONS_00000344	-1	20097099-20097293,20097327-20099682	343 2083 52 + 2551 GGTGCATACACACACACACACACACACACACACACGCACGCACGCACACACA	ENSRNOT00000077651	-1	84168245	84254895	ENSRNOT00000077651 18734 52 - 86651 GATACACACACAAACACACACATAAACACACACTTGTACACACACAAACACA	score=81 EG2=6.9e+03 E=0.0085
TCONS_00000600	-1	276506894-276512080,276512186-276524393	599 13020 70 + 17395 CTGCTGCTGTTCCTCCCTTTCTTCCTCCCCCTCTTCTTCCTCCCCCTCTTCTTCCTCCTCTTCCTTCTTC	ENSRNOT00000077651	-1	84168245	84254895	ENSRNOT00000077651 59716 69 - 86651 CTGCTCCCTCTCCTCCTTCTTTTCTTCCTCTTCTTCCTCA-CCCTCTCTTCCTCCTCCTCTTTCTCCTCC	score=81 EG2=6.9e+03 E=0.0085
TCONS_00001615	16+	81795954-81797348,81801363-81802057	1613 1504 57 + 2090 CAGGTCCTTTGGCAGAACAGTCCGTGCTCTTCACAGCCCAGCCATCTCTCCAGCCTG	ENSRNOT00000077651	-1	84168245	84254895	ENSRNOT00000077651 36960 57 - 86651 CAGGACCTCTGGACGAGCTGTCAGTGCTCTTAACCCCTGAGCCATCTCTCCAGCCTG	score=81 EG2=6.9e+03 E=0.0085
TCONS_00001614	16+	81795954-81797348,81799494-81799747,81801363-81802057	1614 1758 57 + 2344 CAGGTCCTTTGGCAGAACAGTCCGTGCTCTTCACAGCCCAGCCATCTCTCCAGCCTG	ENSRNOT00000077651	-1	84168245	84254895	ENSRNOT00000077651 36960 57 - 86651 CAGGACCTCTGGACGAGCTGTCAGTGCTCTTAACCCCTGAGCCATCTCTCCAGCCTG	score=81 EG2=6.9e+03 E=0.0085
TCONS_00001861	18+	2894560-2899015,2900218-2900342	1860 3328 76 + 4581 GCTAGGGATTGAACCCAGGGCTTCAGATATTCTAGGCAAACACTGTGCCAACTGAGCTACATCCTCAGCCCCATAG	ENSRNOT00000077651	-1	84168245	84254895	ENSRNOT00000077651 6387 75 - 86651 GCTGGGAACCGAACCCAGGGCCTTGTGCTTGCTAGGCAAGCGCTCTACC-ACTGAGCTAAATCCCCAACCCCGCAG	score=81 EG2=6.9e+03 E=0.0085
TCONS_00002423	-2	185138105-185139958,185140257-185141140	2422 1719 51 + 2738 GCTAGGGGTCAAGCCCAGGGCTTCATGCATGCTACACAAGCACTCTACCAC	ENSRNOT00000077651	-1	84168245	84254895	ENSRNOT00000077651 6387 51 - 86651 GCTGGGAACCGAACCCAGGGCCTTGTGCTTGCTAGGCAAGCGCTCTACCAC	score=81 EG2=6.9e+03 E=0.0085
TCONS_00002505	20+	12070899-12073519,12073571-12073743	2504 2127 70 + 2794 TTCTGCTGCTGCTGCTGCTGCTGTTGCTGCTGCTGCTGCTGCTGCTGCTGCTGCTGCTGCTGCTGCTGCT	ENSRNOT00000077651	-1	84168245	84254895	ENSRNOT00000077651 59582 70 - 86651 TCCTGCTCCTCCTGCTCCTCCTGCTCCTCCTGCCCCTCCTGCCCCTCCTGCCCCTCCTGCCCCTCCTGCC	score=81 EG2=6.9e+03 E=0.0085
TCONS_00003329	-5	7622435-7624111,7681307-7683420	3330 1648 47 + 3791 CACACACACACACACACACACACACACATACACACACATCTGTATAT	ENSRNOT00000077651	-1	84168245	84254895	ENSRNOT00000077651 18728 47 - 86651 CACACAGATACACACACAAACACACACATAAACACACACTTGTACAC	score=81 EG2=6.9e+03 E=0.0085
TCONS_00001478	-15	15635169-15637170,15644938-15644968,15655801-15655919,15672013-15672497	1477 2275 91 + 2637 TTCCTCCTCTTCTTCCTCTTCCTCTTTCTCCTCCTCCTC-TTCTCATCTTCTTCCACCTCCTTC-TCCTCTCCTCCCCTTCCTCCTCCTCCTC	ENSRNOT00000077651	-1	84168245	84254895	ENSRNOT00000077651 59668 93 - 86651 CTCCTCCTGCTCCTCCTCTTTCTCTTCCTTCTCCTGCTCATTCTCTTCCTGCTCCCTCTCCTCCTTCTTTTCTTCCTCTTCTTCCTCACCCTC	score=80 EG2=1e+04 E=0.013
TCONS_00002258	2+	196110185-196110284,196110307-196111347	2257 938 55 + 1141 TTTTGAGACAAAGTCTTGCTAAGTTCCCCAGGCAGGCCTTGAACTTGTGATCTTT	ENSRNOT00000077651	-1	84168245	84254895	ENSRNOT00000077651 50416 55 - 86651 TTTTGAGACACAGTCTTGCTGTGTAGCCCAGGCTGGCCTTAAAGCCAAGATCTCC	score=80 EG2=1e+04 E=0.013
TCONS_00002505	20+	12070899-12073519,12073571-12073743	2504 2127 70 + 2794 TTCTGCTGCTGCTGCTGCTGCTGTTGCTGCTGCTGCTGCTGCTGCTGCTGCTGCTGCTGCTGCTGCTGCT	ENSRNOT00000077651	-1	84168245	84254895	ENSRNOT00000077651 59591 70 - 86651 TCCTGCTCCTCCTGCTCCTCCTGCCCCTCCTGCCCCTCCTGCCCCTCCTGCCCCTCCTGCCCCTCCTGCC	score=80 EG2=1e+04 E=0.013
TCONS_00002970	4+	63009589-63011185,63011208-63012014	2970 1572 57 + 2404 CACACACACACACACACACACACACACACACACACGCACACGCACACGCACACATGC	ENSRNOT00000077651	-1	84168245	84254895	ENSRNOT00000077651 18728 57 - 86651 CACACAGATACACACACAAACACACACATAAACACACACTTGTACACACACAAACAC	score=80 EG2=1e+04 E=0.013
TCONS_00003077	4+	177993286-177995576,177995597-178001382	3076 2477 58 + 8077 ACACTCATGCACACATACACACTCACACACTTGTACACTCACATACACATGCACACAC	ENSRNOT00000077651	-1	84168245	84254895	ENSRNOT00000077651 18737 58 - 86651 ACACACACAAACACACACATAAACACACACTTGTACACACACAAACACAAATACACAC	score=80 EG2=1e+04 E=0.013
TCONS_00004375	-9	90541833-90543087,90544585-90544705,90552667-90552737,90556536-90556616,90678545-90678719,90709661-90709837	4374 235 58 + 1880 CGCGCACACACACACATATAAATACACATACACACATACCTGCACACATACACACACA	ENSRNOT00000077651	-1	84168245	84254895	ENSRNOT00000077651 18728 58 - 86651 CACACAGATACACACACAAACACACACATAAACACACACTTGTACACACACAAACACA	score=80 EG2=1e+04 E=0.013
TCONS_00004376	-9	90541833-90543087,90544585-90544705,90552667-90552737,90678545-90678719,90709661-90709852	4375 235 58 + 1814 CGCGCACACACACACATATAAATACACATACACACATACCTGCACACATACACACACA	ENSRNOT00000077651	-1	84168245	84254895	ENSRNOT00000077651 18728 58 - 86651 CACACAGATACACACACAAACACACACATAAACACACACTTGTACACACACAAACACA	score=80 EG2=1e+04 E=0.013
TCONS_00000058	1+	79816839-79816920,79817198-79817512	57 139 81 + 397 GTTACAGATGATTGTGAAGCACCTTACGGATGCTGGAAACTGAGCTCCAGGTCCTCTCGGAGAGCAGCCAGTGCTCTTTTT	ENSRNOT00000077651	-1	84168245	84254895	ENSRNOT00000077651 6272 80 - 86651 ATTACAGATGGTTGTGAGCCACCATGTGGTTGCTGGGGATTGAACTC-AGGACCTCTGGAAGAGCAGTCAGTGTTCTTTTT	score=79 EG2=1.5e+04 E=0.019
TCONS_00000606	-1	276938554-276942497,276956913-276957056	605 4051 37 + 4088 CTGGGAACAGAACTCAAGGCGTTGTGCATGCTAGGCA	ENSRNOT00000077651	-1	84168245	84254895	ENSRNOT00000077651 6388 37 - 86651 CTGGGAACCGAACCCAGGGCCTTGTGCTTGCTAGGCA	score=79 EG2=1.5e+04 E=0.019
TCONS_00002351	-2	43475346-43476223,43476632-43476664,43476763-43477153,43478229-43479811	2349 2840 39 + 2885 ATGCGCGTGCACACACACATAGACACACACATAGACACA	ENSRNOT00000077651	-1	84168245	84254895	ENSRNOT00000077651 18725 39 - 86651 ATGCACACAGATACACACACAAACACACACATAAACACA	score=79 EG2=1.5e+04 E=0.019
TCONS_00002350	-2	43475346-43476223,43476632-43476664,43476763-43479811	2350 3915 39 + 3960 ATGCGCGTGCACACACACATAGACACACACATAGACACA	ENSRNOT00000077651	-1	84168245	84254895	ENSRNOT00000077651 18725 39 - 86651 ATGCACACAGATACACACACAAACACACACATAAACACA	score=79 EG2=1.5e+04 E=0.019
TCONS_00002537	20+	46936843-46936961,46937407-46937546,46937906-46938074,46938451-46939125	2536 1017 44 + 1103 CTGGAGATCAAATGCAGGGCCTTGTGTGTGCTGGGGAAGTGCTT	ENSRNOT00000077651	-1	84168245	84254895	ENSRNOT00000077651 6388 44 - 86651 CTGGGAACCGAACCCAGGGCCTTGTGCTTGCTAGGCAAGCGCTC	score=79 EG2=1.5e+04 E=0.019
TCONS_00002971	4+	63009589-63011185,63011218-63012014	2969 1562 57 + 2394 CACACACGCACACACACACACACACACACACACACGCACACGCACACGCACACATGC	ENSRNOT00000077651	-1	84168245	84254895	ENSRNOT00000077651 18728 57 - 86651 CACACAGATACACACACAAACACACACATAAACACACACTTGTACACACACAAACAC	score=79 EG2=1.5e+04 E=0.019
TCONS_00003645	-6	104751378-104756600,104756688-104757829	3644 6117 131 + 6365 ATACACACATAGACACATACATACAAACATACATACACATAAGCACACACACTAGTGCAC-ACATACACACACAAACACACATACACACTTGTACACATATATACACACTGACATGCACACACACACAAACA	ENSRNOT00000077651	-1	84168245	84254895	ENSRNOT00000077651 18735 132 - 86651 ATACACACACAAACACACACATAAACACACACTTGTACACACACAAACACAAATACACACCATGAATGCACACAGATACACACACATACTTGTACACACACAAACACACACTTGTACACACACAAACACACA	score=79 EG2=1.5e+04 E=0.019
TCONS_00000405	-1	101125527-101126249,101126918-101126964	404 401 33 + 770 GTAGCCCAGGCTGGCCTTGAAGTTTTGATCTCT	ENSRNOT00000077651	-1	84168245	84254895	ENSRNOT00000077651 50438 33 - 86651 GTAGCCCAGGCTGGCCTTAAAGCCAAGATCTCC	score=78 EG2=2.2e+04 E=0.027
TCONS_00001421	15+	45882356-45882417,45882497-45889132	1420 4396 40 + 6698 CACACACACACACACACACACACACACACAAACACACACT	ENSRNOT00000077651	-1	84168245	84254895	ENSRNOT00000077651 18728 40 - 86651 CACACAGATACACACACAAACACACACATAAACACACACT	score=78 EG2=2.2e+04 E=0.027
TCONS_00001717	17+	24439918-24440168,24444534-24444663,24461969-24464568,24465181-24465398,24467784-24468849	1716 1354 85 + 4265 ACACACACATACGTATACATACACACAGATACACACCGACACACAAAGATACACACAGATATGCATACAGATACACACACACACT	ENSRNOT00000077651	-1	84168245	84254895	ENSRNOT00000077651 18741 84 - 86651 ACACAAACACACACATAAACACACACTTGTACACACACAAACACAAATACACACCATGA-ATGCACACAGATACACACACATACT	score=78 EG2=2.2e+04 E=0.027
TCONS_00001981	-18	60698721-60698805,60700244-60702241	1980 431 82 + 2083 GTGTATATTTGTGTATATATATGTGTGTGTATGTGTGTATATATGTGTGCATATGTGTATATATGTTTATGTTTGTGTTTGT	ENSRNOT00000077651	-1	84168245	84254895	ENSRNOT00000077651 56139 82 - 86651 GTGTATATGTGTGCATGTATATGCGTGTGTATTTGTGTGTGTGTGTATGTGTGTGTGTGTGCATGTGTGTGTGTGTGTGTGT	score=78 EG2=2.2e+04 E=0.027
TCONS_00002866	-3	142246508-142253740,142254862-142254989,142255414-142256570,142258706-142258959	2865 6334 37 + 8772 TTGAGGGCCAAATTCAGGTCCTTGTGCTTGCTGGGCA	ENSRNOT00000077651	-1	84168245	84254895	ENSRNOT00000077651 6388 37 - 86651 CTGGGAACCGAACCCAGGGCCTTGTGCTTGCTAGGCA	score=78 EG2=2.2e+04 E=0.027
TCONS_00002867	-3	142246508-142256570,142258706-142259881	2866 6334 37 + 11239 TTGAGGGCCAAATTCAGGTCCTTGTGCTTGCTGGGCA	ENSRNOT00000077651	-1	84168245	84254895	ENSRNOT00000077651 6388 37 - 86651 CTGGGAACCGAACCCAGGGCCTTGTGCTTGCTAGGCA	score=78 EG2=2.2e+04 E=0.027
TCONS_00002869	-3	142246508-142256570,142258706-142258789,142270949-142272708	2867 6334 37 + 11907 TTGAGGGCCAAATTCAGGTCCTTGTGCTTGCTGGGCA	ENSRNOT00000077651	-1	84168245	84254895	ENSRNOT00000077651 6388 37 - 86651 CTGGGAACCGAACCCAGGGCCTTGTGCTTGCTAGGCA	score=78 EG2=2.2e+04 E=0.027
TCONS_00002868	-3	142246508-142253740,142254862-142256570,142258706-142258789,142270949-142272708	2868 6334 37 + 10786 TTGAGGGCCAAATTCAGGTCCTTGTGCTTGCTGGGCA	ENSRNOT00000077651	-1	84168245	84254895	ENSRNOT00000077651 6388 37 - 86651 CTGGGAACCGAACCCAGGGCCTTGTGCTTGCTAGGCA	score=78 EG2=2.2e+04 E=0.027
TCONS_00002870	-3	142246508-142256570,142258706-142258789,142270949-142271018,142275122-142275196,142280418-142280726,142287681-142287770,142319122-142320114	2869 6334 37 + 11684 TTGAGGGCCAAATTCAGGTCCTTGTGCTTGCTGGGCA	ENSRNOT00000077651	-1	84168245	84254895	ENSRNOT00000077651 6388 37 - 86651 CTGGGAACCGAACCCAGGGCCTTGTGCTTGCTAGGCA	score=78 EG2=2.2e+04 E=0.027
TCONS_00003526	6+	123327243-123330386,123330435-123330625	3525 651 67 + 3335 GGGACTAGACCTAGGTTCTCTCCTACACTAGGCAAGTACTCTACAACTGAGTTATATCCTTAGATCC	ENSRNOT00000077651	-1	84168245	84254895	ENSRNOT00000077651 60420 67 - 86651 GGGACCGAACCCAGGGCCTTGCGCTTCCTAGGTAAGCACTCTACCACTGAGCTAAATCCCCAGCCCC	score=78 EG2=2.2e+04 E=0.027
TCONS_00004077	-8	899984-900456,900615-909406	4076 2095 32 + 9265 GTGTGTGTGTGTGTATGTGTATGTGTGTGTGT	ENSRNOT00000077651	-1	84168245	84254895	ENSRNOT00000077651 56139 32 - 86651 GTGTATATGTGTGCATGTATATGCGTGTGTAT	score=78 EG2=2.2e+04 E=0.027
TCONS_00000446	-1	166417744-166419106,166421144-166423181,166425009-166425140	445 1890 48 + 3533 ATCAAATCCAGGGCCTCCTGTCTGCTAGGCAAATGCATTACCACCGAG	ENSRNOT00000077651	-1	84168245	84254895	ENSRNOT00000077651 6394 48 - 86651 ACCGAACCCAGGGCCTTGTGCTTGCTAGGCAAGCGCTCTACCACTGAG	score=77 EG2=3.3e+04 E=0.04
TCONS_00000447	-1	166417744-166423181,166425009-166425141	446 3927 48 + 5571 ATCAAATCCAGGGCCTCCTGTCTGCTAGGCAAATGCATTACCACCGAG	ENSRNOT00000077651	-1	84168245	84254895	ENSRNOT00000077651 6394 48 - 86651 ACCGAACCCAGGGCCTTGTGCTTGCTAGGCAAGCGCTCTACCACTGAG	score=77 EG2=3.3e+04 E=0.04
TCONS_00000546	-1	221199784-221203580,221203727-221204358	545 1923 37 + 4429 GGACCCAAGGCCTTGCGCTGGCTGGGCAAGCGCTCTA	ENSRNOT00000077651	-1	84168245	84254895	ENSRNOT00000077651 60426 37 - 86651 GAACCCAGGGCCTTGCGCTTCCTAGGTAAGCACTCTA	score=77 EG2=3.3e+04 E=0.04
TCONS_00000652	10+	52299074-52300237,52300268-52300342	651 1161 40 + 1239 CACGCATACACACACACACACACACACACAAACACACACT	ENSRNOT00000077651	-1	84168245	84254895	ENSRNOT00000077651 18728 40 - 86651 CACACAGATACACACACAAACACACACATAAACACACACT	score=77 EG2=3.3e+04 E=0.04
TCONS_00000763	-10	30935924-30936008,30936319-30936824,30939081-30939129	762 138 38 + 640 GGGATTCTAACTTGGGTCCTTGTGCTTGCAAGGCAGGC	ENSRNOT00000077651	-1	84168245	84254895	ENSRNOT00000077651 6390 38 - 86651 GGGAACCGAACCCAGGGCCTTGTGCTTGCTAGGCAAGC	score=77 EG2=3.3e+04 E=0.04
TCONS_00001414	15+	34477081-34477510,34478904-34479037	1413 358 51 + 564 TTTTTTTTTTTTTTTTTGGTTCTTTTTTTCCGGAGCTGGGA-CCGAACCCAG	ENSRNOT00000077651	-1	84168245	84254895	ENSRNOT00000077651 6353 52 - 86651 TCTTTCTTCTTCTTCTTCTTTTTTTTTTTCCGGAGCTGGGAACCGAACCCAG	score=77 EG2=3.3e+04 E=0.04
TCONS_00001482	-15	15843433-15844346,15845190-15845398	1481 457 110 + 1123 GCACACACACACACAAATACACAAACACACACAAAAATATACAGACACAAATACACACACACAAACACACACACACACACACACACACACACACACACACACACACACAC	ENSRNOT00000077651	-1	84168245	84254895	ENSRNOT00000077651 18658 109 - 86651 ACACACACAAACACAAACATAAACACATACTTGTACACACACAAACACAAATACATACACACCATGA-ATGCACACAGATACACACACAAACACACACATAAACACACAC	score=77 EG2=3.3e+04 E=0.04
TCONS_00002866	-3	142246508-142253740,142254862-142254989,142255414-142256570,142258706-142258959	2865 7369 46 + 8772 CTTCCTTCCTTTCTTCCTTCTTTTCCTGTTCTTCCTCCTTCTCCTC	ENSRNOT00000077651	-1	84168245	84254895	ENSRNOT00000077651 59715 46 - 86651 CCTGCTCCCTCTCCTCCTTCTTTTCTTCCTCTTCTTCCTCACCCTC	score=77 EG2=3.3e+04 E=0.04
TCONS_00002867	-3	142246508-142256570,142258706-142259881	2866 8914 46 + 11239 CTTCCTTCCTTTCTTCCTTCTTTTCCTGTTCTTCCTCCTTCTCCTC	ENSRNOT00000077651	-1	84168245	84254895	ENSRNOT00000077651 59715 46 - 86651 CCTGCTCCCTCTCCTCCTTCTTTTCTTCCTCTTCTTCCTCACCCTC	score=77 EG2=3.3e+04 E=0.04
TCONS_00002869	-3	142246508-142256570,142258706-142258789,142270949-142272708	2867 8914 46 + 11907 CTTCCTTCCTTTCTTCCTTCTTTTCCTGTTCTTCCTCCTTCTCCTC	ENSRNOT00000077651	-1	84168245	84254895	ENSRNOT00000077651 59715 46 - 86651 CCTGCTCCCTCTCCTCCTTCTTTTCTTCCTCTTCTTCCTCACCCTC	score=77 EG2=3.3e+04 E=0.04
TCONS_00002868	-3	142246508-142253740,142254862-142256570,142258706-142258789,142270949-142272708	2868 7793 46 + 10786 CTTCCTTCCTTTCTTCCTTCTTTTCCTGTTCTTCCTCCTTCTCCTC	ENSRNOT00000077651	-1	84168245	84254895	ENSRNOT00000077651 59715 46 - 86651 CCTGCTCCCTCTCCTCCTTCTTTTCTTCCTCTTCTTCCTCACCCTC	score=77 EG2=3.3e+04 E=0.04
TCONS_00002870	-3	142246508-142256570,142258706-142258789,142270949-142271018,142275122-142275196,142280418-142280726,142287681-142287770,142319122-142320114	2869 8914 46 + 11684 CTTCCTTCCTTTCTTCCTTCTTTTCCTGTTCTTCCTCCTTCTCCTC	ENSRNOT00000077651	-1	84168245	84254895	ENSRNOT00000077651 59715 46 - 86651 CCTGCTCCCTCTCCTCCTTCTTTTCTTCCTCTTCTTCCTCACCCTC	score=77 EG2=3.3e+04 E=0.04
TCONS_00003340	-5	24220336-24221915,24222913-24223111,24225330-24226331	3339 153 67 + 2781 TACAGTTAGCTGTGAGCCACCGTGTGGGTACTGGGAACCAAAC-CAGGTCTTCTGGGAGAGCAGCCAG	ENSRNOT00000077651	-1	84168245	84254895	ENSRNOT00000077651 6274 68 - 86651 TACAGATGGTTGTGAGCCACCATGTGGTTGCTGGGGATTGAACTCAGGACCTCTGGAAGAGCAGTCAG	score=77 EG2=3.3e+04 E=0.04
TCONS_00000469	-1	184042722-184043468,184043519-184045296	468 1029 67 + 2525 GCTGTGATTTGAACTGAGAGCCCTGTGAATACTTGACAAGGACTCTACCACTGAGCTACATTCCTAG	ENSRNOT00000077651	-1	84168245	84254895	ENSRNOT00000077651 6387 67 - 86651 GCTGGGAACCGAACCCAGGGCCTTGTGCTTGCTAGGCAAGCGCTCTACCACTGAGCTAAATCCCCAA	score=76 EG2=4.8e+04 E=0.06
TCONS_00000678	10+	70790863-70791053,70791276-70791389,70823007-70823139,70846809-70846859,70847695-70850157	677 1058 32 + 2952 AGTCTTGCAATGTAGCTCAGGCTGGCCTTGAA	ENSRNOT00000077651	-1	84168245	84254895	ENSRNOT00000077651 50427 32 - 86651 AGTCTTGCTGTGTAGCCCAGGCTGGCCTTAAA	score=76 EG2=4.8e+04 E=0.06
TCONS_00001235	-13	113466790-113468724,113468849-113474318	1234 6847 38 + 7405 TTTTTTCTGGCCTCCATGGGCACTGTACTCACATGCAT	ENSRNOT00000077651	-1	84168245	84254895	ENSRNOT00000077651 15760 38 - 86651 CCTCTTCTGGCCTCTCCAGGCATTGCACTCACATGCAT	score=76 EG2=4.8e+04 E=0.06
TCONS_00001236	-13	113466790-113468682,113468807-113500847	1235 6847 38 + 33934 TTTTTTCTGGCCTCCATGGGCACTGTACTCACATGCAT	ENSRNOT00000077651	-1	84168245	84254895	ENSRNOT00000077651 15760 38 - 86651 CCTCTTCTGGCCTCTCCAGGCATTGCACTCACATGCAT	score=76 EG2=4.8e+04 E=0.06
TCONS_00001464	-15	4168973-4169604,4170368-4172781	1463 1124 30 + 3046 GGTGTGGTGGCACACACCTTTAGTTCCAGC	ENSRNOT00000077651	-1	84168245	84254895	ENSRNOT00000077651 57749 30 - 86651 GGGGTGGTGGCACACACCTGCAGTCCCAGC	score=76 EG2=4.8e+04 E=0.06
TCONS_00001717	17+	24439918-24440168,24444534-24444663,24461969-24464568,24465181-24465398,24467784-24468849	1716 1573 190 + 4265 ACACACACACACAGAGACACAGATACACACCTACACACACACAAAGATGCACACTGACACACACACAGATACACACATGCATACACACGCACATACACAGAGAAAGACACAGATACACACCTACACACACAAAGATGCACACTGACACACACACACACACACACACACACACACACACACGCACGCACGC	ENSRNOT00000077651	-1	84168245	84254895	ENSRNOT00000077651 18658 188 - 86651 ACACACACAAACACAAACATAAACACATACTTGTACACACACAAACACAAATACATACACAC-CATGAATGCACACAGATACACACACAAACACACACATAAACACACACTTGTACACACACAAACACAAATACACAC-CATGAATGCACACAGATACACACACATACTTGTACACACACAAACACACAC	score=76 EG2=4.8e+04 E=0.06
TCONS_00001985	-18	61999673-62000103,62000180-62000555	1984 355 53 + 807 GTGCATGTGTGTATATGTGTGTGCATGTGTGTATATGTGTGTGCATGTGTGTG	ENSRNOT00000077651	-1	84168245	84254895	ENSRNOT00000077651 56139 53 - 86651 GTGTATATGTGTGCATGTATATGCGTGTGTATTTGTGTGTGTGTGTATGTGTG	score=76 EG2=4.8e+04 E=0.06
TCONS_00002436	-2	198286796-198287857,198287887-198289041	2435 1036 37 + 2217 TTGAGACAGGGTTTCTCTGTGCAGCCCAGGCTGGCCT	ENSRNOT00000077651	-1	84168245	84254895	ENSRNOT00000077651 50418 37 - 86651 TTGAGACACAGTCTTGCTGTGTAGCCCAGGCTGGCCT	score=76 EG2=4.8e+04 E=0.06
TCONS_00003331	-5	7622435-7624111,7681305-7683420	3328 1648 39 + 3793 CACACACACACACACACACACACACACATACACACACAC	ENSRNOT00000077651	-1	84168245	84254895	ENSRNOT00000077651 18728 39 - 86651 CACACAGATACACACACAAACACACACATAAACACACAC	score=76 EG2=4.8e+04 E=0.06
TCONS_00003645	-6	104751378-104756600,104756688-104757829	3644 6149 132 + 6365 ATACACATAAGCACACACACTAGTGCACACA--TACACACACAAACACACATACACACT-----TGTACACATATATACACACTGACATGCACACACACACAAACACAATATATCACACGAATACATATACTCACACAC	ENSRNOT00000077651	-1	84168245	84254895	ENSRNOT00000077651 18737 139 - 86651 ACACACACAAACACACACATAAACACACACTTGTACACACACAAACACAAATACACACCATGAATGCACACAGATACACACACATACTTGTACACACACAAACACACACTTGTACACACACAAACACACAGACACACAC	score=76 EG2=4.8e+04 E=0.06
TCONS_00004052	8+	111775328-111776195,111785117-111786083	4051 1334 29 + 1835 TTTCTGCTCCTCCTCCTCCTTCTGCCTCT	ENSRNOT00000077651	-1	84168245	84254895	ENSRNOT00000077651 59590 29 - 86651 CTCCTGCTCCTCCTGCTCCTCCTGCCCCT	score=76 EG2=4.8e+04 E=0.06
TCONS_00000621	10+	11289104-11289413,11291868-11292353	620 626 85 + 796 TTTTTTTTCCGGAGCTGGGGACCGAACCCGCGGCCTTGCGCTTCCTAGGTAAGTGCTCTACCACTGAGCTAAATACCCAGCTCCT	ENSRNOT00000093332	1+	85386220	85399898	ENSRNOT00000093332 10008 85 - 13679 TTTTTTTTCCGGAGCTGGGGACCGAACCCAGGGCCTTGCGCTTCCTAGGTAAGCGCTCTACCACTGAGCTAAATCCCCAGCCCCT	score=241 EG2=6.2e-24 E=1.2e-30
TCONS_00000622	10+	11289546-11289781,11291868-11292353	621 552 85 + 722 TTTTTTTTCCGGAGCTGGGGACCGAACCCGCGGCCTTGCGCTTCCTAGGTAAGTGCTCTACCACTGAGCTAAATACCCAGCTCCT	ENSRNOT00000093332	1+	85386220	85399898	ENSRNOT00000093332 10008 85 - 13679 TTTTTTTTCCGGAGCTGGGGACCGAACCCAGGGCCTTGCGCTTCCTAGGTAAGCGCTCTACCACTGAGCTAAATCCCCAGCCCCT	score=241 EG2=6.2e-24 E=1.2e-30
TCONS_00001290	14+	84799788-84804959,84805382-84805651	1289 98 74 + 5442 TGGTTTTTCAAGACAGGGTTTCTCTGTGCAGCTCTGGCTATCTTGGAACTCACTCTGTAGACCACACTGGCCTC	ENSRNOT00000093332	1+	85386220	85399898	ENSRNOT00000093332 4243 74 - 13679 TGGTTTTTAGAGACAGGGTTTCTCTGTGTAGCCCTGGCCTTCCTGGAACTCACTCTGTAGACCAGGCTGGCCTC	score=165 EG2=4.4e-11 E=8.5e-18
TCONS_00003029	4+	131480495-131482074,131482248-131492513	3028 7099 103 + 11846 AGACAGGGACTCACTATATAGCCTTGGCTAATCTGGAACTCATTGTGTACATCAAGCTAACTTCAAACTCACAAAGATCTGCTTGCCTTTGCTTCCTAAGTGG	ENSRNOT00000093332	1+	85386220	85399898	ENSRNOT00000093332 4066 103 - 13679 AGACAGGGTCTTACTATAGAGCCTGAGCTGGCCTAGAACTCAGTATGTAGACCAGGCTAGCCCCAAACTCACAGAGATCTCCTCGCCTTTGCCTCCCAACTAG	score=163 EG2=9.5e-11 E=1.9e-17
TCONS_00003713	7+	36883540-36883682,36884045-36884186,36885561-36885649,36888116-36888270,36908734-36908812,36909622-36910628	3712 1015 96 + 1615 TTTTTTGAGACAGGATTCTTCTGTGTAGCCTTGGCTGTCCTGGAGCTC-CTCTGTAGCCTAGGCTGGCCTTGAACTCACAGAGATCTGCTTGCCTCT	ENSRNOT00000093332	1+	85386220	85399898	ENSRNOT00000093332 4246 97 - 13679 TTTTTAGAGACAGGGTTTCTCTGTGTAGCCCTGGCCTTCCTGGAACTCACTCTGTAGACCAGGCTGGCCTCTTACTCGCAGAGCTCTGCCTTCCCCT	score=162 EG2=1.4e-10 E=2.7e-17
TCONS_00003716	7+	36883559-36883682,36884048-36884186,36885561-36885649,36888116-36888270,36908734-36908812,36909622-36910628	3713 993 96 + 1593 TTTTTTGAGACAGGATTCTTCTGTGTAGCCTTGGCTGTCCTGGAGCTC-CTCTGTAGCCTAGGCTGGCCTTGAACTCACAGAGATCTGCTTGCCTCT	ENSRNOT00000093332	1+	85386220	85399898	ENSRNOT00000093332 4246 97 - 13679 TTTTTAGAGACAGGGTTTCTCTGTGTAGCCCTGGCCTTCCTGGAACTCACTCTGTAGACCAGGCTGGCCTCTTACTCGCAGAGCTCTGCCTTCCCCT	score=162 EG2=1.4e-10 E=2.7e-17
TCONS_00003715	7+	36883559-36883682,36884048-36884186,36885561-36885649,36908734-36908812,36909622-36910628	3714 838 96 + 1438 TTTTTTGAGACAGGATTCTTCTGTGTAGCCTTGGCTGTCCTGGAGCTC-CTCTGTAGCCTAGGCTGGCCTTGAACTCACAGAGATCTGCTTGCCTCT	ENSRNOT00000093332	1+	85386220	85399898	ENSRNOT00000093332 4246 97 - 13679 TTTTTAGAGACAGGGTTTCTCTGTGTAGCCCTGGCCTTCCTGGAACTCACTCTGTAGACCAGGCTGGCCTCTTACTCGCAGAGCTCTGCCTTCCCCT	score=162 EG2=1.4e-10 E=2.7e-17
TCONS_00003714	7+	36883559-36883682,36884045-36884186,36885561-36885649,36908734-36908812,36909622-36910628	3715 841 96 + 1441 TTTTTTGAGACAGGATTCTTCTGTGTAGCCTTGGCTGTCCTGGAGCTC-CTCTGTAGCCTAGGCTGGCCTTGAACTCACAGAGATCTGCTTGCCTCT	ENSRNOT00000093332	1+	85386220	85399898	ENSRNOT00000093332 4246 97 - 13679 TTTTTAGAGACAGGGTTTCTCTGTGTAGCCCTGGCCTTCCTGGAACTCACTCTGTAGACCAGGCTGGCCTCTTACTCGCAGAGCTCTGCCTTCCCCT	score=162 EG2=1.4e-10 E=2.7e-17
TCONS_00003717	7+	36883583-36883682,36884045-36884186,36885561-36885649,36888116-36888559,36908734-36908812,36909622-36910628	3716 1261 96 + 1861 TTTTTTGAGACAGGATTCTTCTGTGTAGCCTTGGCTGTCCTGGAGCTC-CTCTGTAGCCTAGGCTGGCCTTGAACTCACAGAGATCTGCTTGCCTCT	ENSRNOT00000093332	1+	85386220	85399898	ENSRNOT00000093332 4246 97 - 13679 TTTTTAGAGACAGGGTTTCTCTGTGTAGCCCTGGCCTTCCTGGAACTCACTCTGTAGACCAGGCTGGCCTCTTACTCGCAGAGCTCTGCCTTCCCCT	score=162 EG2=1.4e-10 E=2.7e-17
TCONS_00003718	7+	36900882-36901208,36908734-36908812,36909622-36910628	3717 813 96 + 1413 TTTTTTGAGACAGGATTCTTCTGTGTAGCCTTGGCTGTCCTGGAGCTC-CTCTGTAGCCTAGGCTGGCCTTGAACTCACAGAGATCTGCTTGCCTCT	ENSRNOT00000093332	1+	85386220	85399898	ENSRNOT00000093332 4246 97 - 13679 TTTTTAGAGACAGGGTTTCTCTGTGTAGCCCTGGCCTTCCTGGAACTCACTCTGTAGACCAGGCTGGCCTCTTACTCGCAGAGCTCTGCCTTCCCCT	score=162 EG2=1.4e-10 E=2.7e-17
TCONS_00001881	18+	25650844-25651407,25651479-25651577	1880 501 72 + 663 GTTTTTTGAAACGGTGTTTGTCTCTGTAGCCCTGGCTGTCCTGGGACTCACTCTGTAGACCAGGTTGGCCTC	ENSRNOT00000093332	1+	85386220	85399898	ENSRNOT00000093332 4245 72 - 13679 GTTTTTAGAGACAGGGTTTCTCTGTGTAGCCCTGGCCTTCCTGGAACTCACTCTGTAGACCAGGCTGGCCTC	score=158 EG2=6.6e-10 E=1.3e-16
TCONS_00004446	X+	113768783-113769032,113783576-113788122	4445 1194 80 + 4797 ACAGGGTCTTTCTACATAGCTTAGGCTGTCCTGGTACTCAGTATGCAGACCAGGCTGGCCTCAAACTCACAGAGATATCT	ENSRNOT00000093332	1+	85386220	85399898	ENSRNOT00000093332 4068 80 - 13679 ACAGGGTCTTACTATAGAGCCTGAGCTGGCCTAGAACTCAGTATGTAGACCAGGCTAGCCCCAAACTCACAGAGATCTCC	score=158 EG2=6.6e-10 E=1.3e-16
TCONS_00004447	X+	113768794-113769032,113780145-113780305,113783576-113788122	4446 1344 80 + 4947 ACAGGGTCTTTCTACATAGCTTAGGCTGTCCTGGTACTCAGTATGCAGACCAGGCTGGCCTCAAACTCACAGAGATATCT	ENSRNOT00000093332	1+	85386220	85399898	ENSRNOT00000093332 4068 80 - 13679 ACAGGGTCTTACTATAGAGCCTGAGCTGGCCTAGAACTCAGTATGTAGACCAGGCTAGCCCCAAACTCACAGAGATCTCC	score=158 EG2=6.6e-10 E=1.3e-16
TCONS_00003031	4+	131935741-131948995,131949114-131949188	3030 5031 63 + 13330 AGATAGGGTTTCTCTGTGTAGCCCTGGTTGTTCTGGAACTCACTATGTAGGCCAGGCTGACTT	ENSRNOT00000093332	1+	85386220	85399898	ENSRNOT00000093332 4253 63 - 13679 AGACAGGGTTTCTCTGTGTAGCCCTGGCCTTCCTGGAACTCACTCTGTAGACCAGGCTGGCCT	score=154 EG2=3.2e-09 E=6.2e-16
TCONS_00002258	2+	196110185-196110284,196110307-196111347	2257 423 74 + 1141 AGCTGTCCTAAAACTCACTACGTAGACCAGGTTAGCCTTGAACTCACAGAGTTCTTCCCGCCTCTGCCTCCCAA	ENSRNOT00000093332	1+	85386220	85399898	ENSRNOT00000093332 4091 74 - 13679 AGCTGGCCTAGAACTCAGTATGTAGACCAGGCTAGCCCCAAACTCACAGAGATCTCCTCGCCTTTGCCTCCCAA	score=153 EG2=4.7e-09 E=9.1e-16
TCONS_00001245	14+	6550911-6551334,6551566-6552432	1244 642 112 + 1291 CTTTTGTTTTTGGAGACAGGGTCTCTCCGTTTAGCCCCTGCTGCCCTGGAACTCGTTCTGTAGATCGAGCTGGCCCCAAACTCACAAAGATTCACCTGCCTCTGCTTCCCAA	ENSRNOT00000093332	1+	85386220	85399898	ENSRNOT00000093332 4053 112 - 13679 CTCCCCTTTTCAGAGACAGGGTCTTACTATAGAGCCTGAGCTGGCCTAGAACTCAGTATGTAGACCAGGCTAGCCCCAAACTCACAGAGATCTCCTCGCCTTTGCCTCCCAA	score=152 EG2=6.9e-09 E=1.3e-15
TCONS_00000565	-1	244681654-244682024,244682145-244684238	564 1399 90 + 2465 AGACAGGGTTTCTCTGTGTAGCCTCGGATGACCTAGAACTCTCTCTGTAGATCAGGCTGGCTTTGAACTCAGAGAGATCTGGCTACCTCT	ENSRNOT00000093332	1+	85386220	85399898	ENSRNOT00000093332 4253 90 - 13679 AGACAGGGTTTCTCTGTGTAGCCCTGGCCTTCCTGGAACTCACTCTGTAGACCAGGCTGGCCTCTTACTCGCAGAGCTCTGCCTTCCCCT	score=150 EG2=1.5e-08 E=2.9e-15
TCONS_00003258	5+	76960613-76961094,76963094-76963243,76963881-76966095	3257 2108 107 + 2847 TTTTTCATTGACTTGGTTTCTCTGTGGAGTCTTGGCTATCCTCGAACTATCTGTGTAGACCAGGCTGGCCACAAACTCACAGAGATCCACTTGTCTCTGCCTCCCAA	ENSRNOT00000093332	1+	85386220	85399898	ENSRNOT00000093332 4058 107 - 13679 CTTTTCAGAGACAGGGTCTTACTATAGAGCCTGAGCTGGCCTAGAACTCAGTATGTAGACCAGGCTAGCCCCAAACTCACAGAGATCTCCTCGCCTTTGCCTCCCAA	score=150 EG2=1.5e-08 E=2.9e-15
TCONS_00001090	-12	47541731-47541753,47551264-47551428,47551572-47551727	1089 50 75 + 344 AGACAGGATTTCTCTGTGTCGCCCTGGCTGTCTTGGAACACGCACTGTAGACCAGGCTAGCCTCGAACTCACAGA	ENSRNOT00000093332	1+	85386220	85399898	ENSRNOT00000093332 4253 75 - 13679 AGACAGGGTTTCTCTGTGTAGCCCTGGCCTTCCTGGAACTCACTCTGTAGACCAGGCTGGCCTCTTACTCGCAGA	score=149 EG2=2.2e-08 E=4.3e-15
TCONS_00001967	-18	56708320-56719809,56719892-56721347	1966 7405 82 + 12946 ACAGGGTTTCACTGTATAGCCTTGGCTGTCCTAGAACTCACTTTATAGACCAGGTTGGCCTTGAACTCACACAGATCTGCTT	ENSRNOT00000093332	1+	85386220	85399898	ENSRNOT00000093332 4255 82 - 13679 ACAGGGTTTCTCTGTGTAGCCCTGGCCTTCCTGGAACTCACTCTGTAGACCAGGCTGGCCTCTTACTCGCAGAGCTCTGCCT	score=148 EG2=3.3e-08 E=6.4e-15
TCONS_00001138	13+	83948539-83948580,83953645-83953752,83954169-83954338	1137 39 61 + 320 TAGGGTTTCTCTGTACAGCTCTGGCTGTCCTGGAACTTGCTCTGTTGACCAGGCTGGCCTC	ENSRNOT00000093332	1+	85386220	85399898	ENSRNOT00000093332 4256 61 - 13679 CAGGGTTTCTCTGTGTAGCCCTGGCCTTCCTGGAACTCACTCTGTAGACCAGGCTGGCCTC	score=147 EG2=4.8e-08 E=9.4e-15
TCONS_00002597	-20	26899849-26902078,26902248-26902440	2596 1056 97 + 2423 TTTTTTGAGACAGGGTCTCTCTACATAGCCCTGGCTGTCTTGGACCTTACTAGGTAGCCAAGGCTGGTCTCAATTTCACAGAGCTCTGCCTGCCCCT	ENSRNOT00000093332	1+	85386220	85399898	ENSRNOT00000093332 4246 97 - 13679 TTTTTAGAGACAGGGTTTCTCTGTGTAGCCCTGGCCTTCCTGGAACTCACTCTGTAGACCAGGCTGGCCTCTTACTCGCAGAGCTCTGCCTTCCCCT	score=147 EG2=4.8e-08 E=9.4e-15
TCONS_00000386	-1	72896810-72896910,72899149-72899406	385 160 108 + 359 TCCCCAGTGAGGGACTAAGGGTGTGGCTCAGAGGTAAAGCCCCTGCCCAGAATCCCCCAGCGAGGAGGCCTGGTTTGTGGCTCAGTGGTGGAGTACTTACTTAGCATG	ENSRNOT00000093332	1+	85386220	85399898	ENSRNOT00000093332 2288 107 - 13679 CCCCCAGTGAGGGGCTCTGGGCGTGGCTCAGTGGTAGAGCCCTTGTCTAGAATCCCCCAGTGATG-GGCTGGGGGCGTGTCTCAGTGGTAGAGCCCCTGCCTAGAATG	score=143 EG2=2.3e-07 E=4.5e-14
TCONS_00000602	-1	276617190-276625979,276626238-276637516	601 13259 82 + 20069 TTTCTCTGTGTAGCTGTGGGTGTTCTGGAACTCACTCTGCAGATCAGGCTGGCCTTGAACTCACGGAGACCTGACTGCCTCT	ENSRNOT00000093332	1+	85386220	85399898	ENSRNOT00000093332 4261 82 - 13679 TTTCTCTGTGTAGCCCTGGCCTTCCTGGAACTCACTCTGTAGACCAGGCTGGCCTCTTACTCGCAGAGCTCTGCCTTCCCCT	score=141 EG2=5e-07 E=9.7e-14
TCONS_00001013	12+	13610270-13610523,13610631-13611168	1012 68 79 + 792 GGTTTTTTAAAACAGGGTTTCTCTGTGTAGCCCTGGCTATCCTACAATTCAGCCTATAGACCAGGCTGGCCTTGTACTC	ENSRNOT00000093332	1+	85386220	85399898	ENSRNOT00000093332 4244 79 - 13679 GGTTTTTAGAGACAGGGTTTCTCTGTGTAGCCCTGGCCTTCCTGGAACTCACTCTGTAGACCAGGCTGGCCTCTTACTC	score=141 EG2=5e-07 E=9.7e-14
TCONS_00001245	14+	6550911-6551334,6551566-6552432	1244 647 98 + 1291 GTTTTTGGAGACAGGGTCTCTCCGTTTAGCCCCTGCTGCCCTGGAACTCGTTCTGTAGATCGAGCTGGCCCCAAACTCACAAAGATTCACCTGCCTCT	ENSRNOT00000093332	1+	85386220	85399898	ENSRNOT00000093332 4245 98 - 13679 GTTTTTAGAGACAGGGTTTCTCTGTGTAGCCCTGGCCTTCCTGGAACTCACTCTGTAGACCAGGCTGGCCTCTTACTCGCAGAGCTCTGCCTTCCCCT	score=136 EG2=3.5e-06 E=6.8e-13
TCONS_00001090	-12	47541731-47541753,47551264-47551428,47551572-47551727	1089 50 99 + 344 AGACAGGATTTCTCTGTGTCGCCCTGGCTGTCTTGGAACACGCACTGTAGACCAGGCTAGCCTCGAACTCACAGAAATCCACTTGCTTCTGCCTCCTGA	ENSRNOT00000093332	1+	85386220	85399898	ENSRNOT00000093332 4066 99 - 13679 AGACAGGGTCTTACTATAGAGCCTGAGCTGGCCTAGAACTCAGTATGTAGACCAGGCTAGCCCCAAACTCACAGAGATCTCCTCGCCTTTGCCTCCCAA	score=135 EG2=5.1e-06 E=1e-12
TCONS_00001117	13+	52371484-52371745,52371915-52372807,52372903-52373084	1116 1047 60 + 1337 GGGGTTTCTCTGTGCAGCTTTGACTGTTCTGGAACTCACTCTGCAGACCAGGCTGGGCTC	ENSRNOT00000093332	1+	85386220	85399898	ENSRNOT00000093332 4257 60 - 13679 AGGGTTTCTCTGTGTAGCCCTGGCCTTCCTGGAACTCACTCTGTAGACCAGGCTGGCCTC	score=133 EG2=1.1e-05 E=2.2e-12
TCONS_00002962	4+	58420882-58434811,58434844-58436110	2961 6973 73 + 15197 GGTTTATCGGAGCAGGATTTCTCTGTGTAGCCTAGGCTGTTCTGGAACTAGCTCTGTAGACCAGGTTGTCTTT	ENSRNOT00000093332	1+	85386220	85399898	ENSRNOT00000093332 4244 73 - 13679 GGTTTTTAGAGACAGGGTTTCTCTGTGTAGCCCTGGCCTTCCTGGAACTCACTCTGTAGACCAGGCTGGCCTC	score=133 EG2=1.1e-05 E=2.2e-12
TCONS_00004099	-8	36293852-36295963,36296405-36298367	4098 30 99 + 4075 GAGACAGGGTTTCTCTGCATAGCTTTGGCTGTCCAGGTAAT-ACTATGTAGACCAGGCTGGTCTCAAACTCACAGAGATCCTCTTGCCTCTGGTTCCCAA	ENSRNOT00000093332	1+	85386220	85399898	ENSRNOT00000093332 4065 100 - 13679 GAGACAGGGTCTTACTATAGAGCCTGAGCTGGCCTAGAACTCAGTATGTAGACCAGGCTAGCCCCAAACTCACAGAGATCTCCTCGCCTTTGCCTCCCAA	score=133 EG2=1.1e-05 E=2.2e-12
TCONS_00003258	5+	76960613-76961094,76963094-76963243,76963881-76966095	3257 2096 110 + 2847 TTTGTTTGTTTGTTTTTCATTGACTTGGTTTCTCTGTGGAGTCTTGGCTATCCTCGAACTATCTGTGTAGACCAGGCTGGCCACAAACTCACAGAGATCCACTTGTCTCT	ENSRNOT00000093332	1+	85386220	85399898	ENSRNOT00000093332 4233 110 - 13679 TCCACTTGTTTGGTTTTTAGAGACAGGGTTTCTCTGTGTAGCCCTGGCCTTCCTGGAACTCACTCTGTAGACCAGGCTGGCCTCTTACTCGCAGAGCTCTGCCTTCCCCT	score=132 EG2=1.6e-05 E=3.2e-12
TCONS_00003669	-6	136050661-136051175,136051291-136052130	3668 36 88 + 1355 ACAGGTTTTCTTTGTGTAGCCCTTACTGTCCTGTGACTTACTCTGTAGACCAGACTGGCCTCAATGTCATAGAGGTCTGACTGCCTCT	ENSRNOT00000093332	1+	85386220	85399898	ENSRNOT00000093332 4255 88 - 13679 ACAGGGTTTCTCTGTGTAGCCCTGGCCTTCCTGGAACTCACTCTGTAGACCAGGCTGGCCTCTTACTCGCAGAGCTCTGCCTTCCCCT	score=132 EG2=1.6e-05 E=3.2e-12
TCONS_00002240	2+	173997205-173997248,173998021-174012277	2239 11035 56 + 14301 TTTCTCTGTATAGCCCTCGCTGTCCTGGAACTTGCTCTGTACACCAGGCTGGCCTC	ENSRNOT00000093332	1+	85386220	85399898	ENSRNOT00000093332 4261 56 - 13679 TTTCTCTGTGTAGCCCTGGCCTTCCTGGAACTCACTCTGTAGACCAGGCTGGCCTC	score=131 EG2=2.4e-05 E=4.8e-12
TCONS_00000330	1+	276622790-276625912,276626171-276626632	329 1968 105 + 3585 GTCCCCCTCTTGCTTTTAGAGATACGGTCTCTCTGCATAGCCCCAGCTGTCC-AGGACTCGCCATGTAGACCAGGCTAGCCTCGAACTCACAGAGCTTTGCCTGCC	ENSRNOT00000093332	1+	85386220	85399898	ENSRNOT00000093332 4047 106 - 13679 GCCCTCCTCCCCTTTTCAGAGACAGGGTCTTACTATAGAGCCTGAGCTGGCCTAGAACTCAGTATGTAGACCAGGCTAGCCCCAAACTCACAGAGATCTCCTCGCC	score=128 EG2=7.8e-05 E=1.5e-11
TCONS_00000386	-1	72896810-72896910,72899149-72899406	385 160 98 + 359 TCCCCAGTGAGGGACTAAGGGTGTGGCTCAGAGGTAAAGCCCCTGCCCAGAATCCCCCAGCGAGGAGGCCTGGTTTGTGGCTCAGTGGTGGAGTACTT	ENSRNOT00000093332	1+	85386220	85399898	ENSRNOT00000093332 2236 96 - 13679 CCCCCAGTGAGGG-CTGGGGGCGTGGCTCAGTGGTAGAATCTCTGCCTAGAATCCCCCAGTGAGGGGCTCTGG-GCGTGGCTCAGTGGTAGAGCCCTT	score=128 EG2=7.8e-05 E=1.5e-11
TCONS_00000602	-1	276617190-276625979,276626238-276637516	601 7568 105 + 20069 GTCCCCCTCTTGCTTTTAGAGATACGGTCTCTCTGCATAGCCCCAGCTGTCC-AGGACTCGCCATGTAGACCAGGCTAGCCTCGAACTCACAGAGCTTTGCCTGCC	ENSRNOT00000093332	1+	85386220	85399898	ENSRNOT00000093332 4047 106 - 13679 GCCCTCCTCCCCTTTTCAGAGACAGGGTCTTACTATAGAGCCTGAGCTGGCCTAGAACTCAGTATGTAGACCAGGCTAGCCCCAAACTCACAGAGATCTCCTCGCC	score=128 EG2=7.8e-05 E=1.5e-11
TCONS_00001847	-17	84886426-84886455,84886685-84887368	1846 335 71 + 714 GGCTGGCCTGGAACTCAGTCTGTAGACTAGCCTGGTCTTCAGCTCAAAGAGATCTGCCTGCCTCTGTCCCC	ENSRNOT00000093332	1+	85386220	85399898	ENSRNOT00000093332 4091 71 - 13679 AGCTGGCCTAGAACTCAGTATGTAGACCAGGCTAGCCCCAAACTCACAGAGATCTCCTCGCCTTTGCCTCC	score=128 EG2=7.8e-05 E=1.5e-11
TCONS_00002208	2+	102856467-102857460,102857715-102859780	2207 2609 65 + 3060 GAGACAAGGTTTCTCTGTGTAGCCCTGGCCGCTCTAGATCTCAATATGTAGATCAGGCTGGACTC	ENSRNOT00000093332	1+	85386220	85399898	ENSRNOT00000093332 4252 65 - 13679 GAGACAGGGTTTCTCTGTGTAGCCCTGGCCTTCCTGGAACTCACTCTGTAGACCAGGCTGGCCTC	score=126 EG2=0.00017 E=3.3e-11
TCONS_00003280	5+	117907848-117908988,117909063-117909263	3279 494 73 + 1342 GGGGTCTCACTGTGTCACCCTGGCTGGCCTAGAACTCACTTTGTAGACCAAGCTGGCCTTGAACTCACAGAGA	ENSRNOT00000093332	1+	85386220	85399898	ENSRNOT00000093332 4070 73 - 13679 AGGGTCTTACTATAGAGCCTGAGCTGGCCTAGAACTCAGTATGTAGACCAGGCTAGCCCCAAACTCACAGAGA	score=126 EG2=0.00017 E=3.3e-11
TCONS_00003669	-6	136050661-136051175,136051291-136052130	3668 1178 115 + 1355 CTTTTTTCTTCTTTTAAAACAGGGTCTTACTGCATGGCTCTGGCTTTCTTGGAATGCACTTCATAGACCAGGCTGGCTTCAAACTCACAGAGATCCACCTGTTTCTGTCTCTTAA	ENSRNOT00000093332	1+	85386220	85399898	ENSRNOT00000093332 4050 115 - 13679 CTCCTCCCCTTTTCAGAGACAGGGTCTTACTATAGAGCCTGAGCTGGCCTAGAACTCAGTATGTAGACCAGGCTAGCCCCAAACTCACAGAGATCTCCTCGCCTTTGCCTCCCAA	score=126 EG2=0.00017 E=3.3e-11
TCONS_00002015	19+	17589691-17591026,17603501-17603780	2014 361 76 + 1616 TTTGTTTTTTCAAGACAGGGTTTCTCTGGATAGCCCGGGGTGTCCTGGAACTCGAACTGTAGATCAGGCTGGGCTC	ENSRNOT00000093332	1+	85386220	85399898	ENSRNOT00000093332 4241 76 - 13679 TTTGGTTTTTAGAGACAGGGTTTCTCTGTGTAGCCCTGGCCTTCCTGGAACTCACTCTGTAGACCAGGCTGGCCTC	score=125 EG2=0.00025 E=4.9e-11
TCONS_00003669	-6	136050661-136051175,136051291-136052130	3668 1196 88 + 1355 ACAGGGTCTTACTGCATGGCTCTGGCTTTCTTGGAATGCACTTCATAGACCAGGCTGGCTTCAAACTCACAGAGATCCACCTGTTTCT	ENSRNOT00000093332	1+	85386220	85399898	ENSRNOT00000093332 4255 88 - 13679 ACAGGGTTTCTCTGTGTAGCCCTGGCCTTCCTGGAACTCACTCTGTAGACCAGGCTGGCCTCTTACTCGCAGAGCTCTGCCTTCCCCT	score=125 EG2=0.00025 E=4.9e-11
TCONS_00001634	-16	20526250-20526475,20526496-20528601	1633 13 72 + 2332 GTTTTTTGAGACACAGTTTATCTGTATATCCCTGGCTATTCTGGAACTCACTATGTAAACCAGGTTGGCCTT	ENSRNOT00000093332	1+	85386220	85399898	ENSRNOT00000093332 4245 72 - 13679 GTTTTTAGAGACAGGGTTTCTCTGTGTAGCCCTGGCCTTCCTGGAACTCACTCTGTAGACCAGGCTGGCCTC	score=124 EG2=0.00037 E=7.2e-11
TCONS_00003031	4+	131935741-131948995,131949114-131949188	3030 5031 95 + 13330 AGATAGGGTTTCTCTGTGTAGCCCTGGTTGTTCTGGAACTCACTATGTAGGCCAGGCT-GACTTAAACTCACAGAGATCCCTCTGCCTCTACCTCT	ENSRNOT00000093332	1+	85386220	85399898	ENSRNOT00000093332 4066 96 - 13679 AGACAGGGTCTTACTATAGAGCCTGAGCTGGCCTAGAACTCAGTATGTAGACCAGGCTAGCCCCAAACTCACAGAGATCTCCTCGCCTTTGCCTCC	score=124 EG2=0.00037 E=7.2e-11
TCONS_00000786	-10	59222972-59224761,59224840-59225180	785 813 52 + 2131 TCTGTCTGGCCCTGGCTGTCTTAGAATTCATTCTGTAGACCAGGCTGGCCTT	ENSRNOT00000093332	1+	85386220	85399898	ENSRNOT00000093332 4265 52 - 13679 TCTGTGTAGCCCTGGCCTTCCTGGAACTCACTCTGTAGACCAGGCTGGCCTC	score=122 EG2=0.00081 E=1.6e-10
TCONS_00002362	-2	44664623-44665228,44665283-44669127	2361 3478 89 + 4451 CTTTGCTTATTTATTTACAGATAGAGTCTCACCATGTAGTTTTGGCTGGCCTGGAACCCACTATGTGGACCAGGCTAGACTTGAACTCA	ENSRNOT00000093332	1+	85386220	85399898	ENSRNOT00000093332 4048 89 - 13679 CCCTCCTCCCCTTTTCAGAGACAGGGTCTTACTATAGAGCCTGAGCTGGCCTAGAACTCAGTATGTAGACCAGGCTAGCCCCAAACTCA	score=122 EG2=0.00081 E=1.6e-10
TCONS_00001426	15+	47509951-47513655,47513754-47514990	1426 3192 73 + 4942 AGACACTGTCTCACTATTGAGCCCAGACTGGCCTGGAGCTCACTGTGTAGACCAGGTTAGCTGTGAACTCACG	ENSRNOT00000093332	1+	85386220	85399898	ENSRNOT00000093332 4066 73 - 13679 AGACAGGGTCTTACTATAGAGCCTGAGCTGGCCTAGAACTCAGTATGTAGACCAGGCTAGCCCCAAACTCACA	score=121 EG2=0.0012 E=2.3e-10
TCONS_00001425	15+	47509951-47511234,47513145-47514990	1427 1282 73 + 3130 AGACACTGTCTCACTATTGAGCCCAGACTGGCCTGGAGCTCACTGTGTAGACCAGGTTAGCTGTGAACTCACG	ENSRNOT00000093332	1+	85386220	85399898	ENSRNOT00000093332 4066 73 - 13679 AGACAGGGTCTTACTATAGAGCCTGAGCTGGCCTAGAACTCAGTATGTAGACCAGGCTAGCCCCAAACTCACA	score=121 EG2=0.0012 E=2.3e-10
TCONS_00003280	5+	117907848-117908988,117909063-117909263	3279 494 72 + 1342 GGGGTCTCACTGTGTCACCCTGGCTGGCCTAGAACTCACTTTGTAGACCAAGCTGGCCTTGAACTCACAGAG	ENSRNOT00000093332	1+	85386220	85399898	ENSRNOT00000093332 4257 72 - 13679 AGGGTTTCTCTGTGTAGCCCTGGCCTTCCTGGAACTCACTCTGTAGACCAGGCTGGCCTCTTACTCGCAGAG	score=120 EG2=0.0018 E=3.4e-10
TCONS_00001121	13+	53838517-53841430,53841510-53843891	1120 4424 70 + 5296 TTTTTGAGACAGGGTCTCTTCATGTAGCCCTAGCTATCCTGGAATTCACTATGTACATCAGGCTAGCCTT	ENSRNOT00000093332	1+	85386220	85399898	ENSRNOT00000093332 4247 70 - 13679 TTTTAGAGACAGGGTTTCTCTGTGTAGCCCTGGCCTTCCTGGAACTCACTCTGTAGACCAGGCTGGCCTC	score=119 EG2=0.0026 E=5.1e-10
TCONS_00003347	-5	48260759-48261908,48262354-48264417	3346 1449 54 + 3214 TCTCTACGTAGCCCTGGCTGTCCTGGAACTCGCTCTGTAGACCAGACTGTCCTT	ENSRNOT00000093332	1+	85386220	85399898	ENSRNOT00000093332 4263 54 - 13679 TCTCTGTGTAGCCCTGGCCTTCCTGGAACTCACTCTGTAGACCAGGCTGGCCTC	score=119 EG2=0.0026 E=5.1e-10
TCONS_00003855	-7	14299271-14299506,14299620-14302582	3854 581 48 + 3199 TGTAGCCCTGGCTATCCAGCAACTTGCTCTGTAGATCAGGCTGGCCTC	ENSRNOT00000093332	1+	85386220	85399898	ENSRNOT00000093332 4269 48 - 13679 TGTAGCCCTGGCCTTCCTGGAACTCACTCTGTAGACCAGGCTGGCCTC	score=118 EG2=0.0038 E=7.5e-10
TCONS_00000330	1+	276622790-276625912,276626171-276626632	329 1981 92 + 3585 TTTTAGAGATACGGTCTCTCTGCATAGCCCCAGCTGTCCAGGA-CTCGCCATGTAGACCAGGCTAGCCTCGAACTCACAGAGCTTTGCCTGCC	ENSRNOT00000093332	1+	85386220	85399898	ENSRNOT00000093332 4247 93 - 13679 TTTTAGAGACAGGGTTTCTCTGTGTAGCCCTGGCCTTCCTGGAACTCACTCTGTAGACCAGGCTGGCCTCTTACTCGCAGAGCTCTGCCTTCC	score=116 EG2=0.0083 E=1.6e-09
TCONS_00000602	-1	276617190-276625979,276626238-276637516	601 7581 92 + 20069 TTTTAGAGATACGGTCTCTCTGCATAGCCCCAGCTGTCCAGGA-CTCGCCATGTAGACCAGGCTAGCCTCGAACTCACAGAGCTTTGCCTGCC	ENSRNOT00000093332	1+	85386220	85399898	ENSRNOT00000093332 4247 93 - 13679 TTTTAGAGACAGGGTTTCTCTGTGTAGCCCTGGCCTTCCTGGAACTCACTCTGTAGACCAGGCTGGCCTCTTACTCGCAGAGCTCTGCCTTCC	score=116 EG2=0.0083 E=1.6e-09
TCONS_00001764	17+	87452515-87453090,87455094-87460913	1763 4671 72 + 6396 TAGCCCTGGCTGTCCTAGCACTCACTCTGTAAACCAGGCTGGCCTTGAACTCATGGAGATCCTCCTACTTCT	ENSRNOT00000093332	1+	85386220	85399898	ENSRNOT00000093332 4271 72 - 13679 TAGCCCTGGCCTTCCTGGAACTCACTCTGTAGACCAGGCTGGCCTCTTACTCGCAGAGCTCTGCCTTCCCCT	score=116 EG2=0.0083 E=1.6e-09
TCONS_00001765	17+	87452556-87452801,87454805-87460913	1764 4630 72 + 6355 TAGCCCTGGCTGTCCTAGCACTCACTCTGTAAACCAGGCTGGCCTTGAACTCATGGAGATCCTCCTACTTCT	ENSRNOT00000093332	1+	85386220	85399898	ENSRNOT00000093332 4271 72 - 13679 TAGCCCTGGCCTTCCTGGAACTCACTCTGTAGACCAGGCTGGCCTCTTACTCGCAGAGCTCTGCCTTCCCCT	score=116 EG2=0.0083 E=1.6e-09
TCONS_00002473	-2	248707514-248707889,248708876-248708955,248709112-248709293	2472 460 74 + 638 GGCTGTTATGGAGCTCCTAGTGTAGACCGGGCTTCCCCTAAACTCACAGAGATCCTCCAGCCTCTGCCTCCCGA	ENSRNOT00000093332	1+	85386220	85399898	ENSRNOT00000093332 4091 74 - 13679 AGCTGGCCTAGAACTCAGTATGTAGACCAGGCTAGCCCCAAACTCACAGAGATCTCCTCGCCTTTGCCTCCCAA	score=115 EG2=0.012 E=2.4e-09
TCONS_00002911	-3	156809057-156814111,156820660-156820775,156841452-156841576	2910 1785 63 + 5296 GACTCACTTTGTAGACCAGGCTAGCCTCAAAATCATAGAGATCTGCCTGCCTCTGCTTCACAA	ENSRNOT00000093332	1+	85386220	85399898	ENSRNOT00000093332 4102 63 - 13679 AACTCAGTATGTAGACCAGGCTAGCCCCAAACTCACAGAGATCTCCTCGCCTTTGCCTCCCAA	score=115 EG2=0.012 E=2.4e-09
TCONS_00002912	-3	156809057-156814111,156820660-156820775,156867383-156868182	2911 1785 63 + 5971 GACTCACTTTGTAGACCAGGCTAGCCTCAAAATCATAGAGATCTGCCTGCCTCTGCTTCACAA	ENSRNOT00000093332	1+	85386220	85399898	ENSRNOT00000093332 4102 63 - 13679 AACTCAGTATGTAGACCAGGCTAGCCCCAAACTCACAGAGATCTCCTCGCCTTTGCCTCCCAA	score=115 EG2=0.012 E=2.4e-09
TCONS_00004446	X+	113768783-113769032,113783576-113788122	4445 1176 92 + 4797 TTTGTTTTGTTCTTTGAAACAGGGTCTTTCTACATAGCTTAGGCTGTCCTGGTACTCAGTATGCAGACCAGGCTGGCCTCAAACTCACAGAG	ENSRNOT00000093332	1+	85386220	85399898	ENSRNOT00000093332 4237 92 - 13679 CTTGTTTGGTTTTTAGAGACAGGGTTTCTCTGTGTAGCCCTGGCCTTCCTGGAACTCACTCTGTAGACCAGGCTGGCCTCTTACTCGCAGAG	score=115 EG2=0.012 E=2.4e-09
TCONS_00004447	X+	113768794-113769032,113780145-113780305,113783576-113788122	4446 1326 92 + 4947 TTTGTTTTGTTCTTTGAAACAGGGTCTTTCTACATAGCTTAGGCTGTCCTGGTACTCAGTATGCAGACCAGGCTGGCCTCAAACTCACAGAG	ENSRNOT00000093332	1+	85386220	85399898	ENSRNOT00000093332 4237 92 - 13679 CTTGTTTGGTTTTTAGAGACAGGGTTTCTCTGTGTAGCCCTGGCCTTCCTGGAACTCACTCTGTAGACCAGGCTGGCCTCTTACTCGCAGAG	score=115 EG2=0.012 E=2.4e-09
TCONS_00004099	-8	36293852-36295963,36296405-36298367	4098 30 90 + 4075 GAGACAGGGTTTCTCTGCATAGCTTTGGCTGTCCAGGTAAT-ACTATGTAGACCAGGCTGGTCTCAAACTCACAGAGATCCTCTTGCCTCT	ENSRNOT00000093332	1+	85386220	85399898	ENSRNOT00000093332 4252 91 - 13679 GAGACAGGGTTTCTCTGTGTAGCCCTGGCCTTCCTGGAACTCACTCTGTAGACCAGGCTGGCCTCTTACTCGCAGAGCTCTGCCTTCCCCT	score=114 EG2=0.018 E=3.5e-09
TCONS_00000546	-1	221199784-221203580,221203727-221204358	545 2002 34 + 4429 CTGGGGCTGGGGATCGAACCCAGGGCCTTGCGCT	ENSRNOT00000093332	1+	85386220	85399898	ENSRNOT00000093332 10016 34 - 13679 CCGGAGCTGGGGACCGAACCCAGGGCCTTGCGCT	score=111 EG2=0.058 E=1.1e-08
TCONS_00001250	14+	10841129-10842247,10842338-10848748,10849823-10851499	1248 5776 62 + 9207 TAGTCCTGGCTGTTCTGGGACTCACTATGTAGACCAGGCTGACCTCCAGTTCATGGATCTTT	ENSRNOT00000093332	1+	85386220	85399898	ENSRNOT00000093332 4271 62 - 13679 TAGCCCTGGCCTTCCTGGAACTCACTCTGTAGACCAGGCTGGCCTCTTACTCGCAGAGCTCT	score=111 EG2=0.058 E=1.1e-08
TCONS_00001251	14+	10841160-10842247,10842338-10851499	1251 5745 62 + 10250 TAGTCCTGGCTGTTCTGGGACTCACTATGTAGACCAGGCTGACCTCCAGTTCATGGATCTTT	ENSRNOT00000093332	1+	85386220	85399898	ENSRNOT00000093332 4271 62 - 13679 TAGCCCTGGCCTTCCTGGAACTCACTCTGTAGACCAGGCTGGCCTCTTACTCGCAGAGCTCT	score=111 EG2=0.058 E=1.1e-08
TCONS_00000913	11+	74447730-74447857,74450691-74450796	912 126 70 + 234 AGGATTTCTCCATATAGCTCTGGATGTCCTGGAACTCACTCTGTAAACTAAGCTGGCCTCAAACTCACAG	ENSRNOT00000093332	1+	85386220	85399898	ENSRNOT00000093332 4257 70 - 13679 AGGGTTTCTCTGTGTAGCCCTGGCCTTCCTGGAACTCACTCTGTAGACCAGGCTGGCCTCTTACTCGCAG	score=109 EG2=0.13 E=2.5e-08
TCONS_00001847	-17	84886426-84886455,84886685-84887368	1846 333 67 + 714 CTGGCTGGCCTGGAACTCAGTCTGTAGACTAGCCTGGTCTTCAGCTCAAAGAGATCTGCCTGCCTCT	ENSRNOT00000093332	1+	85386220	85399898	ENSRNOT00000093332 4276 67 - 13679 CTGGCCTTCCTGGAACTCACTCTGTAGACCAGGCTGGCCTCTTACTCGCAGAGCTCTGCCTTCCCCT	score=108 EG2=0.19 E=3.7e-08
TCONS_00002599	-20	27915633-27916714,27946193-27948805	2598 1610 69 + 3695 GAACTCACAGTGTGGACCAGACTGGCCTCAGACTCTCAGAGATCCACCTGCCTCTACCTCCTGAGTAGG	ENSRNOT00000093332	1+	85386220	85399898	ENSRNOT00000093332 4101 69 - 13679 GAACTCAGTATGTAGACCAGGCTAGCCCCAAACTCACAGAGATCTCCTCGCCTTTGCCTCCCAACTAGG	score=108 EG2=0.19 E=3.7e-08
TCONS_00004386	-9	94988529-94990566,94990719-94993737	4385 3087 101 + 5057 GAGACTGGTTCTCATTGTATAGCTCTGGCTAGTCTGGAACTCACTAACATAGACCAAGCTGACTTCAAACTCACAGAGATCTGCTTGTCACTGTCTCCTGA	ENSRNOT00000093332	1+	85386220	85399898	ENSRNOT00000093332 4065 100 - 13679 GAGACAGGGTCTTACTATAGAGCCTGAGCTGGCCTAGAACTCAGTATG-TAGACCAGGCTAGCCCCAAACTCACAGAGATCTCCTCGCCTTTGCCTCCCAA	score=108 EG2=0.19 E=3.7e-08
TCONS_00001262	14+	33538161-33538317,33538420-33539988	1261 37 58 + 1726 TCTCACTATGGAGCCCCAACTGGCCTGGAACTCACTAAGTAGATCAGGCTGGCCTTGA	ENSRNOT00000093332	1+	85386220	85399898	ENSRNOT00000093332 4074 58 - 13679 TCTTACTATAGAGCCTGAGCTGGCCTAGAACTCAGTATGTAGACCAGGCTAGCCCCAA	score=107 EG2=0.28 E=5.4e-08
TCONS_00003628	-6	99874486-99875595,99875879-99876101	3627 448 61 + 1333 CCTTGGCTGACCTGGAGCTCTCTATGTTGACCAGGCTGGCCTCCAACTCACACAGGTGTCC	ENSRNOT00000093332	1+	85386220	85399898	ENSRNOT00000093332 4087 61 - 13679 CCTGAGCTGGCCTAGAACTCAGTATGTAGACCAGGCTAGCCCCAAACTCACAGAGATCTCC	score=106 EG2=0.41 E=8e-08
TCONS_00000286	1+	222583699-222584099,222584330-222584533	285 345 57 + 605 GAGACAGAGTCTCTCTATGCAGTCCTGGCTATCCTAGAACTTGCTATGTAGACCAGG	ENSRNOT00000093332	1+	85386220	85399898	ENSRNOT00000093332 4252 57 - 13679 GAGACAGGGTTTCTCTGTGTAGCCCTGGCCTTCCTGGAACTCACTCTGTAGACCAGG	score=104 EG2=0.89 E=1.7e-07
TCONS_00001419	15+	41864943-41866704,41870837-41871164	1418 1634 59 + 2090 ACTCACTATATAGACTAGGCTAGCCTCAAACTCACAGAAATCTACCTGACCTTGTCTCC	ENSRNOT00000093332	1+	85386220	85399898	ENSRNOT00000093332 4103 59 - 13679 ACTCAGTATGTAGACCAGGCTAGCCCCAAACTCACAGAGATCTCCTCGCCTTTGCCTCC	score=104 EG2=0.89 E=1.7e-07
TCONS_00002240	2+	173997205-173997248,173998021-174012277	2239 11040 81 + 14301 CTGTATAGCCCTCGCTGTCCTGGAACTTGCTCTGTACACCAGGCTGGCCTCAAACTCA--GACATCTACTTGCTTTTGCCTCC	ENSRNOT00000093332	1+	85386220	85399898	ENSRNOT00000093332 4079 83 - 13679 CTATAGAGCCTGAGCTGGCCTAGAACTCAGTATGTAGACCAGGCTAGCCCCAAACTCACAGAGATCTCCTCGCCTTTGCCTCC	score=104 EG2=0.89 E=1.7e-07
TCONS_00003628	-6	99874486-99875595,99875879-99876101	3627 439 52 + 1333 TTTGTGTAACCTTGGCTGACCTGGAGCTCTCTATGTTGACCAGGCTGGCCTC	ENSRNOT00000093332	1+	85386220	85399898	ENSRNOT00000093332 4265 52 - 13679 TCTGTGTAGCCCTGGCCTTCCTGGAACTCACTCTGTAGACCAGGCTGGCCTC	score=104 EG2=0.89 E=1.7e-07
TCONS_00003748	7+	70645406-70646131,70646673-70646816	3747 0 65 + 870 GATTGAACCCAGGGCTTTGCACATATTAGGCTAGTACCCTACCACTGGGCTACATAGCCAGCCCC	ENSRNOT00000093332	1+	85386220	85399898	ENSRNOT00000093332 10027 65 - 13679 GACCGAACCCAGGGCCTTGCGCTTCCTAGGTAAGCGCTCTACCACTGAGCTAAATCCCCAGCCCC	score=104 EG2=0.89 E=1.7e-07
TCONS_00001449	15+	93746060-93747291,93747338-93747521	1448 497 58 + 1416 GGGTTTCTCTGTGTGGCCCT-GCTGTCCTGGAACCTGCTCGGTAGCCCAAGCTGGCCTT	ENSRNOT00000093332	1+	85386220	85399898	ENSRNOT00000093332 4258 59 - 13679 GGGTTTCTCTGTGTAGCCCTGGCCTTCCTGGAACTCACTCTGTAGACCAGGCTGGCCTC	score=103 EG2=1.3 E=2.6e-07
TCONS_00003661	-6	129623003-129624638,129624667-129627099	3660 45 73 + 4069 GTTGTCCTGTGGTACACTATATAGGCCAGGGTGACCTCACACTCATGGAGGTCTACTGGCCTCTGCCTCCTGA	ENSRNOT00000093332	1+	85386220	85399898	ENSRNOT00000093332 4092 73 - 13679 GCTGGCCTAGAACTCAGTATGTAGACCAGGCTAGCCCCAAACTCACAGAGATCTCCTCGCCTTTGCCTCCCAA	score=99 EG2=6.2 E=1.2e-06
TCONS_00000062	1+	82632558-82632907,82633376-82633557	61 474 50 + 532 GCTGCGGATCGAGCCCAGGGCTTTACGCCTGCTGGGTAAGCACCTTACCA	ENSRNOT00000093332	1+	85386220	85399898	ENSRNOT00000093332 10021 50 - 13679 GCTGGGGACCGAACCCAGGGCCTTGCGCTTCCTAGGTAAGCGCTCTACCA	score=97 EG2=14 E=2.7e-06
TCONS_00001236	-13	113466790-113468682,113468807-113500847	1235 23811 54 + 33934 TTTCTGTGTGTCTCTGACTGTCCTAGAACTTGCTCTATAGACCAGACTGGCCTT	ENSRNOT00000093332	1+	85386220	85399898	ENSRNOT00000093332 4263 54 - 13679 TCTCTGTGTAGCCCTGGCCTTCCTGGAACTCACTCTGTAGACCAGGCTGGCCTC	score=97 EG2=14 E=2.7e-06
TCONS_00000309	1+	251122562-251122664,251123734-251123852	308 122 74 + 222 GGCTGTCCTGAAACTCACTATGTAGACCAGGCCTGCCTCAAAGTTACATTGACCTGCCTGCCTCTACTTCCCAA	ENSRNOT00000093332	1+	85386220	85399898	ENSRNOT00000093332 4091 74 - 13679 AGCTGGCCTAGAACTCAGTATGTAGACCAGGCTAGCCCCAAACTCACAGAGATCTCCTCGCCTTTGCCTCCCAA	score=96 EG2=20 E=3.9e-06
TCONS_00001250	14+	10841129-10842247,10842338-10848748,10849823-10851499	1248 5783 50 + 9207 GGCTGTTCTGGGACTCACTATGTAGACCAGGCTGACCTCCAGTTCATGGA	ENSRNOT00000093332	1+	85386220	85399898	ENSRNOT00000093332 4091 50 - 13679 AGCTGGCCTAGAACTCAGTATGTAGACCAGGCTAGCCCCAAACTCACAGA	score=96 EG2=20 E=3.9e-06
TCONS_00001251	14+	10841160-10842247,10842338-10851499	1251 5752 50 + 10250 GGCTGTTCTGGGACTCACTATGTAGACCAGGCTGACCTCCAGTTCATGGA	ENSRNOT00000093332	1+	85386220	85399898	ENSRNOT00000093332 4091 50 - 13679 AGCTGGCCTAGAACTCAGTATGTAGACCAGGCTAGCCCCAAACTCACAGA	score=96 EG2=20 E=3.9e-06
TCONS_00001704	17+	16409398-16409545,16417772-16425330	1703 3827 49 + 7707 TGTGTCCTTGGCTGTCTTGGAACTTACTATGGAAGCCAGGCTGGCCTCT	ENSRNOT00000093332	1+	85386220	85399898	ENSRNOT00000093332 4269 49 - 13679 TGTAGCCCTGGCCTTCCTGGAACTCACTCTGTAGACCAGGCTGGCCTCT	score=96 EG2=20 E=3.9e-06
TCONS_00003414	-5	154466565-154467759,154486743-154486940	3413 1324 39 + 1393 CCCTGGCTGTCCTGAAACTCACTATGTAGACCAGGCTGG	ENSRNOT00000093332	1+	85386220	85399898	ENSRNOT00000093332 4274 39 - 13679 CCCTGGCCTTCCTGGAACTCACTCTGTAGACCAGGCTGG	score=95 EG2=30 E=5.8e-06
TCONS_00003415	-5	154466565-154467759,154468118-154468236,154486743-154486943	3414 1443 39 + 1515 CCCTGGCTGTCCTGAAACTCACTATGTAGACCAGGCTGG	ENSRNOT00000093332	1+	85386220	85399898	ENSRNOT00000093332 4274 39 - 13679 CCCTGGCCTTCCTGGAACTCACTCTGTAGACCAGGCTGG	score=95 EG2=30 E=5.8e-06
TCONS_00001064	-12	22085126-22087452,22090440-22091228	1063 883 73 + 3116 GGGGTCAAGGTCTCAGTATGCAGCCTGGGCTGTCCTAGAACTGGCCGCGCAGACCAGGATAGCTTCAGACTTA	ENSRNOT00000093332	1+	85386220	85399898	ENSRNOT00000093332 4064 73 - 13679 AGAGACAGGGTCTTACTATAGAGCCTGAGCTGGCCTAGAACTCAGTATGTAGACCAGGCTAGCCCCAAACTCA	score=94 EG2=44 E=8.5e-06
TCONS_00003389	-5	124876421-124876448,124876615-124876936	3388 245 47 + 350 TGTAGCCATGGATGGTCTGGAACTCCTTTTGTAGACCAGGCTGGCCT	ENSRNOT00000093332	1+	85386220	85399898	ENSRNOT00000093332 4269 47 - 13679 TGTAGCCCTGGCCTTCCTGGAACTCACTCTGTAGACCAGGCTGGCCT	score=94 EG2=44 E=8.5e-06
TCONS_00000309	1+	251122562-251122664,251123734-251123852	308 101 60 + 222 AGGGTCTCTCTAGATACTCCTGGCTGTCCTGAAACTCACTATGTAGACCAGGCCTGCCTC	ENSRNOT00000093332	1+	85386220	85399898	ENSRNOT00000093332 4257 60 - 13679 AGGGTTTCTCTGTGTAGCCCTGGCCTTCCTGGAACTCACTCTGTAGACCAGGCTGGCCTC	score=92 EG2=95 E=1.9e-05
TCONS_00000708	10+	92486581-92486802,92486833-92489091	707 1312 58 + 2481 GGTCTCACTATGTAGCTCTGGCTGTCCTAGAACTTACTACATAGACCAGGTAGGCCTC	ENSRNOT00000093332	1+	85386220	85399898	ENSRNOT00000093332 4259 58 - 13679 GGTTTCTCTGTGTAGCCCTGGCCTTCCTGGAACTCACTCTGTAGACCAGGCTGGCCTC	score=92 EG2=95 E=1.9e-05
TCONS_00000786	-10	59222972-59224761,59224840-59225180	785 820 56 + 2131 GGCCCTGGCTGTCTTAGAATTCATTCTGTAGACCAGGCTGGCCTTGATCTCAGAGA	ENSRNOT00000093332	1+	85386220	85399898	ENSRNOT00000093332 4085 56 - 13679 AGCCTGAGCTGGCCTAGAACTCAGTATGTAGACCAGGCTAGCCCCAAACTCACAGA	score=92 EG2=95 E=1.9e-05
TCONS_00000786	-10	59222972-59224761,59224840-59225180	785 1816 48 + 2131 TTTCTCTGTAGCTTCAGCTGTCCCGGAACTCACTCTGTAGACTAGGCT	ENSRNOT00000093332	1+	85386220	85399898	ENSRNOT00000093332 4263 48 - 13679 TCTCTGTGTAGCCCTGGCCTTCCTGGAACTCACTCTGTAGACCAGGCT	score=91 EG2=1.4e+02 E=2.7e-05
TCONS_00001483	-15	18410060-18410076,18471263-18471852	1482 142 76 + 607 GCTGGGGACCAAACCCATGGCCTTGAACATGCCAGCCAAGTACTCTACCTATGAGCTACAGTTCCAGACCTTTAAG	ENSRNOT00000093332	1+	85386220	85399898	ENSRNOT00000093332 10021 76 - 13679 GCTGGGGACCGAACCCAGGGCCTTGCGCTTCCTAGGTAAGCGCTCTACCACTGAGCTAAATCCCCAGCCCCTTAAA	score=91 EG2=1.4e+02 E=2.7e-05
TCONS_00002818	-3	79931058-79931476,79936933-79936986	2817 180 59 + 473 CCTGGAACTTGCTATGTAGACCAAACTGGCCTCAAACCCGCAGAGATCCTCCTGCCTCT	ENSRNOT00000093332	1+	85386220	85399898	ENSRNOT00000093332 4284 59 - 13679 CCTGGAACTCACTCTGTAGACCAGGCTGGCCTCTTACTCGCAGAGCTCTGCCTTCCCCT	score=91 EG2=1.4e+02 E=2.7e-05
TCONS_00004094	-8	30987150-30987325,31011229-31011287	4093 0 66 + 235 CAGGATTTCTTTGTGGAGCCCTGGTG-TCCTGGAATACACTCTGCAGACCAGATTGACTTTTGACTC	ENSRNOT00000093332	1+	85386220	85399898	ENSRNOT00000093332 4256 67 - 13679 CAGGGTTTCTCTGTGTAGCCCTGGCCTTCCTGGAACTCACTCTGTAGACCAGGCTGGCCTCTTACTC	score=90 EG2=2.1e+02 E=4e-05
TCONS_00001207	-13	86600291-86616525,86616822-86621284	1205 18513 65 + 20698 TCTTTGCATATCCCTGGCTGTTCTGGAACTCCTTCTGTAGCCCTGGATGGCCTTGAACTCATAGG	ENSRNOT00000093332	1+	85386220	85399898	ENSRNOT00000093332 4263 65 - 13679 TCTCTGTGTAGCCCTGGCCTTCCTGGAACTCACTCTGTAGACCAGGCTGGCCTCTTACTCGCAGA	score=89 EG2=3e+02 E=6e-05
TCONS_00001206	-13	86600291-86616292,86616589-86621284	1206 18513 65 + 20698 TCTTTGCATATCCCTGGCTGTTCTGGAACTCCTTCTGTAGCCCTGGATGGCCTTGAACTCATAGG	ENSRNOT00000093332	1+	85386220	85399898	ENSRNOT00000093332 4263 65 - 13679 TCTCTGTGTAGCCCTGGCCTTCCTGGAACTCACTCTGTAGACCAGGCTGGCCTCTTACTCGCAGA	score=89 EG2=3e+02 E=6e-05
TCONS_00002208	2+	102856467-102857460,102857715-102859780	2207 2609 68 + 3060 GAGACAAGGTTTCTCTGTGTAGCCCTGGCCGCTCTAGATCTCAATATGTAGATCAGGCTGGACTCAGA	ENSRNOT00000093332	1+	85386220	85399898	ENSRNOT00000093332 4065 68 - 13679 GAGACAGGGTCTTACTATAGAGCCTGAGCTGGCCTAGAACTCAGTATGTAGACCAGGCTAGCCCCAAA	score=89 EG2=3e+02 E=6e-05
TCONS_00004019	8+	77056569-77056813,77057106-77057252	4018 250 46 + 392 TCTCTATGTAACCCTAGCTGTCCTGGAATTCTCTCTGTAGATCAGG	ENSRNOT00000093332	1+	85386220	85399898	ENSRNOT00000093332 4263 46 - 13679 TCTCTGTGTAGCCCTGGCCTTCCTGGAACTCACTCTGTAGACCAGG	score=89 EG2=3e+02 E=6e-05
TCONS_00000901	11+	47122394-47122572,47126495-47126589	900 177 62 + 274 AGACAGGGTTTTTCTGTGTAACACTGACAGCCCTGGAACTC-CTTAGTAGACCAGGCTGACCT	ENSRNOT00000093332	1+	85386220	85399898	ENSRNOT00000093332 4253 63 - 13679 AGACAGGGTTTCTCTGTGTAGCCCTGGCCTTCCTGGAACTCACTCTGTAGACCAGGCTGGCCT	score=88 EG2=4.5e+02 E=8.8e-05
TCONS_00001328	-14	6561145-6565289,6566486-6566604,6567966-6568024,6569277-6569343,6570521-6574303	1327 1531 61 + 8173 CTCCTAGTCTTCCTGACTCTACCTCTCAGGTGCTGGGACTGTAGGCATGTGCCATCACGTC	ENSRNOT00000093332	1+	85386220	85399898	ENSRNOT00000093332 4527 61 - 13679 CTCCAAGTCCTCCTGCCTCTGCCTCCCACCTGCTGGGCTTTCCGGCTTGTGCCAGCACATC	score=88 EG2=4.5e+02 E=8.8e-05
TCONS_00001330	-14	6561145-6565289,6566486-6566604,6567966-6574850	1328 1531 61 + 11149 CTCCTAGTCTTCCTGACTCTACCTCTCAGGTGCTGGGACTGTAGGCATGTGCCATCACGTC	ENSRNOT00000093332	1+	85386220	85399898	ENSRNOT00000093332 4527 61 - 13679 CTCCAAGTCCTCCTGCCTCTGCCTCCCACCTGCTGGGCTTTCCGGCTTGTGCCAGCACATC	score=88 EG2=4.5e+02 E=8.8e-05
TCONS_00001329	-14	6561145-6565289,6566486-6566604,6567966-6568024,6570521-6574850	1329 1531 61 + 8653 CTCCTAGTCTTCCTGACTCTACCTCTCAGGTGCTGGGACTGTAGGCATGTGCCATCACGTC	ENSRNOT00000093332	1+	85386220	85399898	ENSRNOT00000093332 4527 61 - 13679 CTCCAAGTCCTCCTGCCTCTGCCTCCCACCTGCTGGGCTTTCCGGCTTGTGCCAGCACATC	score=88 EG2=4.5e+02 E=8.8e-05
TCONS_00002201	2+	93714445-93715155,93723853-93725081,93725214-93726693	2200 3308 63 + 3420 TTCTTTGTAGCCTAGGATGGCCTGGGTCTGGCTCTGTAGCCCAGGCTGACTTCTAACTCACAG	ENSRNOT00000093332	1+	85386220	85399898	ENSRNOT00000093332 4264 63 - 13679 CTCTGTGTAGCCCTGGCCTTCCTGGAACTCACTCTGTAGACCAGGCTGGCCTCTTACTCGCAG	score=88 EG2=4.5e+02 E=8.8e-05
TCONS_00002362	-2	44664623-44665228,44665283-44669127	2361 3491 63 + 4451 TTTACAGATAGAGTCTCACCATGTAGTTTTGGCTGGCCTGGAACCCACTATGTGGACCAGGCT	ENSRNOT00000093332	1+	85386220	85399898	ENSRNOT00000093332 4248 63 - 13679 TTTAGAGACAGGGTTTCTCTGTGTAGCCCTGGCCTTCCTGGAACTCACTCTGTAGACCAGGCT	score=88 EG2=4.5e+02 E=8.8e-05
TCONS_00001861	18+	2894560-2899015,2900218-2900342	1860 3328 78 + 4581 GCTAGGGATTGAACCCAGGGCTTCAGATATTCTAGGCAAACACTGTGCCAACTGAGCTACATCCTCAGCCCCATAGGG	ENSRNOT00000093332	1+	85386220	85399898	ENSRNOT00000093332 10021 77 - 13679 GCTGGGGACCGAACCCAGGGCCTTGCGCTTCCTAGGTAAGCGCTCTACC-ACTGAGCTAAATCCCCAGCCCCTTAAAG	score=87 EG2=6.6e+02 E=0.00013
TCONS_00003401	-5	140638049-140638249,140638552-140639818	3400 794 41 + 1468 GCCTTGAGCTCACTATATAGATCAGGCTGGCCTCGAACTCA	ENSRNOT00000093332	1+	85386220	85399898	ENSRNOT00000093332 4096 41 - 13679 GCCTAGAACTCAGTATGTAGACCAGGCTAGCCCCAAACTCA	score=87 EG2=6.6e+02 E=0.00013
TCONS_00002429	-2	188065368-188065469,188065705-188067229	2428 1003 58 + 1627 CCTAGAATTTGTTCTGTAAAGCAGGTTGGTCTTAAACTCACTGAGATCCACTTGCTTT	ENSRNOT00000093332	1+	85386220	85399898	ENSRNOT00000093332 4097 58 - 13679 CCTAGAACTCAGTATGTAGACCAGGCTAGCCCCAAACTCACAGAGATCTCCTCGCCTT	score=86 EG2=9.8e+02 E=0.00019
TCONS_00002509	20+	20622498-20622523,20624814-20626495	2508 0 26 + 1708 CGAACCCAGGGCCTTGCGCTTCCTAG	ENSRNOT00000093332	1+	85386220	85399898	ENSRNOT00000093332 10030 26 - 13679 CGAACCCAGGGCCTTGCGCTTCCTAG	score=86 EG2=9.8e+02 E=0.00019
TCONS_00003401	-5	140638049-140638249,140638552-140639818	3400 1351 44 + 1468 GGCTGGCCTTGAACTAGCTGTGTAGACCAGGCTGACCTTAAACT	ENSRNOT00000093332	1+	85386220	85399898	ENSRNOT00000093332 4091 44 - 13679 AGCTGGCCTAGAACTCAGTATGTAGACCAGGCTAGCCCCAAACT	score=86 EG2=9.8e+02 E=0.00019
TCONS_00000859	-10	110460215-110461168,110461301-110461892	858 873 69 + 1546 TTTTTCCTGGTGCTGAAGTCTGAACCCAAGGCGTTGTATGTGGTAGGTAAGTGCTCTTCCACTTAGCTA	ENSRNOT00000093332	1+	85386220	85399898	ENSRNOT00000093332 10010 69 - 13679 TTTTTTCCGGAGCTGGGGACCGAACCCAGGGCCTTGCGCTTCCTAGGTAAGCGCTCTACCACTGAGCTA	score=83 EG2=3.1e+03 E=0.00062
TCONS_00001634	-16	20526250-20526475,20526496-20528601	1633 1809 57 + 2332 GAGACAGTGTCTCACTATATAGCCCAGGCTAGCCTGGAATTTATTTTGTAGAACAGG	ENSRNOT00000093332	1+	85386220	85399898	ENSRNOT00000093332 4252 57 - 13679 GAGACAGGGTTTCTCTGTGTAGCCCTGGCCTTCCTGGAACTCACTCTGTAGACCAGG	score=83 EG2=3.1e+03 E=0.00062
TCONS_00002896	-3	154961945-154962323,154962438-154963107	2895 483 67 + 1049 AGACAGGGTTTCTCTGTGTAACAGCTCTGGCTGTCCTGGAACTTGTTAGGTGAAGCAGGATGGCTTT	ENSRNOT00000093332	1+	85386220	85399898	ENSRNOT00000093332 4253 64 - 13679 AGACAGGGTTTCTCTGTGTA---GCCCTGGCCTTCCTGGAACTCACTCTGTAGACCAGGCTGGCCTC	score=82 EG2=4.6e+03 E=0.00091
TCONS_00003936	-7	124201732-124207723,124213039-124213147,124214253-124214792	3935 1399 54 + 6641 AGCCCAAGCTGGTCTGGAATTCACTATGTAGCTCAGGTTGACTGCAGACTGACA	ENSRNOT00000093332	1+	85386220	85399898	ENSRNOT00000093332 4085 54 - 13679 AGCCTGAGCTGGCCTAGAACTCAGTATGTAGACCAGGCTAGCCCCAAACTCACA	score=82 EG2=4.6e+03 E=0.00091
TCONS_00003215	-4	174643924-174644167,174646172-174647524	3214 147 48 + 1597 CCTGAAACCCACTGGGTTGACCATGCTGGCCTCAAACTCATAGAGATC	ENSRNOT00000093332	1+	85386220	85399898	ENSRNOT00000093332 4097 48 - 13679 CCTAGAACTCAGTATGTAGACCAGGCTAGCCCCAAACTCACAGAGATC	score=81 EG2=6.9e+03 E=0.0013
TCONS_00003216	-4	174643924-174644167,174645274-174645457,174646172-174650593	3215 147 48 + 4850 CCTGAAACCCACTGGGTTGACCATGCTGGCCTCAAACTCATAGAGATC	ENSRNOT00000093332	1+	85386220	85399898	ENSRNOT00000093332 4097 48 - 13679 CCTAGAACTCAGTATGTAGACCAGGCTAGCCCCAAACTCACAGAGATC	score=81 EG2=6.9e+03 E=0.0013
TCONS_00003729	7+	54811884-54811914,54826998-54827195	3728 38 36 + 229 CTGTGTATCCCTGGCTGTCCTGGAGCTCACACTGTG	ENSRNOT00000093332	1+	85386220	85399898	ENSRNOT00000093332 4266 36 - 13679 CTGTGTAGCCCTGGCCTTCCTGGAACTCACTCTGTA	score=81 EG2=6.9e+03 E=0.0013
TCONS_00000546	-1	221199784-221203580,221203727-221204358	545 1923 37 + 4429 GGACCCAAGGCCTTGCGCTGGCTGGGCAAGCGCTCTA	ENSRNOT00000093332	1+	85386220	85399898	ENSRNOT00000093332 10031 37 - 13679 GAACCCAGGGCCTTGCGCTTCCTAGGTAAGCGCTCTA	score=80 EG2=1e+04 E=0.002
TCONS_00000778	-10	43762380-43764323,43768149-43768286	777 159 45 + 2082 GAGACAGGGTCTCACTATGCAGCCCTGGCTGGCCTGGAATTTGCT	ENSRNOT00000093332	1+	85386220	85399898	ENSRNOT00000093332 4252 45 - 13679 GAGACAGGGTTTCTCTGTGTAGCCCTGGCCTTCCTGGAACTCACT	score=80 EG2=1e+04 E=0.002
TCONS_00001634	-16	20526250-20526475,20526496-20528601	1633 1809 57 + 2332 GAGACAGTGTCTCACTATATAGCCCAGGCTAGCCTGGAATTTATTTTGTAGAACAGG	ENSRNOT00000093332	1+	85386220	85399898	ENSRNOT00000093332 4065 57 - 13679 GAGACAGGGTCTTACTATAGAGCCTGAGCTGGCCTAGAACTCAGTATGTAGACCAGG	score=80 EG2=1e+04 E=0.002
TCONS_00001752	17+	63087260-63087308,63106736-63107038	1751 57 64 + 352 GGCTGTCCTGGTTCTTGCTTTGTAGACTAGGCTAACCTGGATCTCACAATGATCTGCTTGCCTT	ENSRNOT00000093332	1+	85386220	85399898	ENSRNOT00000093332 4091 64 - 13679 AGCTGGCCTAGAACTCAGTATGTAGACCAGGCTAGCCCCAAACTCACAGAGATCTCCTCGCCTT	score=80 EG2=1e+04 E=0.002
TCONS_00002599	-20	27915633-27916714,27946193-27948805	2598 1610 55 + 3695 GAACTCACAGTGTGGACCAGACTGGCCTCAGACTCTCAGAGATCCACCTGCCTCT	ENSRNOT00000093332	1+	85386220	85399898	ENSRNOT00000093332 4288 55 - 13679 GAACTCACTCTGTAGACCAGGCTGGCCTCTTACTCGCAGAGCTCTGCCTTCCCCT	score=80 EG2=1e+04 E=0.002
TCONS_00003954	-7	142169303-142169349,142169591-142170081	3953 219 55 + 538 GAACTCACTCTGTAGACCAGGCTGACTTTGAACTCACAAAGATCCACCTGCCTTT	ENSRNOT00000093332	1+	85386220	85399898	ENSRNOT00000093332 4288 55 - 13679 GAACTCACTCTGTAGACCAGGCTGGCCTCTTACTCGCAGAGCTCTGCCTTCCCCT	score=80 EG2=1e+04 E=0.002
TCONS_00000405	-1	101125527-101126249,101126918-101126964	404 347 43 + 770 CCCAGGCTGTCCTTGAACTCACTCAGTAACCCAGGTTGGCCTT	ENSRNOT00000093332	1+	85386220	85399898	ENSRNOT00000093332 4274 43 - 13679 CCCTGGCCTTCCTGGAACTCACTCTGTAGACCAGGCTGGCCTC	score=79 EG2=1.5e+04 E=0.0029
TCONS_00003412	-5	150800674-150801949,150803126-150803938	3411 390 62 + 2089 GCCTGCTCTGGTCTGGAATTCACTCCATAGCCCAGGCTGCCCTCAGACCCACAGCAATCTTC	ENSRNOT00000093332	1+	85386220	85399898	ENSRNOT00000093332 4086 62 - 13679 GCCTGAGCTGGCCTAGAACTCAGTATGTAGACCAGGCTAGCCCCAAACTCACAGAGATCTCC	score=79 EG2=1.5e+04 E=0.0029
TCONS_00001634	-16	20526250-20526475,20526496-20528601	1633 1028 50 + 2332 TGCTCTGTAGACCAGGCTAGCCTCAAATTCACAGAGATCCTCCTGCCTCT	ENSRNOT00000093332	1+	85386220	85399898	ENSRNOT00000093332 4293 50 - 13679 CACTCTGTAGACCAGGCTGGCCTCTTACTCGCAGAGCTCTGCCTTCCCCT	score=78 EG2=2.2e+04 E=0.0043
TCONS_00003621	-6	95569670-95570243,95578554-95578694,95582526-95583339,95602484-95602599	3620 1460 38 + 1645 GTTGGCTTGAACCTTACTATGTAGACCAGGCTGGCCTC	ENSRNOT00000093332	1+	85386220	85399898	ENSRNOT00000093332 4092 38 - 13679 GCTGGCCTAGAACTCAGTATGTAGACCAGGCTAGCCCC	score=78 EG2=2.2e+04 E=0.0043
TCONS_00003623	-6	95577760-95578694,95582526-95583339,95602295-95602649	3621 1680 38 + 2104 GTTGGCTTGAACCTTACTATGTAGACCAGGCTGGCCTC	ENSRNOT00000093332	1+	85386220	85399898	ENSRNOT00000093332 4092 38 - 13679 GCTGGCCTAGAACTCAGTATGTAGACCAGGCTAGCCCC	score=78 EG2=2.2e+04 E=0.0043
TCONS_00003622	-6	95577760-95578694,95582526-95583339,95602196-95602649	3622 1680 38 + 2203 GTTGGCTTGAACCTTACTATGTAGACCAGGCTGGCCTC	ENSRNOT00000093332	1+	85386220	85399898	ENSRNOT00000093332 4092 38 - 13679 GCTGGCCTAGAACTCAGTATGTAGACCAGGCTAGCCCC	score=78 EG2=2.2e+04 E=0.0043
TCONS_00004014	8+	72671287-72671370,72679688-72679843,72682407-72683639	4013 1210 35 + 1473 GGGTTCTCTGTATAGCCTTGGCTGTCCTGGAACTC	ENSRNOT00000093332	1+	85386220	85399898	ENSRNOT00000093332 4259 35 - 13679 GGTTTCTCTGTGTAGCCCTGGCCTTCCTGGAACTC	score=78 EG2=2.2e+04 E=0.0043
TCONS_00004015	8+	72679105-72679843,72682407-72683639	4014 1709 35 + 1972 GGGTTCTCTGTATAGCCTTGGCTGTCCTGGAACTC	ENSRNOT00000093332	1+	85386220	85399898	ENSRNOT00000093332 4259 35 - 13679 GGTTTCTCTGTGTAGCCCTGGCCTTCCTGGAACTC	score=78 EG2=2.2e+04 E=0.0043
TCONS_00002436	-2	198286796-198287857,198287887-198289041	2435 1038 30 + 2217 GAGACAGGGTTTCTCTGTGCAGCCCAGGCT	ENSRNOT00000093332	1+	85386220	85399898	ENSRNOT00000093332 4252 30 - 13679 GAGACAGGGTTTCTCTGTGTAGCCCTGGCC	score=77 EG2=3.3e+04 E=0.0064
TCONS_00003401	-5	140638049-140638249,140638552-140639818	3400 1347 43 + 1468 CCCTGGCTGGCCTTGAACTAGCTGTGTAGACCAGGCTGACCTT	ENSRNOT00000093332	1+	85386220	85399898	ENSRNOT00000093332 4274 43 - 13679 CCCTGGCCTTCCTGGAACTCACTCTGTAGACCAGGCTGGCCTC	score=77 EG2=3.3e+04 E=0.0064
TCONS_00003884	-7	48749389-48749485,48760472-48761339	3883 318 59 + 965 TATGTGCATCAGTTTGGGCTCAAACTGACAGAGATCTGTCTGTCTCTGCTTTCAAACTG	ENSRNOT00000093332	1+	85386220	85399898	ENSRNOT00000093332 4109 59 - 13679 TATGTAGACCAGGCTAGCCCCAAACTCACAGAGATCTCCTCGCCTTTGCCTCCCAACTA	score=77 EG2=3.3e+04 E=0.0064
TCONS_00001426	15+	47509951-47513655,47513754-47514990	1426 3211 43 + 4942 AGCCCAGACTGGCCTGGAGCTCACTGTGTAGACCAGGTTAGCT	ENSRNOT00000093332	1+	85386220	85399898	ENSRNOT00000093332 4272 43 - 13679 AGCCCTGGCCTTCCTGGAACTCACTCTGTAGACCAGGCTGGCC	score=76 EG2=4.8e+04 E=0.0094
TCONS_00001425	15+	47509951-47511234,47513145-47514990	1427 1301 43 + 3130 AGCCCAGACTGGCCTGGAGCTCACTGTGTAGACCAGGTTAGCT	ENSRNOT00000093332	1+	85386220	85399898	ENSRNOT00000093332 4272 43 - 13679 AGCCCTGGCCTTCCTGGAACTCACTCTGTAGACCAGGCTGGCC	score=76 EG2=4.8e+04 E=0.0094
TCONS_00003166	-4	125797162-125798802,125798904-125799048	3165 473 73 + 1786 TTGGGGATTAAACCTAGGTCCTAACACATGCTAGGCAAATGCTCTAACACTGAGCTATAACCTGAAGCCCTTA	ENSRNOT00000093332	1+	85386220	85399898	ENSRNOT00000093332 10022 73 - 13679 CTGGGGACCGAACCCAGGGCCTTGCGCTTCCTAGGTAAGCGCTCTACCACTGAGCTAAATCCCCAGCCCCTTA	score=76 EG2=4.8e+04 E=0.0094
TCONS_00003401	-5	140638049-140638249,140638552-140639818	3400 767 61 + 1468 CAGAGTTTCTCTGCATAACCCCTAGCTGCCTTGAGCTCACTATATAGATCAGGCTGGCCTC	ENSRNOT00000093332	1+	85386220	85399898	ENSRNOT00000093332 4256 61 - 13679 CAGGGTTTCTCTGTGTAGCCCTGGCCTTCCTGGAACTCACTCTGTAGACCAGGCTGGCCTC	score=76 EG2=4.8e+04 E=0.0094
TCONS_00003515	6+	107310323-107312968,107313556-107313781,107313996-107315123	3514 1026 47 + 4000 TTTTTGAGACAGGGGTTCTCTGCATATCCCTGGCTGTCCTAGAGCTC	ENSRNOT00000093332	1+	85386220	85399898	ENSRNOT00000093332 4247 47 - 13679 TTTTAGAGACAGGGTTTCTCTGTGTAGCCCTGGCCTTCCTGGAACTC	score=76 EG2=4.8e+04 E=0.0094
TCONS_00000697	10+	84895868-84896091,84897975-84898168,84898467-84898606,84903295-84904635	696 373 51 + 1899 GCAGGAGGATTCCAAGTTTGAAGCCAGCTTTGGCTGTGCAGTGAGAGGGAA	ENSRNOT00000071239	1+	86873003	86889208	ENSRNOT00000071239 12364 51 + 16206 GCAGGAGGATTTCAAGCTTGTAGCCAACCTAATCTACAGAAGGAAAGGGAA	score=81 EG2=6.9e+03 E=0.0016
TCONS_00000698	10+	84896262-84896301,84896806-84896870,84897975-84898168,84898467-84898606,84903295-84904635	697 254 51 + 1780 GCAGGAGGATTCCAAGTTTGAAGCCAGCTTTGGCTGTGCAGTGAGAGGGAA	ENSRNOT00000071239	1+	86873003	86889208	ENSRNOT00000071239 12364 51 + 16206 GCAGGAGGATTTCAAGCTTGTAGCCAACCTAATCTACAGAAGGAAAGGGAA	score=81 EG2=6.9e+03 E=0.0016
TCONS_00000699	10+	84897621-84898168,84898467-84898606,84903295-84904635	698 503 51 + 2029 GCAGGAGGATTCCAAGTTTGAAGCCAGCTTTGGCTGTGCAGTGAGAGGGAA	ENSRNOT00000071239	1+	86873003	86889208	ENSRNOT00000071239 12364 51 + 16206 GCAGGAGGATTTCAAGCTTGTAGCCAACCTAATCTACAGAAGGAAAGGGAA	score=81 EG2=6.9e+03 E=0.0016
TCONS_00003819	7+	130455212-130455635,130458660-130458790,130469147-130469581	3818 5 69 + 990 ATCCTAGCACTTGGGAGGTGGAGGCAGGTGGACCTCTGTGTTCGAGGTCAGCCTGGTCTGCAGAGCGAG	ENSRNOT00000071239	1+	86873003	86889208	ENSRNOT00000071239 12341 68 + 16206 ATCCCAGAACTCAGAAGATGAAGGCAGGAGGATTTC-AAGCTTGTAGCCAACCTAATCTACAGAAGGAA	score=78 EG2=2.2e+04 E=0.0051
TCONS_00003428	-5	164350343-164351077,164357839-164358522	3427 102 142 + 1419 CAGGGGACTAGAGAGATGGCTCAGTGGTAAAGAGCACTGACTGCTCTACCAGAGGTCCTGAGTTC-AATTCCAGCAGCCACATTGTGGCTCACAACCTTCCGTAATGAGATCTGAGGCTCTCTTCTGCTGTGTTTGAAGATAG	ENSRNOT00000071239	1+	86873003	86889208	ENSRNOT00000071239 14204 143 - 16206 CAGGGGGCTGGAGAGATGGCTCAGTGGTTAAGAGCACTGACTGCTCTTCCAGAGGACCTGAGTTCAAATCCCAGCAACCACATGGTGGCTCACAACCATCTGTAATGGGATCTGATGCCCTCTTCTGGTGTGTCTGAAGACAG	score=297 EG2=2.1e-33 E=4.9e-40
TCONS_00002500	20+	9158570-9167691,9168573-9168612,9168919-9169015	2499 584 123 + 9259 GGGCTGGAGAGATGGCGCAG-GGTTAAGAGAGCTGGCTGCTCTTCCAGAGGTCTTGAGTTCAAACCGCAGCAACCTCATGGTGGCTCACAACCATCTACAATGAACTCTGGTGCCCTCTTCTGG	ENSRNOT00000071239	1+	86873003	86889208	ENSRNOT00000071239 14208 124 - 16206 GGGCTGGAGAGATGGCTCAGTGGTTAAGAGCACTGACTGCTCTTCCAGAGGACCTGAGTTCAAATCCCAGCAACCACATGGTGGCTCACAACCATCTGTAATGGGATCTGATGCCCTCTTCTGG	score=246 EG2=8.9e-25 E=2.1e-31
TCONS_00002962	4+	58420882-58434811,58434844-58436110	2961 6596 99 + 15197 GGGGCTGAAGAGATGGTTCAGTGGTTCACAGAACTGGCTGCTCTGTCAGAGGACCCAGGTTCGAGTCCCAGTACCCACATGGCAGCTCACAACTGTCTG	ENSRNOT00000071239	1+	86873003	86889208	ENSRNOT00000071239 14207 99 - 16206 GGGGCTGGAGAGATGGCTCAGTGGTTAAGAGCACTGACTGCTCTTCCAGAGGACCTGAGTTCAAATCCCAGCAACCACATGGTGGCTCACAACCATCTG	score=199 EG2=7.8e-17 E=1.8e-23
TCONS_00001188	-13	35608936-35609964,35610076-35610179	1187 912 101 + 1133 GGACTGGACAGATGGCTCAGTAGTTAAGATCACTTGCTGCTCTTGCAGAGGACTTGTGTTCAATTCCCAGCACCCACACGGTGGCTTGTGACCATCGGTAA	ENSRNOT00000071239	1+	86873003	86889208	ENSRNOT00000071239 14208 101 - 16206 GGGCTGGAGAGATGGCTCAGTGGTTAAGAGCACTGACTGCTCTTCCAGAGGACCTGAGTTCAAATCCCAGCAACCACATGGTGGCTCACAACCATCTGTAA	score=196 EG2=2.5e-16 E=5.8e-23
TCONS_00003995	8+	52980225-52980473,52983351-52985290	3994 1672 74 + 2189 GGGAGGAAAGGAAGGAAGAAAGGAAGGAAGGAAGGAAGGAAGGAAGGAAGGAAGGAAGGAAGGAAGGAAGGAAG	ENSRNOT00000071239	1+	86873003	86889208	ENSRNOT00000071239 14359 74 - 16206 AGGAAGGAAGGAAAGAAGGAAGGAAGGAAAGAAGGAAGGAAGGAAGGAAGGAAGGAAGGAAGGAAGGAAGGAAG	score=194 EG2=5.5e-16 E=1.3e-22
TCONS_00003995	8+	52980225-52980473,52983351-52985290	3994 1670 76 + 2189 GAGGGAGGAAAGGAAGGAAGAAAGGAAGGAAGGAAGGAAGGAAGGAAGGAAGGAAGGAAGGAAGGAAGGAAGGAAG	ENSRNOT00000071239	1+	86873003	86889208	ENSRNOT00000071239 14361 76 - 16206 GAAGGAAGGAAAGAAGGAAGGAAGGAAAGAAGGAAGGAAGGAAGGAAGGAAGGAAGGAAGGAAGGAAGGAAGCAAG	score=190 EG2=2.6e-15 E=6e-22
TCONS_00003995	8+	52980225-52980473,52983351-52985290	3994 1679 70 + 2189 AAGGAAGGAAGAAAGGAAGGAAGGAAGGAAGGAAGGAAGGAAGGAAGGAAGGAAGGAAGGAAGGAAGGGG	ENSRNOT00000071239	1+	86873003	86889208	ENSRNOT00000071239 14362 70 - 16206 AAGGAAGGAAAGAAGGAAGGAAGGAAAGAAGGAAGGAAGGAAGGAAGGAAGGAAGGAAGGAAGGAAGGAA	score=190 EG2=2.6e-15 E=6e-22
TCONS_00003995	8+	52980225-52980473,52983351-52985290	3994 1680 69 + 2189 AGGAAGGAAGAAAGGAAGGAAGGAAGGAAGGAAGGAAGGAAGGAAGGAAGGAAGGAAGGAAGGAAGGGG	ENSRNOT00000071239	1+	86873003	86889208	ENSRNOT00000071239 14359 69 - 16206 AGGAAGGAAGGAAAGAAGGAAGGAAGGAAAGAAGGAAGGAAGGAAGGAAGGAAGGAAGGAAGGAAGGAA	score=188 EG2=5.7e-15 E=1.3e-21
TCONS_00002240	2+	173997205-173997248,173998021-174012277	2239 7420 103 + 14301 GGGGGCTGAACAGATAGCTCAGTGCTTGAGAGCACTGGCTGCTCTTCGGAAGAACCTGAGTTCAATTCCCAGAACCTACATGGTGGCTAAGAACCACCTGTAA	ENSRNOT00000071239	1+	86873003	86889208	ENSRNOT00000071239 14206 103 - 16206 GGGGGCTGGAGAGATGGCTCAGTGGTTAAGAGCACTGACTGCTCTTCCAGAGGACCTGAGTTCAAATCCCAGCAACCACATGGTGGCTCACAACCATCTGTAA	score=186 EG2=1.2e-14 E=2.8e-21
TCONS_00000448	-1	166482277-166482491,166487899-166488066,166491900-166493158	447 1378 86 + 1642 CTGGAGAGGCGGCTCAGTTGTGAGAAGCACTGGCTGCTCTTCCAGAGGACCTGGGTTCGATTCCTAGAGCCTACATAGTGGCTCAC	ENSRNOT00000071239	1+	86873003	86889208	ENSRNOT00000071239 14211 86 - 16206 CTGGAGAGATGGCTCAGTGGTTAAGAGCACTGACTGCTCTTCCAGAGGACCTGAGTTCAAATCCCAGCAACCACATGGTGGCTCAC	score=180 EG2=1.3e-13 E=2.9e-20
TCONS_00003995	8+	52980225-52980473,52983351-52985290	3994 1670 72 + 2189 GAGGGAGGAAAGGAAGGAAGAAAGGAAGGAAGGAAGGAAGGAAGGAAGGAAGGAAGGAAGGAAGGAAGGAAG	ENSRNOT00000071239	1+	86873003	86889208	ENSRNOT00000071239 14365 72 - 16206 GAAGGAAAGAAGGAAGGAAGGAAAGAAGGAAGGAAGGAAGGAAGGAAGGAAGGAAGGAAGGAAGGAAGCAAG	score=178 EG2=2.8e-13 E=6.4e-20
TCONS_00001010	12+	13206096-13208277,13208406-13210533	1009 2177 105 + 4310 TGGGGGGCTGGAGAGACAGCTCAGCAGTTAAGAGCACTTGCTGCTCTTGCAGACTATCTGGGTTCACTTTCCAGCAACAGCATGGTAGTTTATAACTGCCTGTAA	ENSRNOT00000071239	1+	86873003	86889208	ENSRNOT00000071239 14204 105 - 16206 CAGGGGGCTGGAGAGATGGCTCAGTGGTTAAGAGCACTGACTGCTCTTCCAGAGGACCTGAGTTCAAATCCCAGCAACCACATGGTGGCTCACAACCATCTGTAA	score=176 EG2=6e-13 E=1.4e-19
TCONS_00003995	8+	52980225-52980473,52983351-52985290	3994 1684 65 + 2189 AGGAAGAAAGGAAGGAAGGAAGGAAGGAAGGAAGGAAGGAAGGAAGGAAGGAAGGAAGGAAGGGG	ENSRNOT00000071239	1+	86873003	86889208	ENSRNOT00000071239 14359 65 - 16206 AGGAAGGAAGGAAAGAAGGAAGGAAGGAAAGAAGGAAGGAAGGAAGGAAGGAAGGAAGGAAGGAA	score=176 EG2=6e-13 E=1.4e-19
TCONS_00002674	3+	54116346-54116490,54127338-54133079	2673 4258 77 + 5887 AAGAAAGGAAGGAAGGAAGGAAGGAAGGAAAGAAGGAAGGAAAGAAGGAAGGGAGGGAGGAAGGAAGAAACCAAGCA	ENSRNOT00000071239	1+	86873003	86889208	ENSRNOT00000071239 14362 77 - 16206 AAGGAAGGAAAGAAGGAAGGAAGGAAAGAAGGAAGGAAGGAAGGAAGGAAGGAAGGAAGGAAGGAAGGAAGCAAGCA	score=172 EG2=2.9e-12 E=6.6e-19
TCONS_00001421	15+	45882356-45882417,45882497-45889132	1420 611 103 + 6698 AGGGGGCTAGAGAGCTGACTCAGAGGTTAAAAGCACTGGTTGCTCTTTCAAAGGACCTAGATTTGATTCCCAGTACCCACATGGCAATTCACAACTGTTTGTA	ENSRNOT00000071239	1+	86873003	86889208	ENSRNOT00000071239 14205 103 - 16206 AGGGGGCTGGAGAGATGGCTCAGTGGTTAAGAGCACTGACTGCTCTTCCAGAGGACCTGAGTTCAAATCCCAGCAACCACATGGTGGCTCACAACCATCTGTA	score=171 EG2=4.2e-12 E=9.8e-19
TCONS_00002216	2+	113200032-113200281,113200306-113201261	2215 250 63 + 1206 GAAGGAAGGAAGGAAGGAAGGAAGGAAGGAAGGAAAGAAGGAAGGAAGGAAGGAAGGAAGGGA	ENSRNOT00000071239	1+	86873003	86889208	ENSRNOT00000071239 14361 63 - 16206 GAAGGAAGGAAAGAAGGAAGGAAGGAAAGAAGGAAGGAAGGAAGGAAGGAAGGAAGGAAGGAA	score=171 EG2=4.2e-12 E=9.8e-19
TCONS_00002216	2+	113200032-113200281,113200306-113201261	2215 250 63 + 1206 GAAGGAAGGAAGGAAGGAAGGAAGGAAGGAAGGAAAGAAGGAAGGAAGGAAGGAAGGAAGGGA	ENSRNOT00000071239	1+	86873003	86889208	ENSRNOT00000071239 14365 63 - 16206 GAAGGAAAGAAGGAAGGAAGGAAAGAAGGAAGGAAGGAAGGAAGGAAGGAAGGAAGGAAGGAA	score=171 EG2=4.2e-12 E=9.8e-19
TCONS_00002216	2+	113200032-113200281,113200306-113201261	2215 250 63 + 1206 GAAGGAAGGAAGGAAGGAAGGAAGGAAGGAAGGAAAGAAGGAAGGAAGGAAGGAAGGAAGGGA	ENSRNOT00000071239	1+	86873003	86889208	ENSRNOT00000071239 14369 63 - 16206 GAAAGAAGGAAGGAAGGAAAGAAGGAAGGAAGGAAGGAAGGAAGGAAGGAAGGAAGGAAGGAA	score=171 EG2=4.2e-12 E=9.8e-19
TCONS_00002674	3+	54116346-54116490,54127338-54133079	2673 4262 63 + 5887 AAGGAAGGAAGGAAGGAAGGAAGGAAAGAAGGAAGGAAAGAAGGAAGGGAGGGAGGAAGGAAG	ENSRNOT00000071239	1+	86873003	86889208	ENSRNOT00000071239 14362 63 - 16206 AAGGAAGGAAAGAAGGAAGGAAGGAAAGAAGGAAGGAAGGAAGGAAGGAAGGAAGGAAGGAAG	score=171 EG2=4.2e-12 E=9.8e-19
TCONS_00000724	10+	103674267-103675443,103675569-103676517	723 1378 127 + 2126 TTGGGAAGAACTGAAAACAAAGCCAAGAGACTGGACAGATTACTCAGTGGTTAAGGGCACTAACTGCTCTGGTTGAGGACCTGGGTTTGGTTCCCAGCACCCATGTGGTGG-TGACAACCATCTGTAA	ENSRNOT00000071239	1+	86873003	86889208	ENSRNOT00000071239 14181 128 - 16206 TTGAAAAGAATTAAAAACCAGAGCAGGGGGCTGGAGAGATGGCTCAGTGGTTAAGAGCACTGACTGCTCTTCCAGAGGACCTGAGTTCAAATCCCAGCAACCACATGGTGGCTCACAACCATCTGTAA	score=170 EG2=6.2e-12 E=1.4e-18
TCONS_00004235	9+	15374735-15374910,15375097-15375365,15377006-15377648	4234 632 99 + 1088 GGCTGGGATGATGGCTCAGTGGTTATCAGCACTGGCTGCTCTTGCAGAGGACTTGGGTTCAAGT-CCAGTACCCACATAGGTGCTCAGGACCGTCTGTAA	ENSRNOT00000071239	1+	86873003	86889208	ENSRNOT00000071239 14209 100 - 16206 GGCTGGAGAGATGGCTCAGTGGTTAAGAGCACTGACTGCTCTTCCAGAGGACCTGAGTTCAAATCCCAGCAACCACATGGTGGCTCACAACCATCTGTAA	score=168 EG2=1.4e-11 E=3.1e-18
TCONS_00002216	2+	113200032-113200281,113200306-113201261	2215 250 60 + 1206 GAAGGAAGGAAGGAAGGAAGGAAGGAAGGAAGGAAAGAAGGAAGGAAGGAAGGAAGGAAG	ENSRNOT00000071239	1+	86873003	86889208	ENSRNOT00000071239 14373 60 - 16206 GAAGGAAGGAAGGAAAGAAGGAAGGAAGGAAGGAAGGAAGGAAGGAAGGAAGGAAGGAAG	score=167 EG2=2e-11 E=4.6e-18
TCONS_00003995	8+	52980225-52980473,52983351-52985290	3994 1670 68 + 2189 GAGGGAGGAAAGGAAGGAAGAAAGGAAGGAAGGAAGGAAGGAAGGAAGGAAGGAAGGAAGGAAGGAAG	ENSRNOT00000071239	1+	86873003	86889208	ENSRNOT00000071239 14369 68 - 16206 GAAAGAAGGAAGGAAGGAAAGAAGGAAGGAAGGAAGGAAGGAAGGAAGGAAGGAAGGAAGGAAGCAAG	score=166 EG2=3e-11 E=6.8e-18
TCONS_00002216	2+	113200032-113200281,113200306-113201261	2215 256 57 + 1206 AGGAAGGAAGGAAGGAAGGAAGGAAGGAAAGAAGGAAGGAAGGAAGGAAGGAAGGGA	ENSRNOT00000071239	1+	86873003	86889208	ENSRNOT00000071239 14359 57 - 16206 AGGAAGGAAGGAAAGAAGGAAGGAAGGAAAGAAGGAAGGAAGGAAGGAAGGAAGGAA	score=164 EG2=6.4e-11 E=1.5e-17
TCONS_00002674	3+	54116346-54116490,54127338-54133079	2673 4254 71 + 5887 AAGAAAGAAAGGAAGGAAGGAAGGAAGGAAGGAAAGAAGGAAGGAAAGAAGGAAGGGAGGGAGGAAGGAAG	ENSRNOT00000071239	1+	86873003	86889208	ENSRNOT00000071239 14362 71 - 16206 AAGGAAGGAAAGAAGGAAGGAAGGAAAGAAGGAAGGAAGGAAGGAAGGAAGGAAGGAAGGAAGGAAGGAAG	score=164 EG2=6.4e-11 E=1.5e-17
TCONS_00003995	8+	52980225-52980473,52983351-52985290	3994 1691 58 + 2189 AAGGAAGGAAGGAAGGAAGGAAGGAAGGAAGGAAGGAAGGAAGGAAGGAAGGAAGGGG	ENSRNOT00000071239	1+	86873003	86889208	ENSRNOT00000071239 14362 58 - 16206 AAGGAAGGAAAGAAGGAAGGAAGGAAAGAAGGAAGGAAGGAAGGAAGGAAGGAAGGAA	score=164 EG2=6.4e-11 E=1.5e-17
TCONS_00001118	13+	53575080-53575361,53576314-53578300	1117 1654 97 + 2269 GGAGCTGGAGAGACTGCTCAGTGGTTAAGAGCACTCGTTGCTCCTATAGGGTGCCTAGGTTCAGTTACTAGGACCCACATGGTGGCTCAGAGCCATC	ENSRNOT00000071239	1+	86873003	86889208	ENSRNOT00000071239 14207 97 - 16206 GGGGCTGGAGAGATGGCTCAGTGGTTAAGAGCACTGACTGCTCTTCCAGAGGACCTGAGTTCAAATCCCAGCAACCACATGGTGGCTCACAACCATC	score=163 EG2=9.5e-11 E=2.2e-17
TCONS_00001119	13+	53575525-53575682,53576314-53578300	1118 1530 97 + 2145 GGAGCTGGAGAGACTGCTCAGTGGTTAAGAGCACTCGTTGCTCCTATAGGGTGCCTAGGTTCAGTTACTAGGACCCACATGGTGGCTCAGAGCCATC	ENSRNOT00000071239	1+	86873003	86889208	ENSRNOT00000071239 14207 97 - 16206 GGGGCTGGAGAGATGGCTCAGTGGTTAAGAGCACTGACTGCTCTTCCAGAGGACCTGAGTTCAAATCCCAGCAACCACATGGTGGCTCACAACCATC	score=163 EG2=9.5e-11 E=2.2e-17
TCONS_00002597	-20	26899849-26902078,26902248-26902440	2596 1455 98 + 2423 CTGGGAAGTTGGCTCAGTGGTTAAGAACACTGGCTGCTCTTGTAGAAGGTGAGAGTTTGGTTCCCAGCACCCACACCGTGCCTCATCACCGTCTGTAA	ENSRNOT00000071239	1+	86873003	86889208	ENSRNOT00000071239 14211 98 - 16206 CTGGAGAGATGGCTCAGTGGTTAAGAGCACTGACTGCTCTTCCAGAGGACCTGAGTTCAAATCCCAGCAACCACATGGTGGCTCACAACCATCTGTAA	score=160 EG2=3.1e-10 E=7.1e-17
TCONS_00000685	10+	73620853-73620868,73698794-73702330	684 1549 75 + 3553 AGGGAAGGAAGGAAGGAAGGAAGGAAGGAAGGAAGGAAGGAAGGAAGGAAGGAAAAAAGAAAGAAAGAAAGAAAG	ENSRNOT00000071239	1+	86873003	86889208	ENSRNOT00000071239 14362 75 - 16206 AAGGAAGGAAAGAAGGAAGGAAGGAAAGAAGGAAGGAAGGAAGGAAGGAAGGAAGGAAGGAAGGAAGGAAGCAAG	score=157 EG2=9.8e-10 E=2.3e-16
TCONS_00000685	10+	73620853-73620868,73698794-73702330	684 1550 78 + 3553 GGGAAGGAAGGAAGGAAGGAAGGAAGGAAGGAAGGAAGGAAGGAAGGAAGGAAAAAAGAAAGAAAGAAAGAAAGAAAG	ENSRNOT00000071239	1+	86873003	86889208	ENSRNOT00000071239 14359 78 - 16206 AGGAAGGAAGGAAAGAAGGAAGGAAGGAAAGAAGGAAGGAAGGAAGGAAGGAAGGAAGGAAGGAAGGAAGGAAGCAAG	score=157 EG2=9.8e-10 E=2.3e-16
TCONS_00002216	2+	113200032-113200281,113200306-113201261	2215 250 60 + 1206 GAAGGAAGGAAGGAAGGAAGGAAGGAAGGAAGGAAAGAAGGAAGGAAGGAAGGAAGGAAG	ENSRNOT00000071239	1+	86873003	86889208	ENSRNOT00000071239 14377 60 - 16206 GAAGGAAGGAAAGAAGGAAGGAAGGAAGGAAGGAAGGAAGGAAGGAAGGAAGGAAGCAAG	score=157 EG2=9.8e-10 E=2.3e-16
TCONS_00003995	8+	52980225-52980473,52983351-52985290	3994 1670 64 + 2189 GAGGGAGGAAAGGAAGGAAGAAAGGAAGGAAGGAAGGAAGGAAGGAAGGAAGGAAGGAAGGAAG	ENSRNOT00000071239	1+	86873003	86889208	ENSRNOT00000071239 14373 64 - 16206 GAAGGAAGGAAGGAAAGAAGGAAGGAAGGAAGGAAGGAAGGAAGGAAGGAAGGAAGGAAGCAAG	score=157 EG2=9.8e-10 E=2.3e-16
TCONS_00000685	10+	73620853-73620868,73698794-73702330	684 1549 54 + 3553 AGGGAAGGAAGGAAGGAAGGAAGGAAGGAAGGAAGGAAGGAAGGAAGGAAGGAA	ENSRNOT00000071239	1+	86873003	86889208	ENSRNOT00000071239 14374 54 - 16206 AAGGAAGGAAGGAAAGAAGGAAGGAAGGAAGGAAGGAAGGAAGGAAGGAAGGAA	score=156 EG2=1.4e-09 E=3.4e-16
TCONS_00000685	10+	73620853-73620868,73698794-73702330	684 1549 54 + 3553 AGGGAAGGAAGGAAGGAAGGAAGGAAGGAAGGAAGGAAGGAAGGAAGGAAGGAA	ENSRNOT00000071239	1+	86873003	86889208	ENSRNOT00000071239 14378 54 - 16206 AAGGAAGGAAAGAAGGAAGGAAGGAAGGAAGGAAGGAAGGAAGGAAGGAAGGAA	score=156 EG2=1.4e-09 E=3.4e-16
TCONS_00000782	-10	52344075-52344130,52344199-52346742	781 1438 104 + 2600 GGGGCTGGAGGGATGGCTCAGTGGTTTAGGAGTCTTACTGCTCATGTTGAGGAGCTGGGTTTGGCTCCCAGGATCTGCACAGCAGCTCACAACTATCTGTAATG	ENSRNOT00000071239	1+	86873003	86889208	ENSRNOT00000071239 14207 104 - 16206 GGGGCTGGAGAGATGGCTCAGTGGTTAAGAGCACTGACTGCTCTTCCAGAGGACCTGAGTTCAAATCCCAGCAACCACATGGTGGCTCACAACCATCTGTAATG	score=156 EG2=1.4e-09 E=3.4e-16
TCONS_00002674	3+	54116346-54116490,54127338-54133079	2673 4250 75 + 5887 AAGAAAGAAAGAAAGGAAGGAAGGAAGGAAGGAAGGAAAGAAGGAAGGAAAGAAGGAAGGGAGGGAGGAAGGAAG	ENSRNOT00000071239	1+	86873003	86889208	ENSRNOT00000071239 14362 75 - 16206 AAGGAAGGAAAGAAGGAAGGAAGGAAAGAAGGAAGGAAGGAAGGAAGGAAGGAAGGAAGGAAGGAAGGAAGCAAG	score=156 EG2=1.4e-09 E=3.4e-16
TCONS_00000685	10+	73620853-73620868,73698794-73702330	684 1549 71 + 3553 AGGGAAGGAAGGAAGGAAGGAAGGAAGGAAGGAAGGAAGGAAGGAAGGAAGGAAAAAAGAAAGAAAGAAAG	ENSRNOT00000071239	1+	86873003	86889208	ENSRNOT00000071239 14366 71 - 16206 AAGGAAAGAAGGAAGGAAGGAAAGAAGGAAGGAAGGAAGGAAGGAAGGAAGGAAGGAAGGAAGGAAGCAAG	score=155 EG2=2.1e-09 E=4.9e-16
TCONS_00000685	10+	73620853-73620868,73698794-73702330	684 1549 54 + 3553 AGGGAAGGAAGGAAGGAAGGAAGGAAGGAAGGAAGGAAGGAAGGAAGGAAGGAA	ENSRNOT00000071239	1+	86873003	86889208	ENSRNOT00000071239 14370 54 - 16206 AAAGAAGGAAGGAAGGAAAGAAGGAAGGAAGGAAGGAAGGAAGGAAGGAAGGAA	score=153 EG2=4.7e-09 E=1.1e-15
TCONS_00000699	10+	84897621-84898168,84898467-84898606,84903295-84904635	698 64 52 + 2029 GGAAGGAAGGAAGGAAGGAAGGAAGGAAGGAAGGAAGGAAGGAAGGAAGGGG	ENSRNOT00000071239	1+	86873003	86889208	ENSRNOT00000071239 14380 52 - 16206 GGAAGGAAAGAAGGAAGGAAGGAAGGAAGGAAGGAAGGAAGGAAGGAAGGAA	score=151 EG2=1e-08 E=2.3e-15
TCONS_00000652	10+	52299074-52300237,52300268-52300342	651 444 97 + 1239 GGGCTGGAGAAGTGGCTCGGTGGTTAAGAACACTTGTTGCTTTTGCAAGAGGGCCAGGTTTGATTCCCAGCACCCACTTGGTAGCTCAGAGCCATCT	ENSRNOT00000071239	1+	86873003	86889208	ENSRNOT00000071239 14208 97 - 16206 GGGCTGGAGAGATGGCTCAGTGGTTAAGAGCACTGACTGCTCTTCCAGAGGACCTGAGTTCAAATCCCAGCAACCACATGGTGGCTCACAACCATCT	score=149 EG2=2.2e-08 E=5.1e-15
TCONS_00000685	10+	73620853-73620868,73698794-73702330	684 1549 51 + 3553 AGGGAAGGAAGGAAGGAAGGAAGGAAGGAAGGAAGGAAGGAAGGAAGGAAG	ENSRNOT00000071239	1+	86873003	86889208	ENSRNOT00000071239 14382 51 - 16206 AAGGAAAGAAGGAAGGAAGGAAGGAAGGAAGGAAGGAAGGAAGGAAGGAAG	score=148 EG2=3.3e-08 E=7.5e-15
TCONS_00000685	10+	73620853-73620868,73698794-73702330	684 1554 78 + 3553 AGGAAGGAAGGAAGGAAGGAAGGAAGGAAGGAAGGAAGGAAGGAAGGAAAAAAGAAAGAAAGAAAGAAAGAAAGAAAG	ENSRNOT00000071239	1+	86873003	86889208	ENSRNOT00000071239 14359 78 - 16206 AGGAAGGAAGGAAAGAAGGAAGGAAGGAAAGAAGGAAGGAAGGAAGGAAGGAAGGAAGGAAGGAAGGAAGGAAGCAAG	score=148 EG2=3.3e-08 E=7.5e-15
TCONS_00000699	10+	84897621-84898168,84898467-84898606,84903295-84904635	698 64 52 + 2029 GGAAGGAAGGAAGGAAGGAAGGAAGGAAGGAAGGAAGGAAGGAAGGAAGGGG	ENSRNOT00000071239	1+	86873003	86889208	ENSRNOT00000071239 14368 52 - 16206 GGAAAGAAGGAAGGAAGGAAAGAAGGAAGGAAGGAAGGAAGGAAGGAAGGAA	score=148 EG2=3.3e-08 E=7.5e-15
TCONS_00000699	10+	84897621-84898168,84898467-84898606,84903295-84904635	698 64 52 + 2029 GGAAGGAAGGAAGGAAGGAAGGAAGGAAGGAAGGAAGGAAGGAAGGAAGGGG	ENSRNOT00000071239	1+	86873003	86889208	ENSRNOT00000071239 14372 52 - 16206 AGAAGGAAGGAAGGAAAGAAGGAAGGAAGGAAGGAAGGAAGGAAGGAAGGAA	score=148 EG2=3.3e-08 E=7.5e-15
TCONS_00001942	-18	26847476-26847630,26857263-26857324	1941 25 94 + 217 GGGACTGGAGAGATGGCTCAGCAGTTAGAAGCACTGACTATTCTTCCACAGGATCTGGGTTCGCTTGGCAGCACCCACGTGTCAGCTCGCAGCT	ENSRNOT00000071239	1+	86873003	86889208	ENSRNOT00000071239 14207 94 - 16206 GGGGCTGGAGAGATGGCTCAGTGGTTAAGAGCACTGACTGCTCTTCCAGAGGACCTGAGTTCAAATCCCAGCAACCACATGGTGGCTCACAACC	score=147 EG2=4.8e-08 E=1.1e-14
TCONS_00003142	-4	77006827-77007789,77041934-77042138,77074950-77077265	3141 2550 95 + 3484 GGGCCAGAGAGTTGGCTCAGTGGTTAAGAGCACTCATTGCTCTTGAAGAGGCCCCAGGTTCAATTCCAAGCACCCACATAGTAGCTTAAAACCGT	ENSRNOT00000071239	1+	86873003	86889208	ENSRNOT00000071239 14208 95 - 16206 GGGCTGGAGAGATGGCTCAGTGGTTAAGAGCACTGACTGCTCTTCCAGAGGACCTGAGTTCAAATCCCAGCAACCACATGGTGGCTCACAACCAT	score=146 EG2=7.1e-08 E=1.6e-14
TCONS_00003145	-4	77023137-77023590,77024672-77025160,77041934-77042138,77074955-77077265	3144 2525 95 + 3459 GGGCCAGAGAGTTGGCTCAGTGGTTAAGAGCACTCATTGCTCTTGAAGAGGCCCCAGGTTCAATTCCAAGCACCCACATAGTAGCTTAAAACCGT	ENSRNOT00000071239	1+	86873003	86889208	ENSRNOT00000071239 14208 95 - 16206 GGGCTGGAGAGATGGCTCAGTGGTTAAGAGCACTGACTGCTCTTCCAGAGGACCTGAGTTCAAATCCCAGCAACCACATGGTGGCTCACAACCAT	score=146 EG2=7.1e-08 E=1.6e-14
TCONS_00000699	10+	84897621-84898168,84898467-84898606,84903295-84904635	698 64 49 + 2029 GGAAGGAAGGAAGGAAGGAAGGAAGGAAGGAAGGAAGGAAGGAAGGAAG	ENSRNOT00000071239	1+	86873003	86889208	ENSRNOT00000071239 14384 49 - 16206 GGAAAGAAGGAAGGAAGGAAGGAAGGAAGGAAGGAAGGAAGGAAGGAAG	score=145 EG2=1e-07 E=2.4e-14
TCONS_00002216	2+	113200032-113200281,113200306-113201261	2215 250 56 + 1206 GAAGGAAGGAAGGAAGGAAGGAAGGAAGGAAGGAAAGAAGGAAGGAAGGAAGGAAG	ENSRNOT00000071239	1+	86873003	86889208	ENSRNOT00000071239 14381 56 - 16206 GAAGGAAAGAAGGAAGGAAGGAAGGAAGGAAGGAAGGAAGGAAGGAAGGAAGCAAG	score=145 EG2=1e-07 E=2.4e-14
TCONS_00002674	3+	54116346-54116490,54127338-54133079	2673 4271 54 + 5887 AGGAAGGAAGGAAGGAAAGAAGGAAGGAAAGAAGGAAGGGAGGGAGGAAGGAAG	ENSRNOT00000071239	1+	86873003	86889208	ENSRNOT00000071239 14359 54 - 16206 AGGAAGGAAGGAAAGAAGGAAGGAAGGAAAGAAGGAAGGAAGGAAGGAAGGAAG	score=145 EG2=1e-07 E=2.4e-14
TCONS_00003995	8+	52980225-52980473,52983351-52985290	3994 1670 60 + 2189 GAGGGAGGAAAGGAAGGAAGAAAGGAAGGAAGGAAGGAAGGAAGGAAGGAAGGAAGGAAG	ENSRNOT00000071239	1+	86873003	86889208	ENSRNOT00000071239 14377 60 - 16206 GAAGGAAGGAAAGAAGGAAGGAAGGAAGGAAGGAAGGAAGGAAGGAAGGAAGGAAGCAAG	score=145 EG2=1e-07 E=2.4e-14
TCONS_00004254	9+	46752592-46754070,46754253-46754337	4253 410 97 + 1564 GGTCTAGAGAGATGGCTCAGCAGTTAACAGCTCTGGCTGCTCTTCCAGAGGACGGTGGCTCAGTTCCAGGCACCCACATGGCTTCTTACAACCATCT	ENSRNOT00000071239	1+	86873003	86889208	ENSRNOT00000071239 14208 97 - 16206 GGGCTGGAGAGATGGCTCAGTGGTTAAGAGCACTGACTGCTCTTCCAGAGGACCTGAGTTCAAATCCCAGCAACCACATGGTGGCTCACAACCATCT	score=145 EG2=1e-07 E=2.4e-14
TCONS_00001665	-16	61879549-61880162,61881859-61882050	1664 455 74 + 806 CTGAAGAGATGACTCAGGAGTTAGGGGCATGAGCTGCTCTTCCAGAGGACCTGGGTTCAAGTCTCAGCCTCCAC	ENSRNOT00000071239	1+	86873003	86889208	ENSRNOT00000071239 14211 74 - 16206 CTGGAGAGATGGCTCAGTGGTTAAGAGCACTGACTGCTCTTCCAGAGGACCTGAGTTCAAATCCCAGCAACCAC	score=143 EG2=2.3e-07 E=5.3e-14
TCONS_00002127	-19	60118732-60129605,60132021-60132097	2126 4913 90 + 10951 GGAGCTAGCTCAGTGGTTAAGAGCACTGGCTTCCCTTCTAGAGGACCTAGAGTCAATTCTCAGCACCCGCATAGCAACTCACAACCATTT	ENSRNOT00000071239	1+	86873003	86889208	ENSRNOT00000071239 14215 90 - 16206 AGAGATGGCTCAGTGGTTAAGAGCACTGACTGCTCTTCCAGAGGACCTGAGTTCAAATCCCAGCAACCACATGGTGGCTCACAACCATCT	score=141 EG2=5e-07 E=1.1e-13
TCONS_00002128	-19	60118732-60129605,60142566-60145934	2127 4913 90 + 14243 GGAGCTAGCTCAGTGGTTAAGAGCACTGGCTTCCCTTCTAGAGGACCTAGAGTCAATTCTCAGCACCCGCATAGCAACTCACAACCATTT	ENSRNOT00000071239	1+	86873003	86889208	ENSRNOT00000071239 14215 90 - 16206 AGAGATGGCTCAGTGGTTAAGAGCACTGACTGCTCTTCCAGAGGACCTGAGTTCAAATCCCAGCAACCACATGGTGGCTCACAACCATCT	score=141 EG2=5e-07 E=1.1e-13
TCONS_00002997	4+	100614944-100615453,100616114-100616126,100616147-100618055	2996 508 58 + 2432 AGGAAGGAAAGAAGGAAGGAAGGAAGGAAGAAAGGAAGCAAGGAAGCAAGGAAGCAGG	ENSRNOT00000071239	1+	86873003	86889208	ENSRNOT00000071239 14379 58 - 16206 AGGAAGGAAAGAAGGAAGGAAGGAAGGAAGGAAGGAAGGAAGGAAGGAAGGAAGCAAG	score=141 EG2=5e-07 E=1.1e-13
TCONS_00000685	10+	73620853-73620868,73698794-73702330	684 1549 51 + 3553 AGGGAAGGAAGGAAGGAAGGAAGGAAGGAAGGAAGGAAGGAAGGAAGGAAG	ENSRNOT00000071239	1+	86873003	86889208	ENSRNOT00000071239 14386 51 - 16206 AAAGAAGGAAGGAAGGAAGGAAGGAAGGAAGGAAGGAAGGAAGGAAGCAAG	score=138 EG2=1.6e-06 E=3.7e-13
TCONS_00002674	3+	54116346-54116490,54127338-54133079	2673 4242 75 + 5887 AAGAAAGAAAGAAAGAAAGAAAGGAAGGAAGGAAGGAAGGAAGGAAAGAAGGAAGGAAAGAAGGAAGGGAGGGAG	ENSRNOT00000071239	1+	86873003	86889208	ENSRNOT00000071239 14362 75 - 16206 AAGGAAGGAAAGAAGGAAGGAAGGAAAGAAGGAAGGAAGGAAGGAAGGAAGGAAGGAAGGAAGGAAGGAAGCAAG	score=136 EG2=3.5e-06 E=8e-13
TCONS_00002997	4+	100614944-100615453,100616114-100616126,100616147-100618055	2996 508 61 + 2432 AGGAAGGAAAGAAGGAAGGAAGGAAGGAAGAAAGGAAGCAAGGAAGCAAGGAAGCAGGGAA	ENSRNOT00000071239	1+	86873003	86889208	ENSRNOT00000071239 14363 61 - 16206 AGGAAGGAAAGAAGGAAGGAAGGAAAGAAGGAAGGAAGGAAGGAAGGAAGGAAGGAAGGAA	score=136 EG2=3.5e-06 E=8e-13
TCONS_00000699	10+	84897621-84898168,84898467-84898606,84903295-84904635	698 64 49 + 2029 GGAAGGAAGGAAGGAAGGAAGGAAGGAAGGAAGGAAGGAAGGAAGGAAG	ENSRNOT00000071239	1+	86873003	86889208	ENSRNOT00000071239 14388 49 - 16206 AGAAGGAAGGAAGGAAGGAAGGAAGGAAGGAAGGAAGGAAGGAAGCAAG	score=135 EG2=5.1e-06 E=1.2e-12
TCONS_00003081	4+	178576665-178585659,178585912-178586176	3080 7658 77 + 9260 GGACTGGAGAGATCGGTCTGTGGTTAGGAGCATTGACTGCTCTTCATGAGGCCCAGAGTTCAGTTCCCAGAACCCAC	ENSRNOT00000071239	1+	86873003	86889208	ENSRNOT00000071239 14208 77 - 16206 GGGCTGGAGAGATGGCTCAGTGGTTAAGAGCACTGACTGCTCTTCCAGAGGACCTGAGTTCAAATCCCAGCAACCAC	score=135 EG2=5.1e-06 E=1.2e-12
TCONS_00001875	18+	14994283-14994377,15033239-15036586	1873 3021 49 + 3443 GGAAGGAAGAAGGAAGGAAGGAAGGAAGGAAGGAAGGAAGGAAGGAAGC	ENSRNOT00000071239	1+	86873003	86889208	ENSRNOT00000071239 14385 49 - 16206 GAAAGAAGGAAGGAAGGAAGGAAGGAAGGAAGGAAGGAAGGAAGGAAGC	score=134 EG2=7.6e-06 E=1.8e-12
TCONS_00001874	18+	14994283-14994375,15033239-15036586	1874 3019 49 + 3441 GGAAGGAAGAAGGAAGGAAGGAAGGAAGGAAGGAAGGAAGGAAGGAAGC	ENSRNOT00000071239	1+	86873003	86889208	ENSRNOT00000071239 14385 49 - 16206 GAAAGAAGGAAGGAAGGAAGGAAGGAAGGAAGGAAGGAAGGAAGGAAGC	score=134 EG2=7.6e-06 E=1.8e-12
TCONS_00001418	15+	37923574-37923984,37924111-37924201	1417 451 51 + 502 GGGCTGGAGAGATGGCTCAGCAGTTAGGAGCACCGACTGCTCTTCCAGAGG	ENSRNOT00000071239	1+	86873003	86889208	ENSRNOT00000071239 14208 51 - 16206 GGGCTGGAGAGATGGCTCAGTGGTTAAGAGCACTGACTGCTCTTCCAGAGG	score=133 EG2=1.1e-05 E=2.6e-12
TCONS_00002216	2+	113200032-113200281,113200306-113201261	2215 250 52 + 1206 GAAGGAAGGAAGGAAGGAAGGAAGGAAGGAAGGAAAGAAGGAAGGAAGGAAG	ENSRNOT00000071239	1+	86873003	86889208	ENSRNOT00000071239 14385 52 - 16206 GAAAGAAGGAAGGAAGGAAGGAAGGAAGGAAGGAAGGAAGGAAGGAAGCAAG	score=133 EG2=1.1e-05 E=2.6e-12
TCONS_00002674	3+	54116346-54116490,54127338-54133079	2673 4275 50 + 5887 AGGAAGGAAGGAAAGAAGGAAGGAAAGAAGGAAGGGAGGGAGGAAGGAAG	ENSRNOT00000071239	1+	86873003	86889208	ENSRNOT00000071239 14359 50 - 16206 AGGAAGGAAGGAAAGAAGGAAGGAAGGAAAGAAGGAAGGAAGGAAGGAAG	score=133 EG2=1.1e-05 E=2.6e-12
TCONS_00004443	X+	107403682-107403729,107406402-107406624,107409310-107409874	4442 435 99 + 836 GCTGGACAGACGGCTCAGCAGTTAAGAAAGCTTGTTGCTCTTGCAGAAGACTAGGGTTCAGTTCCTAGCCCCTTTATTGTGGCTCATAAGCATCTGTAA	ENSRNOT00000071239	1+	86873003	86889208	ENSRNOT00000071239 14210 99 - 16206 GCTGGAGAGATGGCTCAGTGGTTAAGAGCACTGACTGCTCTTCCAGAGGACCTGAGTTCAAATCCCAGCAACCACATGGTGGCTCACAACCATCTGTAA	score=132 EG2=1.6e-05 E=3.8e-12
TCONS_00002876	-3	142275122-142275196,142280418-142280726,142292349-142292821,142293028-142293180,142319122-142322041	2875 2976 83 + 3930 TAAGAATTTGGGGGAGGGGCTGAAGAGATGGCTCAGCAGTTAAAAGCACTGACTGCTCTTCCAAAAATCCTGAGTTCAATTCC	ENSRNOT00000071239	1+	86873003	86889208	ENSRNOT00000071239 14192 83 - 16206 TAAAAACCAGAGCAGGGGGCTGGAGAGATGGCTCAGTGGTTAAGAGCACTGACTGCTCTTCCAGAGGACCTGAGTTCAAATCC	score=131 EG2=2.4e-05 E=5.6e-12
TCONS_00002883	-3	142290634-142292821,142293028-142293180,142297265-142297342,142319122-142322041	2881 4385 83 + 5339 TAAGAATTTGGGGGAGGGGCTGAAGAGATGGCTCAGCAGTTAAAAGCACTGACTGCTCTTCCAAAAATCCTGAGTTCAATTCC	ENSRNOT00000071239	1+	86873003	86889208	ENSRNOT00000071239 14192 83 - 16206 TAAAAACCAGAGCAGGGGGCTGGAGAGATGGCTCAGTGGTTAAGAGCACTGACTGCTCTTCCAGAGGACCTGAGTTCAAATCC	score=131 EG2=2.4e-05 E=5.6e-12
TCONS_00002882	-3	142290634-142292821,142293028-142293180,142319122-142322041	2882 4307 83 + 5261 TAAGAATTTGGGGGAGGGGCTGAAGAGATGGCTCAGCAGTTAAAAGCACTGACTGCTCTTCCAAAAATCCTGAGTTCAATTCC	ENSRNOT00000071239	1+	86873003	86889208	ENSRNOT00000071239 14192 83 - 16206 TAAAAACCAGAGCAGGGGGCTGGAGAGATGGCTCAGTGGTTAAGAGCACTGACTGCTCTTCCAGAGGACCTGAGTTCAAATCC	score=131 EG2=2.4e-05 E=5.6e-12
TCONS_00003749	7+	70828490-70828980,70829481-70829685	3748 351 98 + 696 GGTCTGGAGAGATGGTTCAGTAGTTAAGAGCACCAGCTGCTCTTGTGGAGGACAGAGGTTCATCTTCCAGCACCCAAAAAGCAGTTAACAACCATCTG	ENSRNOT00000071239	1+	86873003	86889208	ENSRNOT00000071239 14208 98 - 16206 GGGCTGGAGAGATGGCTCAGTGGTTAAGAGCACTGACTGCTCTTCCAGAGGACCTGAGTTCAAATCCCAGCAACCACATGGTGGCTCACAACCATCTG	score=131 EG2=2.4e-05 E=5.6e-12
TCONS_00003751	7+	70828493-70828980,70830641-70831197	3749 348 98 + 1045 GGTCTGGAGAGATGGTTCAGTAGTTAAGAGCACCAGCTGCTCTTGTGGAGGACAGAGGTTCATCTTCCAGCACCCAAAAAGCAGTTAACAACCATCTG	ENSRNOT00000071239	1+	86873003	86889208	ENSRNOT00000071239 14208 98 - 16206 GGGCTGGAGAGATGGCTCAGTGGTTAAGAGCACTGACTGCTCTTCCAGAGGACCTGAGTTCAAATCCCAGCAACCACATGGTGGCTCACAACCATCTG	score=131 EG2=2.4e-05 E=5.6e-12
TCONS_00003750	7+	70828493-70828980,70830637-70831197	3750 348 98 + 1049 GGTCTGGAGAGATGGTTCAGTAGTTAAGAGCACCAGCTGCTCTTGTGGAGGACAGAGGTTCATCTTCCAGCACCCAAAAAGCAGTTAACAACCATCTG	ENSRNOT00000071239	1+	86873003	86889208	ENSRNOT00000071239 14208 98 - 16206 GGGCTGGAGAGATGGCTCAGTGGTTAAGAGCACTGACTGCTCTTCCAGAGGACCTGAGTTCAAATCCCAGCAACCACATGGTGGCTCACAACCATCTG	score=131 EG2=2.4e-05 E=5.6e-12
TCONS_00003208	-4	174335100-174336367,174444690-174447832	3207 3973 96 + 4411 GGGGCTAGAGAGATGGTTCAGCAGTTAAAAACTCTAGCTGCTTTTCCAT-GGACCCAGGTTCAATTCCCACCATCCACATGGTGGCTCCCAACTGTC	ENSRNOT00000071239	1+	86873003	86889208	ENSRNOT00000071239 14207 97 - 16206 GGGGCTGGAGAGATGGCTCAGTGGTTAAGAGCACTGACTGCTCTTCCAGAGGACCTGAGTTCAAATCCCAGCAACCACATGGTGGCTCACAACCATC	score=130 EG2=3.6e-05 E=8.3e-12
TCONS_00002050	19+	41848230-41850136,41850256-41854588	2049 2819 96 + 6240 GGAGGGACTGCTTGGTAACTAAGAGCACTTATTGCTCTTGCAAAGAACCTAGGTTCAATTCCTGGCACCCACTCGGTGGCTCACAAATATCAGTAA	ENSRNOT00000071239	1+	86873003	86889208	ENSRNOT00000071239 14213 96 - 16206 GGAGAGATGGCTCAGTGGTTAAGAGCACTGACTGCTCTTCCAGAGGACCTGAGTTCAAATCCCAGCAACCACATGGTGGCTCACAACCATCTGTAA	score=128 EG2=7.8e-05 E=1.8e-11
TCONS_00003130	-4	61766932-61767024,61807359-61808729	3129 1031 64 + 1464 TCAGAGTATGGGACTGGAGAGGTGGCTCAGTAGGTAAGAGCACTTTGTGCTCTTCTAGAGGACC	ENSRNOT00000071239	1+	86873003	86889208	ENSRNOT00000071239 14198 64 - 16206 CCAGAGCAGGGGGCTGGAGAGATGGCTCAGTGGTTAAGAGCACTGACTGCTCTTCCAGAGGACC	score=128 EG2=7.8e-05 E=1.8e-11
TCONS_00001236	-13	113466790-113468682,113468807-113500847	1235 10684 76 + 33934 AAGGAAGGAAGGAAGGACAGAAAGAAAAAAAGAAAGAAAGGAAGGAAGGAAGGAAGGAAGGGAGGGAGGGAGGGAG	ENSRNOT00000071239	1+	86873003	86889208	ENSRNOT00000071239 14362 75 - 16206 AAGGAAGGAAAGAAGGA-AGGAAGGAAAGAAGGAAGGAAGGAAGGAAGGAAGGAAGGAAGGAAGGAAGGAAGCAAG	score=127 EG2=0.00012 E=2.7e-11
TCONS_00001875	18+	14994283-14994377,15033239-15036586	1873 3021 48 + 3443 GGAAGGAAGAAGGAAGGAAGGAAGGAAGGAAGGAAGGAAGGAAGGAAG	ENSRNOT00000071239	1+	86873003	86889208	ENSRNOT00000071239 14365 48 - 16206 GAAGGAAAGAAGGAAGGAAGGAAAGAAGGAAGGAAGGAAGGAAGGAAG	score=127 EG2=0.00012 E=2.7e-11
TCONS_00001874	18+	14994283-14994375,15033239-15036586	1874 3019 48 + 3441 GGAAGGAAGAAGGAAGGAAGGAAGGAAGGAAGGAAGGAAGGAAGGAAG	ENSRNOT00000071239	1+	86873003	86889208	ENSRNOT00000071239 14365 48 - 16206 GAAGGAAAGAAGGAAGGAAGGAAAGAAGGAAGGAAGGAAGGAAGGAAG	score=127 EG2=0.00012 E=2.7e-11
TCONS_00002674	3+	54116346-54116490,54127338-54133079	2673 4238 75 + 5887 AAGAAAGAAAGAAAGAAAGAAAGAAAGGAAGGAAGGAAGGAAGGAAGGAAAGAAGGAAGGAAAGAAGGAAGGGAG	ENSRNOT00000071239	1+	86873003	86889208	ENSRNOT00000071239 14362 75 - 16206 AAGGAAGGAAAGAAGGAAGGAAGGAAAGAAGGAAGGAAGGAAGGAAGGAAGGAAGGAAGGAAGGAAGGAAGCAAG	score=127 EG2=0.00012 E=2.7e-11
TCONS_00002997	4+	100614944-100615453,100616114-100616126,100616147-100618055	2996 508 59 + 2432 AGGAAGGAAAGAAGGAAGGAAGGAAGGAAGAAAGGAAGCAAGGAAGCAAGGAAGCAGGG	ENSRNOT00000071239	1+	86873003	86889208	ENSRNOT00000071239 14383 59 - 16206 AGGAAAGAAGGAAGGAAGGAAGGAAGGAAGGAAGGAAGGAAGGAAGGAAGCAAGCAGAG	score=124 EG2=0.00037 E=8.6e-11
TCONS_00001875	18+	14994283-14994377,15033239-15036586	1873 3019 51 + 3443 AAGGAAGGAAGAAGGAAGGAAGGAAGGAAGGAAGGAAGGAAGGAAGGAAGC	ENSRNOT00000071239	1+	86873003	86889208	ENSRNOT00000071239 14387 51 - 16206 AAGAAGGAAGGAAGGAAGGAAGGAAGGAAGGAAGGAAGGAAGGAAGCAAGC	score=120 EG2=0.0018 E=4.1e-10
TCONS_00001874	18+	14994283-14994375,15033239-15036586	1874 3017 51 + 3441 AAGGAAGGAAGAAGGAAGGAAGGAAGGAAGGAAGGAAGGAAGGAAGGAAGC	ENSRNOT00000071239	1+	86873003	86889208	ENSRNOT00000071239 14387 51 - 16206 AAGAAGGAAGGAAGGAAGGAAGGAAGGAAGGAAGGAAGGAAGGAAGCAAGC	score=120 EG2=0.0018 E=4.1e-10
TCONS_00001895	18+	31749780-31753347,31753582-31761136	1894 9939 99 + 11123 CTGGAGAGTTGGCTCAGGGATTAAGACCACTGAATGCTCTTGCAGAAGACCCAGGTTCAGTTTCCTTCACCCACAATGGTGTTTTACAGCCAACTGTAA	ENSRNOT00000071239	1+	86873003	86889208	ENSRNOT00000071239 14211 98 - 16206 CTGGAGAGATGGCTCAGTGGTTAAGAGCACTGACTGCTCTTCCAGAGGACCTGAGTTCAAATCCCAGCAACCAC-ATGGTGGCTCACAACCATCTGTAA	score=120 EG2=0.0018 E=4.1e-10
TCONS_00002367	-2	49414049-49415371,49415807-49415838	2366 334 100 + 1355 GGGCAGGAGAGAGGACTCAATGGCTCAAAGCACTACCTGCTCTTCCAGAAAATG-GGGTTCGATTCTCAGCACCCATAGGGTGTCTCACAACTATCTGTAA	ENSRNOT00000071239	1+	86873003	86889208	ENSRNOT00000071239 14208 101 - 16206 GGGCTGGAGAGATGGCTCAGTGGTTAAGAGCACTGACTGCTCTTCCAGAGGACCTGAGTTCAAATCCCAGCAACCACATGGTGGCTCACAACCATCTGTAA	score=120 EG2=0.0018 E=4.1e-10
TCONS_00003147	-4	77077329-77077460,77078217-77087704	3146 1315 76 + 9620 GCTGGGGAGATGGCTCAGTAGTTGAGAGCTCACAGTGCTCCTGCAGAGGTTCTGGGTTGAGGTCACAGCATCCATG	ENSRNOT00000071239	1+	86873003	86889208	ENSRNOT00000071239 14210 76 - 16206 GCTGGAGAGATGGCTCAGTGGTTAAGAGCACTGACTGCTCTTCCAGAGGACCTGAGTTCAAATCCCAGCAACCACA	score=120 EG2=0.0018 E=4.1e-10
TCONS_00000549	-1	222743358-222744157,222744238-222744427	548 0 83 + 990 GGCTAGGAAAGTGGCTTAGCAGTTAAGAGAGCTTGCTGCTCTTGCAGAGGTCCCAAGTTCAGTTCCCAGCATCCACGTGGGGG	ENSRNOT00000071239	1+	86873003	86889208	ENSRNOT00000071239 14209 83 - 16206 GGCTGGAGAGATGGCTCAGTGGTTAAGAGCACTGACTGCTCTTCCAGAGGACCTGAGTTCAAATCCCAGCAACCACATGGTGG	score=119 EG2=0.0026 E=6e-10
TCONS_00000550	-1	222743358-222744157,222745023-222745247,222745356-222745412,222745784-222745996	549 0 83 + 1295 GGCTAGGAAAGTGGCTTAGCAGTTAAGAGAGCTTGCTGCTCTTGCAGAGGTCCCAAGTTCAGTTCCCAGCATCCACGTGGGGG	ENSRNOT00000071239	1+	86873003	86889208	ENSRNOT00000071239 14209 83 - 16206 GGCTGGAGAGATGGCTCAGTGGTTAAGAGCACTGACTGCTCTTCCAGAGGACCTGAGTTCAAATCCCAGCAACCACATGGTGG	score=119 EG2=0.0026 E=6e-10
TCONS_00000553	-1	222743358-222744157,222745023-222745247,222745364-222745412,222745919-222746051	550 0 83 + 1207 GGCTAGGAAAGTGGCTTAGCAGTTAAGAGAGCTTGCTGCTCTTGCAGAGGTCCCAAGTTCAGTTCCCAGCATCCACGTGGGGG	ENSRNOT00000071239	1+	86873003	86889208	ENSRNOT00000071239 14209 83 - 16206 GGCTGGAGAGATGGCTCAGTGGTTAAGAGCACTGACTGCTCTTCCAGAGGACCTGAGTTCAAATCCCAGCAACCACATGGTGG	score=119 EG2=0.0026 E=6e-10
TCONS_00000552	-1	222743358-222744157,222745023-222745247,222745356-222745412,222745919-222746051	551 0 83 + 1215 GGCTAGGAAAGTGGCTTAGCAGTTAAGAGAGCTTGCTGCTCTTGCAGAGGTCCCAAGTTCAGTTCCCAGCATCCACGTGGGGG	ENSRNOT00000071239	1+	86873003	86889208	ENSRNOT00000071239 14209 83 - 16206 GGCTGGAGAGATGGCTCAGTGGTTAAGAGCACTGACTGCTCTTCCAGAGGACCTGAGTTCAAATCCCAGCAACCACATGGTGG	score=119 EG2=0.0026 E=6e-10
TCONS_00000551	-1	222743358-222744157,222745023-222745247,222745356-222745412,222745820-222746051	552 0 83 + 1314 GGCTAGGAAAGTGGCTTAGCAGTTAAGAGAGCTTGCTGCTCTTGCAGAGGTCCCAAGTTCAGTTCCCAGCATCCACGTGGGGG	ENSRNOT00000071239	1+	86873003	86889208	ENSRNOT00000071239 14209 83 - 16206 GGCTGGAGAGATGGCTCAGTGGTTAAGAGCACTGACTGCTCTTCCAGAGGACCTGAGTTCAAATCCCAGCAACCACATGGTGG	score=119 EG2=0.0026 E=6e-10
TCONS_00002204	2+	94216465-94222291,94222511-94223555	2203 5041 92 + 6872 GGGATTAGAAAGAGGGCTCAGCAGTTAAGAACACTGGCTGCTTTTCCTGAGGACCCAGGTTCAATTCTCAGCACCAACACGGCAGCTAACAA	ENSRNOT00000071239	1+	86873003	86889208	ENSRNOT00000071239 14207 92 - 16206 GGGGCTGGAGAGATGGCTCAGTGGTTAAGAGCACTGACTGCTCTTCCAGAGGACCTGAGTTCAAATCCCAGCAACCACATGGTGGCTCACAA	score=119 EG2=0.0026 E=6e-10
TCONS_00002364	-2	44687336-44696085,44696175-44697483	2362 3615 87 + 10059 GAGATGGCTCAGTGGTTAATGGTACTCGGTGCTCATATAGATAG--TGGCTTTAATTCCCAGCCACCACATGGTGGCTCACAACCATCT	ENSRNOT00000071239	1+	86873003	86889208	ENSRNOT00000071239 14216 89 - 16206 GAGATGGCTCAGTGGTTAAGAGCACTGACTGCTCTTCCAGAGGACCTGAGTTCAAATCCCAGCAACCACATGGTGGCTCACAACCATCT	score=119 EG2=0.0026 E=6e-10
TCONS_00002363	-2	44687336-44695886,44696218-44697483	2363 3615 87 + 9817 GAGATGGCTCAGTGGTTAATGGTACTCGGTGCTCATATAGATAG--TGGCTTTAATTCCCAGCCACCACATGGTGGCTCACAACCATCT	ENSRNOT00000071239	1+	86873003	86889208	ENSRNOT00000071239 14216 89 - 16206 GAGATGGCTCAGTGGTTAAGAGCACTGACTGCTCTTCCAGAGGACCTGAGTTCAAATCCCAGCAACCACATGGTGGCTCACAACCATCT	score=119 EG2=0.0026 E=6e-10
TCONS_00002781	-3	14677190-14677244,14677301-14677460	2780 11 46 + 215 GCAGGGAGCTGGAGAGATGGCTCAGTGGTTAAGAACACTGACAGCT	ENSRNOT00000071239	1+	86873003	86889208	ENSRNOT00000071239 14203 46 - 16206 GCAGGGGGCTGGAGAGATGGCTCAGTGGTTAAGAGCACTGACTGCT	score=118 EG2=0.0038 E=8.9e-10
TCONS_00003870	-7	26989493-26990303,26990423-26992221,26993255-26993452	3869 930 67 + 2808 ATGACTCAGCAGTTAAGAGCGCTGGCTGCTCTTCCAGAAGACCCGGCTTCGATGCCCAGCACCCACA	ENSRNOT00000071239	1+	86873003	86889208	ENSRNOT00000071239 14219 67 - 16206 ATGGCTCAGTGGTTAAGAGCACTGACTGCTCTTCCAGAGGACCTGAGTTCAAATCCCAGCAACCACA	score=118 EG2=0.0038 E=8.9e-10
TCONS_00000286	1+	222583699-222584099,222584330-222584533	285 131 44 + 605 GGCTGGAGAGATGGCTCAGAAGTTAAGAGCACTGGCTGCTCTTC	ENSRNOT00000071239	1+	86873003	86889208	ENSRNOT00000071239 14209 44 - 16206 GGCTGGAGAGATGGCTCAGTGGTTAAGAGCACTGACTGCTCTTC	score=117 EG2=0.0056 E=1.3e-09
TCONS_00002997	4+	100614944-100615453,100616114-100616126,100616147-100618055	2996 508 50 + 2432 AGGAAGGAAAGAAGGAAGGAAGGAAGGAAGAAAGGAAGCAAGGAAGCAAG	ENSRNOT00000071239	1+	86873003	86889208	ENSRNOT00000071239 14387 50 - 16206 AAGAAGGAAGGAAGGAAGGAAGGAAGGAAGGAAGGAAGGAAGGAAGCAAG	score=117 EG2=0.0056 E=1.3e-09
TCONS_00003177	-4	145010470-145011939,145017348-145017407	3176 883 92 + 1530 GGAGCTGGAAAGATGGCTCAGTGGTTTAGAATACTCTTTGCTCTTGTAGAAG--CTGGGTTCAATTCACTTCAGCCACATGGTGGGTCACAACC	ENSRNOT00000071239	1+	86873003	86889208	ENSRNOT00000071239 14207 94 - 16206 GGGGCTGGAGAGATGGCTCAGTGGTTAAGAGCACTGACTGCTCTTCCAGAGGACCTGAGTTCAAATCCCAGCAACCACATGGTGGCTCACAACC	score=117 EG2=0.0056 E=1.3e-09
TCONS_00000024	1+	36369996-36370251,36371609-36372057	23 366 94 + 705 TGGAGAAATGACTCGGCAGTTACGAACATTGGCTGCTCTTGCAGAGGACCTGGGATTCAGCTCCCTACACCCACACGGTAGTTAACAACCATCT	ENSRNOT00000071239	1+	86873003	86889208	ENSRNOT00000071239 14212 93 - 16206 TGGAGAGATGGCTCAGTGGTTAAGAGCACTGACTGCTCTTCCAGAGGACCTGAG-TTCAAATCCCAGCAACCACATGGTGGCTCACAACCATCT	score=116 EG2=0.0083 E=1.9e-09
TCONS_00002216	2+	113200032-113200281,113200306-113201261	2215 272 41 + 1206 AGGAAGGAAGGAAAGAAGGAAGGAAGGAAGGAAGGAAGGGA	ENSRNOT00000071239	1+	86873003	86889208	ENSRNOT00000071239 14359 41 - 16206 AGGAAGGAAGGAAAGAAGGAAGGAAGGAAAGAAGGAAGGAA	score=116 EG2=0.0083 E=1.9e-09
TCONS_00001236	-13	113466790-113468682,113468807-113500847	1235 10671 85 + 33934 AGATAGAAAAAGAAAGGAAGGAAGGAAGGACAGAAAGAAAAAAAGAAAGAAAGGAAGGAAGGAAGGAAGGAAGGGAGGGAGGGAG	ENSRNOT00000071239	1+	86873003	86889208	ENSRNOT00000071239 14353 84 - 16206 AGACAGAGGAAGGAAGGAAAGAAGGAAGGAAGGAAAG-AAGGAAGGAAGGAAGGAAGGAAGGAAGGAAGGAAGGAAGGAAGCAAG	score=115 EG2=0.012 E=2.9e-09
TCONS_00003147	-4	77077329-77077460,77078217-77087704	3146 5103 80 + 9620 GGGGTCTAGAGAAATGGCTCAGTGGTTAAGAACATTTGTTGTTCTTCCAGAGG-CCCAAGTTTAGTTTCCAGCACCCATGT	ENSRNOT00000071239	1+	86873003	86889208	ENSRNOT00000071239 14206 81 - 16206 GGGGGCTGGAGAGATGGCTCAGTGGTTAAGAGCACTGACTGCTCTTCCAGAGGACCTGAGTTCAAATCCCAGCAACCACAT	score=115 EG2=0.012 E=2.9e-09
TCONS_00001001	12+	6965346-6966619,6966673-6966744	1000 1105 93 + 1346 GGGCTGAGGAGGGGGCTCGGCAGTTGGCA-CACTGCAGGCTCTTGCAGAGGGCTTGGGTCCCTTTCCCAGGACCTACATGGTGGCTCACAACCA	ENSRNOT00000071239	1+	86873003	86889208	ENSRNOT00000071239 14208 94 - 16206 GGGCTGGAGAGATGGCTCAGTGGTTAAGAGCACTGACTGCTCTTCCAGAGGACCTGAGTTCAAATCCCAGCAACCACATGGTGGCTCACAACCA	score=113 EG2=0.027 E=6.2e-09
TCONS_00002571	-20	5345870-5346089,5372856-5373222	2571 528 42 + 587 GGGCTGGAGAGATGGCTCAGTGGTTAAGGGCAACGACTGCTC	ENSRNOT00000071239	1+	86873003	86889208	ENSRNOT00000071239 14208 42 - 16206 GGGCTGGAGAGATGGCTCAGTGGTTAAGAGCACTGACTGCTC	score=113 EG2=0.027 E=6.2e-09
TCONS_00000685	10+	73620853-73620868,73698794-73702330	684 1574 78 + 3553 AGGAAGGAAGGAAGGAAGGAAGGAAGGAAAAAAGAAAGAAAGAAAGAAAGAAAGAAAGAAAGAAAGAAAGAAAGAAAG	ENSRNOT00000071239	1+	86873003	86889208	ENSRNOT00000071239 14359 78 - 16206 AGGAAGGAAGGAAAGAAGGAAGGAAGGAAAGAAGGAAGGAAGGAAGGAAGGAAGGAAGGAAGGAAGGAAGGAAGCAAG	score=109 EG2=0.13 E=2.9e-08
TCONS_00000905	11+	62067687-62074294,62074417-62083561	904 7848 69 + 15753 AGGTGGTCCCATGGTTAAAAGCACTGGCTGCTGTTCCAGAGAACCCTGCTTCAAGTCCCAGCACCCACA	ENSRNOT00000071239	1+	86873003	86889208	ENSRNOT00000071239 14217 69 - 16206 AGATGGCTCAGTGGTTAAGAGCACTGACTGCTCTTCCAGAGGACCTGAGTTCAAATCCCAGCAACCACA	score=109 EG2=0.13 E=2.9e-08
TCONS_00000916	11+	78962611-78962783,79015096-79015331,79017280-79017429,79018876-79021805	915 3417 72 + 3489 ATGGCTCAATAGTTAATAGTTCTTATTATTCTTACAAAGGGCCTGGGTTCAGTTCCCAGCATCTACATGGTG	ENSRNOT00000071239	1+	86873003	86889208	ENSRNOT00000071239 14219 72 - 16206 ATGGCTCAGTGGTTAAGAGCACTGACTGCTCTTCCAGAGGACCTGAGTTCAAATCCCAGCAACCACATGGTG	score=109 EG2=0.13 E=2.9e-08
TCONS_00000918	11+	78962675-78962783,79017280-79017429,79018876-79021805	917 3117 72 + 3189 ATGGCTCAATAGTTAATAGTTCTTATTATTCTTACAAAGGGCCTGGGTTCAGTTCCCAGCATCTACATGGTG	ENSRNOT00000071239	1+	86873003	86889208	ENSRNOT00000071239 14219 72 - 16206 ATGGCTCAGTGGTTAAGAGCACTGACTGCTCTTCCAGAGGACCTGAGTTCAAATCCCAGCAACCACATGGTG	score=109 EG2=0.13 E=2.9e-08
TCONS_00000920	11+	78962678-78962783,79015096-79015331,79016891-79017064,79017280-79017429,79018876-79021805	919 3524 72 + 3596 ATGGCTCAATAGTTAATAGTTCTTATTATTCTTACAAAGGGCCTGGGTTCAGTTCCCAGCATCTACATGGTG	ENSRNOT00000071239	1+	86873003	86889208	ENSRNOT00000071239 14219 72 - 16206 ATGGCTCAGTGGTTAAGAGCACTGACTGCTCTTCCAGAGGACCTGAGTTCAAATCCCAGCAACCACATGGTG	score=109 EG2=0.13 E=2.9e-08
TCONS_00000922	11+	79016316-79017064,79017280-79017429,79018876-79021805	920 3757 72 + 3829 ATGGCTCAATAGTTAATAGTTCTTATTATTCTTACAAAGGGCCTGGGTTCAGTTCCCAGCATCTACATGGTG	ENSRNOT00000071239	1+	86873003	86889208	ENSRNOT00000071239 14219 72 - 16206 ATGGCTCAGTGGTTAAGAGCACTGACTGCTCTTCCAGAGGACCTGAGTTCAAATCCCAGCAACCACATGGTG	score=109 EG2=0.13 E=2.9e-08
TCONS_00001967	-18	56708320-56719809,56719892-56721347	1966 5572 85 + 12946 GGAGCTGGAGAAATGGCTTGGTGGTTATGAGTGCTGGATACCCCTTCCAGAGTGTCTAAGTTATATTCCCAGCACCCACATGGTG	ENSRNOT00000071239	1+	86873003	86889208	ENSRNOT00000071239 14207 84 - 16206 GGGGCTGGAGAGATGGCTCAGTGGTTAAGAGCACTGACTGCTC-TTCCAGAGGACCTGAGTTCAAATCCCAGCAACCACATGGTG	score=109 EG2=0.13 E=2.9e-08
TCONS_00000898	11+	38404559-38405103,38405371-38405695	897 805 51 + 870 GGGGCTAGAGAGATGGCTCAGTGATAAAGAACACTGGCTGCTTTTACAGAG	ENSRNOT00000071239	1+	86873003	86889208	ENSRNOT00000071239 14207 51 - 16206 GGGGCTGGAGAGATGGCTCAGTGGTTAAGAGCACTGACTGCTCTTCCAGAG	score=108 EG2=0.19 E=4.3e-08
TCONS_00001441	15+	84422960-84426985,84427214-84430148	1440 6880 75 + 6961 GGGCTGGAGAGATGGCCCAGTGGCTAAGAATACCTTTTGCTCTTCCATGGGACCCAGTTATAGTTCCCAGCATCC	ENSRNOT00000071239	1+	86873003	86889208	ENSRNOT00000071239 14208 75 - 16206 GGGCTGGAGAGATGGCTCAGTGGTTAAGAGCACTGACTGCTCTTCCAGAGGACCTGAGTTCAAATCCCAGCAACC	score=106 EG2=0.41 E=9.5e-08
TCONS_00002997	4+	100614944-100615453,100616114-100616126,100616147-100618055	2996 508 42 + 2432 AGGAAGGAAAGAAGGAAGGAAGGAAGGAAGAAAGGAAGCAAG	ENSRNOT00000071239	1+	86873003	86889208	ENSRNOT00000071239 14395 42 - 16206 AGGAAGGAAGGAAGGAAGGAAGGAAGGAAGGAAGGAAGCAAG	score=106 EG2=0.41 E=9.5e-08
TCONS_00003412	-5	150800674-150801949,150803126-150803938	3411 2051 36 + 2089 AGGGGGCTGGAGAGATGGCTCAGCGGTTAAGAGCAC	ENSRNOT00000071239	1+	86873003	86889208	ENSRNOT00000071239 14205 36 - 16206 AGGGGGCTGGAGAGATGGCTCAGTGGTTAAGAGCAC	score=106 EG2=0.41 E=9.5e-08
TCONS_00002374	-2	56439311-56447094,56447190-56451076	2373 9957 81 + 11671 AGGGAGGTGGAGAAATCACTCAGTGGTTAAGAGCGTCTGCCACTCTTGTAGAGAATCTGAGTTCCCATCCCAGCACCCATG	ENSRNOT00000071239	1+	86873003	86889208	ENSRNOT00000071239 14205 81 - 16206 AGGGGGCTGGAGAGATGGCTCAGTGGTTAAGAGCACTGACTGCTCTTCCAGAGGACCTGAGTTCAAATCCCAGCAACCACA	score=105 EG2=0.6 E=1.4e-07
TCONS_00002997	4+	100614944-100615453,100616114-100616126,100616147-100618055	2996 508 48 + 2432 AGGAAGGAAAGAAGGAAGGAAGGAAGGAAGAAAGGAAGCAAGGAAGCA	ENSRNOT00000071239	1+	86873003	86889208	ENSRNOT00000071239 14391 48 - 16206 AGGAAGGAAGGAAGGAAGGAAGGAAGGAAGGAAGGAAGGAAGCAAGCA	score=104 EG2=0.89 E=2.1e-07
TCONS_00002190	2+	53281308-53286990,53287025-53288441	2188 2600 83 + 7100 GGCTCAGCAGGTAAGAACACTCATTATACTTGCAGAGGGTATCGGTTCAGTTCCCAGCATCAGCACTGTGGCTCACAACCATC	ENSRNOT00000071239	1+	86873003	86889208	ENSRNOT00000071239 14221 83 - 16206 GGCTCAGTGGTTAAGAGCACTGACTGCTCTTCCAGAGGACCTGAGTTCAAATCCCAGCAACCACATGGTGGCTCACAACCATC	score=103 EG2=1.3 E=3e-07
TCONS_00002189	2+	53281308-53286996,53287025-53288441	2189 2600 83 + 7106 GGCTCAGCAGGTAAGAACACTCATTATACTTGCAGAGGGTATCGGTTCAGTTCCCAGCATCAGCACTGTGGCTCACAACCATC	ENSRNOT00000071239	1+	86873003	86889208	ENSRNOT00000071239 14221 83 - 16206 GGCTCAGTGGTTAAGAGCACTGACTGCTCTTCCAGAGGACCTGAGTTCAAATCCCAGCAACCACATGGTGGCTCACAACCATC	score=103 EG2=1.3 E=3e-07
TCONS_00002781	-3	14677190-14677244,14677301-14677460	2780 55 43 + 215 CTGTAATGGGATCCTATGCCCTCTTCTGGTGCGTCTGAAGACA	ENSRNOT00000071239	1+	86873003	86889208	ENSRNOT00000071239 14303 43 - 16206 CTGTAATGGGATCTGATGCCCTCTTCTGGTGTGTCTGAAGACA	score=102 EG2=1.9 E=4.5e-07
TCONS_00002674	3+	54116346-54116490,54127338-54133079	2673 4289 36 + 5887 GAAGGAAGGAAAGAAGGAAGGGAGGGAGGAAGGAAG	ENSRNOT00000071239	1+	86873003	86889208	ENSRNOT00000071239 14361 36 - 16206 GAAGGAAGGAAAGAAGGAAGGAAGGAAAGAAGGAAG	score=101 EG2=2.9 E=6.6e-07
TCONS_00000605	-1	276921609-276925839,276925986-276926043,276929110-276929212,276956913-276957114	603 0 67 + 4594 GAAAGAAGAAAGGAAGGAAGGAAGGAAAGGAGGGAGGGGGATGGAAAAGGAAGGCGGAGGGAAAGGA	ENSRNOT00000071239	1+	86873003	86889208	ENSRNOT00000071239 14361 67 - 16206 GAAGGAAGGAAAGAAGGAAGGAAGGAAAGAAGGAAGGAAGGAAGGAAGGAAGGAAGGAAGGAAGGAA	score=100 EG2=4.2 E=9.8e-07
TCONS_00000604	-1	276921609-276923002,276925986-276926043,276929110-276929212,276956913-276957114	604 0 67 + 1757 GAAAGAAGAAAGGAAGGAAGGAAGGAAAGGAGGGAGGGGGATGGAAAAGGAAGGCGGAGGGAAAGGA	ENSRNOT00000071239	1+	86873003	86889208	ENSRNOT00000071239 14361 67 - 16206 GAAGGAAGGAAAGAAGGAAGGAAGGAAAGAAGGAAGGAAGGAAGGAAGGAAGGAAGGAAGGAAGGAA	score=100 EG2=4.2 E=9.8e-07
TCONS_00003279	5+	117213708-117214403,117214836-117214889	3278 543 49 + 750 GGGGCTGGGGAGATG-CTCAGTAGTTGGGAACACTGGCTGCTCTTCCAGA	ENSRNOT00000071239	1+	86873003	86889208	ENSRNOT00000071239 14207 50 - 16206 GGGGCTGGAGAGATGGCTCAGTGGTTAAGAGCACTGACTGCTCTTCCAGA	score=100 EG2=4.2 E=9.8e-07
TCONS_00001767	17+	87755336-87757298,87757336-87758048	1766 42 78 + 2676 GGAGCTGGAGAGATGGTTCAGTGGTCAAGAG-AGTGGATGCTCTGCCAGAGGAACCAGTTTCTATTCCCAGCACCCACA	ENSRNOT00000071239	1+	86873003	86889208	ENSRNOT00000071239 14207 79 - 16206 GGGGCTGGAGAGATGGCTCAGTGGTTAAGAGCACTGACTGCTCTTCCAGAGGACCTGAGTTCAAATCCCAGCAACCACA	score=99 EG2=6.2 E=1.4e-06
TCONS_00001810	-17	36386203-36390609,36390634-36391865	1809 3474 60 + 5639 GCTGGAAAGATGGTTCAGCAGTTGAAGAGCATTTGCTGCTCTTGCAGAGGACCTGAGTTC	ENSRNOT00000071239	1+	86873003	86889208	ENSRNOT00000071239 14210 59 - 16206 GCTGGAGAGATGGCTCAGTGGTT-AAGAGCACTGACTGCTCTTCCAGAGGACCTGAGTTC	score=99 EG2=6.2 E=1.4e-06
TCONS_00001851	-17	86900134-86900183,86901204-86901660,86901730-86901889	1850 626 41 + 667 GGGGCTGGAGACATGGCTCTGTGCTTAAGAGTACTGACTGC	ENSRNOT00000071239	1+	86873003	86889208	ENSRNOT00000071239 14207 41 - 16206 GGGGCTGGAGAGATGGCTCAGTGGTTAAGAGCACTGACTGC	score=99 EG2=6.2 E=1.4e-06
TCONS_00003340	-5	24220336-24221915,24222913-24223111,24225330-24226331	3339 2746 35 + 2781 GGGCTGGAGAGATGGCTCAATGGTTGAGAGCGCTG	ENSRNOT00000071239	1+	86873003	86889208	ENSRNOT00000071239 14208 35 - 16206 GGGCTGGAGAGATGGCTCAGTGGTTAAGAGCACTG	score=98 EG2=9.2 E=2.1e-06
TCONS_00003481	6+	60459079-60459636,60459683-60466598	3480 5136 47 + 7474 AGATGGCTCAGTGGTTAAGAGTACTTGTTGCTCCTGCAGAAGGCCTG	ENSRNOT00000071239	1+	86873003	86889208	ENSRNOT00000071239 14217 47 - 16206 AGATGGCTCAGTGGTTAAGAGCACTGACTGCTCTTCCAGAGGACCTG	score=98 EG2=9.2 E=2.1e-06
TCONS_00004190	-8	112598598-112598724,112601654-112603199	4189 1635 38 + 1673 TGGGGGGCTGGAGAGATGGCTCAGCAGTTAGGAGCACT	ENSRNOT00000071239	1+	86873003	86889208	ENSRNOT00000071239 14204 38 - 16206 CAGGGGGCTGGAGAGATGGCTCAGTGGTTAAGAGCACT	score=97 EG2=14 E=3.1e-06
TCONS_00001391	15+	2294565-2295152,2295179-2295246,2295347-2311674	1390 6945 59 + 16984 CTGGGAAGACTGCTCCGTGGATAAGAGCATTCCCTGCTCTTGCAGAGGACCGGGGTTCA	ENSRNOT00000071239	1+	86873003	86889208	ENSRNOT00000071239 14211 59 - 16206 CTGGAGAGATGGCTCAGTGGTTAAGAGCACTGACTGCTCTTCCAGAGGACCTGAGTTCA	score=95 EG2=30 E=6.8e-06
TCONS_00003519	6+	110706694-110707050,110708712-110709301	3518 895 39 + 947 GGGGCTGGAGAGATGGTTCAGTAGTTAAGAGCATTTGCT	ENSRNOT00000071239	1+	86873003	86889208	ENSRNOT00000071239 14207 39 - 16206 GGGGCTGGAGAGATGGCTCAGTGGTTAAGAGCACTGACT	score=95 EG2=30 E=6.8e-06
TCONS_00003872	-7	27053653-27053707,27128088-27129666	3871 1407 54 + 1634 GGGACTGGAGAGATGGCTCAATGATTAAGAGCATATACTATTCTTCCAAGGGAC	ENSRNOT00000071239	1+	86873003	86889208	ENSRNOT00000071239 14207 54 - 16206 GGGGCTGGAGAGATGGCTCAGTGGTTAAGAGCACTGACTGCTCTTCCAGAGGAC	score=95 EG2=30 E=6.8e-06
TCONS_00001876	18+	15259726-15260089,15264846-15264973	1875 205 70 + 492 AGATGGCGCGGTGGCTGAGAGCATACCCCACTCTTCCAGGCGACCCGAGTTCCACCCCCAGCACCCACAT	ENSRNOT00000071239	1+	86873003	86889208	ENSRNOT00000071239 14217 70 - 16206 AGATGGCTCAGTGGTTAAGAGCACTGACTGCTCTTCCAGAGGACCTGAGTTCAAATCCCAGCAACCACAT	score=94 EG2=44 E=1e-05
TCONS_00002146	2+	25419395-25419731,25420254-25422550	2145 2463 77 + 2634 GGCGGGACAGATGACTCAGGAGTTACAAGGGCTTGCAGCTATTCCAGAGGACCCAAGTTCAGTTCCCAGCACTCACA	ENSRNOT00000071239	1+	86873003	86889208	ENSRNOT00000071239 14209 77 - 16206 GGCTGGAGAGATGGCTCAGTGGTTAAGAGCACTGACTGCTCTTCCAGAGGACCTGAGTTCAAATCCCAGCAACCACA	score=94 EG2=44 E=1e-05
TCONS_00002342	-2	38909222-38909696,38913438-38914122	2341 245 55 + 1160 GGGAAGGAGGGAGGGAAGGACTGAGGGAAAGAGGAGGAGGGAGACGGAGGGAGGG	ENSRNOT00000071239	1+	86873003	86889208	ENSRNOT00000071239 14359 55 - 16206 AGGAAGGAAGGAAAGAAGGAAGGAAGGAAAGAAGGAAGGAAGGAAGGAAGGAAGG	score=94 EG2=44 E=1e-05
TCONS_00001841	-17	70457841-70457868,70457940-70459896	1840 366 79 + 1985 GGGGCTGGAGAGGTGGTTGAGTGTGTAAGATCACACACTGCTCCTGCCAAGGACCCAGGTTCAGTTCTTAATACCCACA	ENSRNOT00000071239	1+	86873003	86889208	ENSRNOT00000071239 14207 79 - 16206 GGGGCTGGAGAGATGGCTCAGTGGTTAAGAGCACTGACTGCTCTTCCAGAGGACCTGAGTTCAAATCCCAGCAACCACA	score=93 EG2=64 E=1.5e-05
TCONS_00002412	-2	158068021-158073227,158073346-158073546	2411 1286 50 + 5408 AAGAAGAAAGAGAGGAAAGAGGGAAAGAGGGAGGAATGGAGGGAAGGAAG	ENSRNOT00000071239	1+	86873003	86889208	ENSRNOT00000071239 14371 50 - 16206 AAGAAGGAAGGAAGGAAAGAAGGAAGGAAGGAAGGAAGGAAGGAAGGAAG	score=93 EG2=64 E=1.5e-05
TCONS_00002997	4+	100614944-100615453,100616114-100616126,100616147-100618055	2996 508 55 + 2432 AGGAAGGAAAGAAGGAAGGAAGGAAGGAAGAAAGGAAGCAAGGAAGCAAGGAAGC	ENSRNOT00000071239	1+	86873003	86889208	ENSRNOT00000071239 14399 55 - 16206 AGGAAGGAAGGAAGGAAGGAAGGAAGGAAGGAAGCAAGCAGAGCAGACAGGCAGC	score=91 EG2=1.4e+02 E=3.2e-05
TCONS_00000761	-10	28969072-28969529,28973174-28973614	760 325 72 + 899 GGACTAGAAAGATAGCTCACCAGTCAAGAGCACTGGCTGCTCTTCCACAGGACCCAGGTTTGATTCTCTGTA	ENSRNOT00000071239	1+	86873003	86889208	ENSRNOT00000071239 14208 72 - 16206 GGGCTGGAGAGATGGCTCAGTGGTTAAGAGCACTGACTGCTCTTCCAGAGGACCTGAGTTCAAATCCCAGCA	score=90 EG2=2.1e+02 E=4.8e-05
TCONS_00001626	-16	7490066-7490101,7490213-7491435	1625 703 60 + 1259 GCTGGGGAGAGGACTCAGTGGTTACGCACACTTACTGCTCTTACAGAGGTCAGGAGTTTA	ENSRNOT00000071239	1+	86873003	86889208	ENSRNOT00000071239 14210 60 - 16206 GCTGGAGAGATGGCTCAGTGGTTAAGAGCACTGACTGCTCTTCCAGAGGACCTGAGTTCA	score=90 EG2=2.1e+02 E=4.8e-05
TCONS_00003000	4+	117061156-117061817,117061899-117062622	2999 1012 72 + 1386 GGAGGGGGGTCAGCAGTAGAGAGCAGACGCTGCTCTTGCAGAGGACCTAAGTTTACTTCCCAGCACTCACAT	ENSRNOT00000071239	1+	86873003	86889208	ENSRNOT00000071239 14215 72 - 16206 AGAGATGGCTCAGTGGTTAAGAGCACTGACTGCTCTTCCAGAGGACCTGAGTTCAAATCCCAGCAACCACAT	score=90 EG2=2.1e+02 E=4.8e-05
TCONS_00004480	X-	74330528-74331976,74332815-74332968,74333329-74333469,74333683-74333895,74334636-74334772,74334864-74334974,74337590-74341525	4479 2383 84 + 6141 AGCTGTGGGATGGCAAGATGGCTCGGAGGGTGAAGGCACTTGCTGCCCAGCCTGATGATCTGAGATTGAACTCCAGGACCCACA	ENSRNOT00000071239	1+	86873003	86889208	ENSRNOT00000071239 14202 84 - 16206 AGCAGGGGGCTGGAGAGATGGCTCAGTGGTTAAGAGCACTGACTGCTCTTCCAGAGGACCTGAGTTCAAATCCCAGCAACCACA	score=88 EG2=4.5e+02 E=0.0001
TCONS_00000317	1+	261982458-261982502,261982601-261983011	316 16 64 + 456 GAGAGAGAGAGAGAGAGAGAGAGAGAGAGGAGGGAGGGGCGGAGGGAAAGAGAGAGAGAGAGAA	ENSRNOT00000071239	1+	86873003	86889208	ENSRNOT00000071239 14340 64 - 16206 AAGACAGAGACAGAGACAGAGGAAGGAAGGAAAGAAGGAAGGAAGGAAAGAAGGAAGGAAGGAA	score=87 EG2=6.6e+02 E=0.00015
TCONS_00002216	2+	113200032-113200281,113200306-113201261	2215 250 45 + 1206 GAAGGAAGGAAGGAAGGAAGGAAGGAAGGAAGGAAAGAAGGAAGG	ENSRNOT00000071239	1+	86873003	86889208	ENSRNOT00000071239 14405 45 - 16206 GAAGGAAGGAAGGAAGGAAGGAAGGAAGCAAGCAGAGCAGACAGG	score=87 EG2=6.6e+02 E=0.00015
TCONS_00002042	19+	34531350-34531442,34551204-34551496	2041 244 75 + 386 GGCTGGAGAGATGGCTCATCAGTAGA-AGTGGTTGCTGATCTTCCAGAAGACCTGAGTTTGGTTACCAGTATCCAC	ENSRNOT00000071239	1+	86873003	86889208	ENSRNOT00000071239 14209 76 - 16206 GGCTGGAGAGATGGCTCAGTGGTTAAGAGCACTGACTGCTCTTCCAGAGGACCTGAGTTCAAATCCCAGCAACCAC	score=86 EG2=9.8e+02 E=0.00023
TCONS_00000003	1+	1671175-1671443,1673111-1675416	2 654 40 + 2575 TGGCTCAGAGGTTAAGAGCACTGTCTACTCTACTAGAGGG	ENSRNOT00000071239	1+	86873003	86889208	ENSRNOT00000071239 14220 40 - 16206 TGGCTCAGTGGTTAAGAGCACTGACTGCTCTTCCAGAGGA	score=84 EG2=2.1e+03 E=0.0005
TCONS_00001618	16+	83989627-83989725,83995456-83995647,83999613-83999713,83999987-84000484,84000635-84000758	1617 746 49 + 1014 TGGGTAGAAGGCTCCGCTGTTAGGAACACGGGCTGCTCTTCCAGAGGGC	ENSRNOT00000071239	1+	86873003	86889208	ENSRNOT00000071239 14212 49 - 16206 TGGAGAGATGGCTCAGTGGTTAAGAGCACTGACTGCTCTTCCAGAGGAC	score=84 EG2=2.1e+03 E=0.0005
TCONS_00002573	-20	5372406-5372482,5411985-5412691	2573 757 27 + 784 GGGCTGGAGAGATGGCTCAGTGGTTAA	ENSRNOT00000071239	1+	86873003	86889208	ENSRNOT00000071239 14208 27 - 16206 GGGCTGGAGAGATGGCTCAGTGGTTAA	score=84 EG2=2.1e+03 E=0.0005
TCONS_00003636	-6	101677629-101683234,101683360-101686267	3635 6407 57 + 8514 GGGGACTGGAAAGTTAGCTCAGAGGTTAAGAGCACTTGGTGCTCATCAAGAGGTTCT	ENSRNOT00000071239	1+	86873003	86889208	ENSRNOT00000071239 14206 57 - 16206 GGGGGCTGGAGAGATGGCTCAGTGGTTAAGAGCACTGACTGCTCTTCCAGAGGACCT	score=84 EG2=2.1e+03 E=0.0005
TCONS_00001120	13+	53622195-53622302,53627779-53628999	1119 944 36 + 1329 GGGAGTTGGAGAGACGGCTCAGTGGTTAAGAGAACT	ENSRNOT00000071239	1+	86873003	86889208	ENSRNOT00000071239 14206 36 - 16206 GGGGGCTGGAGAGATGGCTCAGTGGTTAAGAGCACT	score=83 EG2=3.1e+03 E=0.00073
TCONS_00001400	15+	13642364-13642505,13643720-13645205	1399 6 37 + 1628 GGAGAAGTCTCGGTGGTTAAGAGCACAGGCTGCTCTT	ENSRNOT00000071239	1+	86873003	86889208	ENSRNOT00000071239 14215 37 - 16206 AGAGATGGCTCAGTGGTTAAGAGCACTGACTGCTCTT	score=81 EG2=6.9e+03 E=0.0016
TCONS_00001598	16+	60587138-60588992,60589090-60589303,60589409-60590700	1597 274 39 + 3361 GGGCTGAAGAGATGGCTCTGTGCTGAAGAGTGCTGGCTG	ENSRNOT00000071239	1+	86873003	86889208	ENSRNOT00000071239 14208 39 - 16206 GGGCTGGAGAGATGGCTCAGTGGTTAAGAGCACTGACTG	score=81 EG2=6.9e+03 E=0.0016
TCONS_00003168	-4	126223075-126225571,126225904-126230264	3166 2045 29 + 6858 GGGCTGTAGAGATGGCTCAGTGGTTAAGA	ENSRNOT00000071239	1+	86873003	86889208	ENSRNOT00000071239 14208 29 - 16206 GGGCTGGAGAGATGGCTCAGTGGTTAAGA	score=80 EG2=1e+04 E=0.0023
TCONS_00003167	-4	126223075-126225264,126225597-126230264	3167 2045 29 + 6858 GGGCTGTAGAGATGGCTCAGTGGTTAAGA	ENSRNOT00000071239	1+	86873003	86889208	ENSRNOT00000071239 14208 29 - 16206 GGGCTGGAGAGATGGCTCAGTGGTTAAGA	score=80 EG2=1e+04 E=0.0023
TCONS_00002674	3+	54116346-54116490,54127338-54133079	2673 4210 88 + 5887 AAGAAAGAAAGAAAGAAAGAAAGAAAGAAAGAAAGAAAGAAAGAAAGAAAGAAAGGAAGGAAGGAAGGAAGGAAGGAAAGAAGGAAGG	ENSRNOT00000071239	1+	86873003	86889208	ENSRNOT00000071239 14362 88 - 16206 AAGGAAGGAAAGAAGGAAGGAAGGAAAGAAGGAAGGAAGGAAGGAAGGAAGGAAGGAAGGAAGGAAGGAAGCAAGCAGAGCAGACAGG	score=79 EG2=1.5e+04 E=0.0035
TCONS_00002675	3+	54138443-54140113,54140180-54140786	2674 227 78 + 2278 GCTAGTGGAGTGATTCAGTGGGTAAGGACACTTACTGCACAACTGTCAGAATCTGAGTTCAGATCCCAGCAATCACAT	ENSRNOT00000071239	1+	86873003	86889208	ENSRNOT00000071239 14210 77 - 16206 GCTGGAGAGATGGCTCAGTGGTTAAGAGCACTGACTGCTCTTCCAG-AGGACCTGAGTTCAAATCCCAGCAACCACAT	score=79 EG2=1.5e+04 E=0.0035
TCONS_00003121	-4	58349472-58356925,58356956-58364113	3120 3635 31 + 14612 GGGCTGGGGAGATGGCTCACTGGGTAAGAGC	ENSRNOT00000071239	1+	86873003	86889208	ENSRNOT00000071239 14208 31 - 16206 GGGCTGGAGAGATGGCTCAGTGGTTAAGAGC	score=79 EG2=1.5e+04 E=0.0035
TCONS_00003959	-7	144217621-144218814,144220284-144221669	3958 1143 34 + 2580 GGGGCTGGAGTGATGGCTCAGCAGTTAAGAGTAC	ENSRNOT00000071239	1+	86873003	86889208	ENSRNOT00000071239 14207 34 - 16206 GGGGCTGGAGAGATGGCTCAGTGGTTAAGAGCAC	score=79 EG2=1.5e+04 E=0.0035
TCONS_00001501	-15	47176343-47185982,47190856-47190943	1500 5804 74 + 9728 AGGAAAGAAAGAAAGAAGAAAAGAAGGAGGGAGAGGAGTAGGCAGGAAGGGACGGAGAGAATGGAAGGGAGGGA	ENSRNOT00000071239	1+	86873003	86889208	ENSRNOT00000071239 14359 73 - 16206 AGGAAGGAAGGAAAGAAGGAAGGAAGGAAAGAAGGAAGGAAGGAAGGAAGGAAGGAAGGAA-GGAAGGAAGGAA	score=78 EG2=2.2e+04 E=0.0051
TCONS_00001967	-18	56708320-56719809,56719892-56721347	1966 5409 42 + 12946 AGGGAAAAAGAAAGGAGAAAGAGAAGGAAGGAGGGAAGGAAG	ENSRNOT00000071239	1+	86873003	86889208	ENSRNOT00000071239 14367 42 - 16206 AGGAAAGAAGGAAGGAAGGAAAGAAGGAAGGAAGGAAGGAAG	score=78 EG2=2.2e+04 E=0.0051
TCONS_00002216	2+	113200032-113200281,113200306-113201261	2215 286 28 + 1206 GAAGGAAGGAAGGAAGGAAGGAAGGGAA	ENSRNOT00000071239	1+	86873003	86889208	ENSRNOT00000071239 14361 28 - 16206 GAAGGAAGGAAAGAAGGAAGGAAGGAAA	score=78 EG2=2.2e+04 E=0.0051
TCONS_00003075	4+	176559504-176559774,176561704-176561971,176562347-176565165	3074 1467 43 + 3358 GAGAGATCGCTCAGTAGTTTAGAGCACTAGATGTTCTTCCAGA	ENSRNOT00000071239	1+	86873003	86889208	ENSRNOT00000071239 14214 43 - 16206 GAGAGATGGCTCAGTGGTTAAGAGCACTGACTGCTCTTCCAGA	score=78 EG2=2.2e+04 E=0.0051
TCONS_00003076	4+	176559529-176559774,176562347-176565165	3075 1174 43 + 3065 GAGAGATCGCTCAGTAGTTTAGAGCACTAGATGTTCTTCCAGA	ENSRNOT00000071239	1+	86873003	86889208	ENSRNOT00000071239 14214 43 - 16206 GAGAGATGGCTCAGTGGTTAAGAGCACTGACTGCTCTTCCAGA	score=78 EG2=2.2e+04 E=0.0051
TCONS_00000967	-11	61462001-61466176,61466374-61466417	966 615 55 + 4220 GGCCTAGAGAGATGGCTCAGAGGTTAAGGATACCTGTTGCAATTCCAGATGACTT	ENSRNOT00000071239	1+	86873003	86889208	ENSRNOT00000071239 14208 55 - 16206 GGGCTGGAGAGATGGCTCAGTGGTTAAGAGCACTGACTGCTCTTCCAGAGGACCT	score=77 EG2=3.3e+04 E=0.0075
TCONS_00003736	7+	58233659-58233799,58249546-58249820	3735 0 62 + 416 GGCTCAGTGGTTAAGAGCCCTCACTGCTGTTAC--AGGACATAAGTTCAGTTTCCAGCAGTCAT	ENSRNOT00000071239	1+	86873003	86889208	ENSRNOT00000071239 14221 64 - 16206 GGCTCAGTGGTTAAGAGCACTGACTGCTCTTCCAGAGGACCTGAGTTCAAATCCCAGCAACCAC	score=77 EG2=3.3e+04 E=0.0075
TCONS_00004169	-8	96237708-96238678,96238877-96238973,96239358-96239431,96239531-96239943	4168 0 28 + 1555 CTTCTGGTGTGTCTGAAGACAGCGACAG	ENSRNOT00000071239	1+	86873003	86889208	ENSRNOT00000071239 14325 28 - 16206 CTTCTGGTGTGTCTGAAGACAGAGACAG	score=76 EG2=4.8e+04 E=0.011
TCONS_00004171	-8	96237708-96238678,96239358-96239431,96239531-96239586,96239924-96239953	4169 0 28 + 1131 CTTCTGGTGTGTCTGAAGACAGCGACAG	ENSRNOT00000071239	1+	86873003	86889208	ENSRNOT00000071239 14325 28 - 16206 CTTCTGGTGTGTCTGAAGACAGAGACAG	score=76 EG2=4.8e+04 E=0.011
TCONS_00004170	-8	96237708-96238678,96238877-96239431,96239531-96239586,96239924-96239953	4170 0 28 + 1612 CTTCTGGTGTGTCTGAAGACAGCGACAG	ENSRNOT00000071239	1+	86873003	86889208	ENSRNOT00000071239 14325 28 - 16206 CTTCTGGTGTGTCTGAAGACAGAGACAG	score=76 EG2=4.8e+04 E=0.011
TCONS_00004172	-8	96237708-96238678,96238877-96238973,96239358-96239384,96301984-96302015,96302214-96302310,96302695-96302768,96302868-96302923,96303261-96303293	4171 0 28 + 1387 CTTCTGGTGTGTCTGAAGACAGCGACAG	ENSRNOT00000071239	1+	86873003	86889208	ENSRNOT00000071239 14325 28 - 16206 CTTCTGGTGTGTCTGAAGACAGAGACAG	score=76 EG2=4.8e+04 E=0.011
TCONS_00001746	17+	60924624-60927750,60927875-60928264	1745 3450 67 + 3517 GGGGTTGAGGATTTAGCTCAGAGGTAGAGCGCTTGCCTAGCAAGC-CAAGGCCCTGGGTCCGGTCCCC	ENSRNOT00000089385	-1	87729427	87735558	ENSRNOT00000089385 5876 68 + 6132 GGGGCTGGGGATTTAGCTCAGTGGTAGAGCGCTTACCTAGGAAGCGCAAGGCCCTGGGTTCGGTCCCC	score=150 EG2=1.5e-08 E=1.3e-15
TCONS_00003829	7+	137870798-137871244,137871948-137872168	3828 624 44 + 668 GGGGCTGGGGATTTAGCTCAATGGTAGAGCACTTACCTAGGAAG	ENSRNOT00000089385	-1	87729427	87735558	ENSRNOT00000089385 5876 44 + 6132 GGGGCTGGGGATTTAGCTCAGTGGTAGAGCGCTTACCTAGGAAG	score=118 EG2=0.0038 E=3.3e-10
TCONS_00000161	1+	198724781-198725164,198726922-198727091,198728122-198728234,198728356-198729334	160 1565 81 + 1646 GGGTTTGTGATTTAGTACAATGGTAGAGTGCTTGCCTTTCAAACGTAAGGCCCTAGGTTCAGTTCCTACCACAGGAGGAAG	ENSRNOT00000089385	-1	87729427	87735558	ENSRNOT00000089385 5877 81 + 6132 GGGCTGGGGATTTAGCTCAGTGGTAGAGCGCTTACCTAGGAAGCGCAAGGCCCTGGGTTCGGTCCCCAGCTCCGAAAAAAA	score=109 EG2=0.13 E=1.1e-08
TCONS_00003084	4+	179010193-179010869,179010977-179012052	3083 1579 70 + 1753 GGGCTGGGAATGTAGCTCAGTGGGAGAGGGCTTGTCTAGCATGTAGGAAGCCCTGGGTTTAATCCTCGGC	ENSRNOT00000089385	-1	87729427	87735558	ENSRNOT00000089385 5877 70 + 6132 GGGCTGGGGATTTAGCTCAGTGGTAGAGCGCTTACCTAGGAAGCGCAAGGCCCTGGGTTCGGTCCCCAGC	score=109 EG2=0.13 E=1.1e-08
TCONS_00002621	3+	7242776-7242999,7243020-7243302	2620 195 31 + 507 GGGTTGGGGATTTAGCTCAGTGGTAGAGCGC	ENSRNOT00000089385	-1	87729427	87735558	ENSRNOT00000089385 5877 31 + 6132 GGGCTGGGGATTTAGCTCAGTGGTAGAGCGC	score=97 EG2=14 E=1.2e-06
TCONS_00003401	-5	140638049-140638249,140638552-140639818	3400 1434 34 + 1468 GGGGTTGGGGAATTAGCTCAGTGGTAGAGCGCTT	ENSRNOT00000089385	-1	87729427	87735558	ENSRNOT00000089385 5876 34 + 6132 GGGGCTGGGGATTTAGCTCAGTGGTAGAGCGCTT	score=97 EG2=14 E=1.2e-06
TCONS_00000602	-1	276617190-276625979,276626238-276637516	601 189 35 + 20069 GGGGTTGGGAATTTGGCTCAGTGGTAGAGCGCTTG	ENSRNOT00000089385	-1	87729427	87735558	ENSRNOT00000089385 5876 35 + 6132 GGGGCTGGGGATTTAGCTCAGTGGTAGAGCGCTTA	score=95 EG2=30 E=2.6e-06
TCONS_00000469	-1	184042722-184043468,184043519-184045296	468 1574 40 + 2525 GGGGGCTGAGGATATAGCTCAGTGGGAGAGCTCTTACCTA	ENSRNOT00000089385	-1	87729427	87735558	ENSRNOT00000089385 5875 40 + 6132 GGGGGCTGGGGATTTAGCTCAGTGGTAGAGCGCTTACCTA	score=90 EG2=2.1e+02 E=1.8e-05
TCONS_00002852	-3	125500855-125501012,125503315-125503381	2851 7 29 + 225 GGGGTTGGGGATTTAGCTCAGTGGTGGGG	ENSRNOT00000089385	-1	87729427	87735558	ENSRNOT00000089385 5876 29 + 6132 GGGGCTGGGGATTTAGCTCAGTGGTAGAG	score=87 EG2=6.6e+02 E=5.8e-05
TCONS_00001715	17+	23818143-23820406,23820599-23823631	1714 1816 52 + 5297 GGCTGGAGGTGTGGCTGAGTGGTAGAGAGCTTACCTAACATGCACAAAGCCC	ENSRNOT00000089385	-1	87729427	87735558	ENSRNOT00000089385 5878 52 + 6132 GGCTGGGGATTTAGCTCAGTGGTAGAGCGCTTACCTAGGAAGCGCAAGGCCC	score=78 EG2=2.2e+04 E=0.0019
TCONS_00000621	10+	11289104-11289413,11291868-11292353	620 598 113 + 796 TTTTTTTTTTTTTTTTTTTTTTTGGTTCTTTTTTTTCCGGAGCTGGGGACCGAACCCGCGGCCTTGCGCTTCCTAGGTAAGTGCTCTACCACTGAGCTAAATACCCAGCTCCT	ENSRNOT00000089385	-1	87729427	87735558	ENSRNOT00000089385 146 111 - 6132 TTTTTTATTTTTTATTTTTTTTTGGTTCTTTTTTT--CGGAGCTGGGGACCGAACCCAGGGCCTTGCGCTTCCTAGGTAAGCGCTCTACCACTGAGCTAAATCCCCAGCCCCC	score=244 EG2=1.9e-24 E=1.7e-31
TCONS_00000622	10+	11289546-11289781,11291868-11292353	621 524 113 + 722 TTTTTTTTTTTTTTTTTTTTTTTGGTTCTTTTTTTTCCGGAGCTGGGGACCGAACCCGCGGCCTTGCGCTTCCTAGGTAAGTGCTCTACCACTGAGCTAAATACCCAGCTCCT	ENSRNOT00000089385	-1	87729427	87735558	ENSRNOT00000089385 146 111 - 6132 TTTTTTATTTTTTATTTTTTTTTGGTTCTTTTTTT--CGGAGCTGGGGACCGAACCCAGGGCCTTGCGCTTCCTAGGTAAGCGCTCTACCACTGAGCTAAATCCCCAGCCCCC	score=244 EG2=1.9e-24 E=1.7e-31
TCONS_00002188	2+	53239442-53254498,53288581-53300335	2187 9459 44 + 26812 CTTGGGCAAGCGCTCTACCATTGAGCTAAATCCCCAACCCTTGT	ENSRNOT00000089385	-1	87729427	87735558	ENSRNOT00000089385 215 44 - 6132 CCTAGGTAAGCGCTCTACCACTGAGCTAAATCCCCAGCCCCCGT	score=109 EG2=0.13 E=1.1e-08
TCONS_00003748	7+	70645406-70646131,70646673-70646816	3747 0 65 + 870 GATTGAACCCAGGGCTTTGCACATATTAGGCTAGTACCCTACCACTGGGCTACATAGCCAGCCCC	ENSRNOT00000089385	-1	87729427	87735558	ENSRNOT00000089385 191 65 - 6132 GACCGAACCCAGGGCCTTGCGCTTCCTAGGTAAGCGCTCTACCACTGAGCTAAATCCCCAGCCCC	score=104 EG2=0.89 E=7.8e-08
TCONS_00000546	-1	221199784-221203580,221203727-221204358	545 2031 34 + 4429 GCGCTCTACCGCTGAGCTAAATCCCCAACCCCTG	ENSRNOT00000089385	-1	87729427	87735558	ENSRNOT00000089385 224 34 - 6132 GCGCTCTACCACTGAGCTAAATCCCCAGCCCCCG	score=98 EG2=9.2 E=8e-07
TCONS_00001564	16+	21470478-21470775,21471754-21472269	1563 288 42 + 814 CCTGGGTTCGGGCTCTACCACTGAGCTAAATCCCCAACCCCC	ENSRNOT00000089385	-1	87729427	87735558	ENSRNOT00000089385 215 42 - 6132 CCTAGGTAAGCGCTCTACCACTGAGCTAAATCCCCAGCCCCC	score=97 EG2=14 E=1.2e-06
TCONS_00003641	-6	103216848-103219063,103258509-103262286	3640 4875 78 + 5994 TGGTGCTAGAGAACAAACCCAGGGTTTCCTGTATGTTAGGTAAGCACTCCACGTACTGAGCTATGTCCCCAGCCCCTG	ENSRNOT00000089385	-1	87729427	87735558	ENSRNOT00000089385 181 77 - 6132 CGGAGCTGGGGACCGAACCCAGGGCCTTGCGCTTCCTAGGTAAGCGCTCTAC-CACTGAGCTAAATCCCCAGCCCCCG	score=91 EG2=1.4e+02 E=1.2e-05
TCONS_00001483	-15	18410060-18410076,18471263-18471852	1482 142 72 + 607 GCTGGGGACCAAACCCATGGCCTTGAACATGCCAGCCAAGTACTCTACCTATGAGCTACAGTTCCAGACCTT	ENSRNOT00000089385	-1	87729427	87735558	ENSRNOT00000089385 185 72 - 6132 GCTGGGGACCGAACCCAGGGCCTTGCGCTTCCTAGGTAAGCGCTCTACCACTGAGCTAAATCCCCAGCCCCC	score=83 EG2=3.1e+03 E=0.00027
TCONS_00001861	18+	2894560-2899015,2900218-2900342	1860 3328 72 + 4581 GCTAGGGATTGAACCCAGGGCTTCAGATATTCTAGGCAAACACTGTGCCAACTGAGCTACATCCTCAGCCCC	ENSRNOT00000089385	-1	87729427	87735558	ENSRNOT00000089385 185 71 - 6132 GCTGGGGACCGAACCCAGGGCCTTGCGCTTCCTAGGTAAGCGCTCTACC-ACTGAGCTAAATCCCCAGCCCC	score=83 EG2=3.1e+03 E=0.00027
TCONS_00002258	2+	196110185-196110284,196110307-196111347	2257 887 53 + 1141 TGGGCAAGTGCTCTATCACTGGGTTATGACTCCAACCTTCTTTTAATTGTGTT	ENSRNOT00000089385	-1	87729427	87735558	ENSRNOT00000089385 217 53 - 6132 TAGGTAAGCGCTCTACCACTGAGCTAAATCCCCAGCCCCCGTTCACCTGTGTT	score=83 EG2=3.1e+03 E=0.00027
TCONS_00001967	-18	56708320-56719809,56719892-56721347	1966 8000 40 + 12946 CAATGGGCCCTGAAGGATGTCTTTCCTATGCACTTTCCTC	ENSRNOT00000048677	1+	88078100	88094580	ENSRNOT00000048677 13979 40 + 16481 CAACAGGCTCCGAGGAAGGTCTCTCCTATACACTCTCCCC	score=80 EG2=1e+04 E=0.0024
TCONS_00001981	-18	60698721-60698805,60700244-60702241	1980 388 295 + 2083 TATGTGTGTATGTATGTGTATGTTTGTATATATGTGTATGTATGTGTATATTTGTGTATATATATGTGTGTGTATGTGTGTATATATGTGTGCATATGTGTATATATGTTTATGTTTGTGTTTGTATGCATGTATATGTGTATATGTATGCATGTGTCCATATGGGTCCATGTGTGTATGTGTATGTTTGTGTGTGTATGTATGTATGTGTGTTCATATGTGTGTATGTGTGTATATGTGTGTATGTTTGTTTATGTATGTATATGTGTATATGTGCGTATACATGTGTGTCTGT	ENSRNOT00000048677	1+	88078100	88094580	ENSRNOT00000048677 11377 294 - 16481 CATGTACATACACATATACACACTCATGTGCACATACACACATACTTGCAGTCATGTGCACACACGCACACATACATATGCATATACATGCACATATGTATACACATACACACA-TAATACACATGCATGTACATACACATATACACACCCATGTGCACATACATACAGACACTTGCAGTCTTGTGCACACATATGCACACATACTTGCACACTCAAGCGTACATACATACACATATGCATATACATACACATACATACACATATGCATATACATACACACACATACACACATGC	score=236 EG2=4.4e-23 E=1e-29
TCONS_00001981	-18	60698721-60698805,60700244-60702241	1980 372 307 + 2083 TATGTATGCTCTTATATATGTGTGTATGTATGTGTATGTTTGTATATATGTGTATGTATGTGTATATTTGTGTATATATATGTGTGTGTATGTGTGTATATATGTGTGCATATGTGT---ATATATGTTTATGTTTGTGTTTGTATGCATGTATATGTGTATATGTATGC--ATGTGTCCATATGGGTCCATGTGTGTATGTGTATGTTTGTGTGTGTATGTATGTATGTGTGTTCATATGTGTGTATGTGTGTATATGTGTGTATGTTTGTTTATGTATGTATATGTGTATATGTGCGTATACATGTGTGT	ENSRNOT00000048677	1+	88078100	88094580	ENSRNOT00000048677 11373 312 - 16481 CATGCATGTACATACACATATACACACTCATGTGCACATACACACATACTTGCAGTCATGTGCACACACGCACACATACATATGCATATACATGCACATATGTATACACATACACACATAATACACATGCATGTACATACACATATACACACCCATGTGCACATACATACAGACACTTGCAGTCTTGTGCACACATATGCACACATACTTGCACACTCAAGCGTACATACATACACATATGCATATACATACACATACATACACATATGCATATACATACACACACATACACACATGCATCCACATATACAC	score=220 EG2=2.2e-20 E=5.2e-27
TCONS_00001702	17+	10753864-10756226,10756367-10756511	1701 860 238 + 2508 TGTGTGTGTGTGCTTGTGTATATATATGTGTGTTTATGTGTATGCATGCATATGCACATACATGCATATGCACATATGTGTGTATGTATGTGTGTGCATGTATATGCATGTATGCATATGTGCATGTGTGTAT-GCATGTGAGTGTGTGTACATATGTGT-TATGTGTGTGTATGCATGTATATGCATGGTTATACGTGTGTTTGCACGTGTGTCTATGCATGTCTATGCAGTATGTGTG	ENSRNOT00000048677	1+	88078100	88094580	ENSRNOT00000048677 11137 240 - 16481 CACATGTACACACACACACAGAGCCATACACATGCATGCACACACATGCGCATGCACACACATGCACATGTACACATAAATATACATACATACATACATATACACGCGTGCACATGAACATGCATGCACACATAATACACATACATATACACACTAATGTGCACACACTTGCACACTCATGTGCACACATATATGCATATACATACACATATGTACACACATACACACATAATATACATG	score=167 EG2=2e-11 E=4.7e-18
TCONS_00000386	-1	72896810-72896910,72899149-72899406	385 163 103 + 359 CCAGTGAGGGACTAAGGGTGTGGCTCAGAGGTAAAGCCCCTGCCCAGAATCCCCCAGCGAGGAGGCCTGGTTTGTGGCTCAGTGGTGGAGTACTTACTTAGCA	ENSRNOT00000048677	1+	88078100	88094580	ENSRNOT00000048677 8545 102 - 16481 CCAGTGAGGGGCTGGGGGCGTGGCTCAGTGGTAGAGCCCCTGCCTAGAATCCCCCAGTGAGG-GGCTGGGGGCGTGGCCCAGTGATAGAGTGCTTGTCTAGCA	score=166 EG2=3e-11 E=7e-18
TCONS_00001702	17+	10753864-10756226,10756367-10756511	1701 860 222 + 2508 TGTGTGTGTGTGCTTGTGTATATATATGTGTGTTTATGTGTATGCATGCATATGCACATACATGCAT-----ATGCACATATGTGTGTATGTATGTGTGTGCATGTATATGCATGTATGCATATGTGCATGTGTGTATGCATGTGAGTGTGTGTACATATGTGTTATGTGTGTGTATGCATGTATATGCATGGTTATACGTGTGTTTGCACGTGTGTCTATGCATGT	ENSRNOT00000048677	1+	88078100	88094580	ENSRNOT00000048677 11199 227 - 16481 TGCACATGTACACATAAATATACATACATACATACATATACACGCGTGCACATGAACATGCATGCACACATAATACACATACATATACACACTAATGTGCACACACTTGCACACTCATGTGCACACATATATGCATATACATACACATATGTACACACATACACACATAATATACATGCATGTACATACACATATACACACTCATGTGCACATACACACATACTTGC	score=159 EG2=4.5e-10 E=1.1e-16
TCONS_00001550	16+	7990355-7990790,7995173-7995359,7999257-8002989	1549 4102 118 + 4356 TATATATGTATATATATGTGTGTATATATATGTATATATGTATATATGTATACATGT-GTATATATGTGTGTATATGTATATATGTATATATGTGTATATGTATATATGTATATATGTG	ENSRNOT00000048677	1+	88078100	88094580	ENSRNOT00000048677 11435 119 - 16481 CACACACGCACACATACATATGCATATACATGCACATATGTATACACATACACACATAATACACATGCATGTACATACACATATACACACCCATGTGCACATACATACAGACACTTGCA	score=149 EG2=2.2e-08 E=5.2e-15
TCONS_00001746	17+	60924624-60927750,60927875-60928264	1745 3450 67 + 3517 GGGGTTGAGGATTTAGCTCAGAGGTAGAGCGCTTGCCTAGCAAGC-CAAGGCCCTGGGTCCGGTCCCC	ENSRNOT00000048677	1+	88078100	88094580	ENSRNOT00000048677 1583 68 - 16481 GGGGCTGGGGATTTAGCTCAGTGGTAGAGGGCTTGCCTAGCAAGCGGAAGGCCCTGGGTTCGGTCCCC	score=143 EG2=2.3e-07 E=5.4e-14
TCONS_00003084	4+	179010193-179010869,179010977-179012052	3083 1579 70 + 1753 GGGCTGGGAATGTAGCTCAGTGGGAGAGGGCTTGTCTAGCATGTAGGAAGCCCTGGGTTTAATCCTCGGC	ENSRNOT00000048677	1+	88078100	88094580	ENSRNOT00000048677 1584 70 - 16481 GGGCTGGGGATTTAGCTCAGTGGTAGAGGGCTTGCCTAGCAAGCGGAAGGCCCTGGGTTCGGTCCCCAGC	score=142 EG2=3.4e-07 E=7.9e-14
TCONS_00001985	-18	61999673-62000103,62000180-62000555	1984 332 94 + 807 TATGTGCGTATGTGCGTATGTGTGTGCATGTGTGTATATGTGTGTGCATGTGTGTATATGTGTGTGCATGTGTGTGCATGCACATGCACATGCA	ENSRNOT00000048677	1+	88078100	88094580	ENSRNOT00000048677 11167 94 - 16481 CATGCATGCACACACATGCGCATGCACACACATGCACATGTACACATAAATATACATACATACATACATATACACGCGTGCACATGAACATGCA	score=136 EG2=3.5e-06 E=8.2e-13
TCONS_00001924	18+	80870045-80870476,80870668-80873691	1923 271 92 + 3456 TGCACACATGCACACACTCATGCACATACATGCACACGCATGCACACACGCATGCACACACATGCACACATGCATACACACACATGCACACA	ENSRNOT00000048677	1+	88078100	88094580	ENSRNOT00000048677 11143 92 - 16481 TACACACACACACAGAGCCATACACATGCATGCACACACATGCGCATGCACACACATGCACATGTACACATAAATATACATACATACATACA	score=127 EG2=0.00012 E=2.7e-11
TCONS_00003082	4+	178938837-178938958,179013859-179023009	3082 0 151 + 9273 GTGGGTATATATATGTGTGTGTATATATGTATGTGTATATATGCATATATGTATGTGTGTATACGTATGTGTAAATACTTGTATATGTGTGCATATGTGTATGTGTGTGTATGT-GTGTGTATTGATGTGTGTATGTATGTGTGTATGTGTG	ENSRNOT00000048677	1+	88078100	88094580	ENSRNOT00000048677 11378 152 - 16481 ATGTACATACACATATACACACTCATGTGCACATACACACATACTTGCAGTCATGTGCACACACGCACACATACATATGCATATACATGCACATATGTATACACATACACACATAATACACATGCATGTACATACACATATACACACCCATG	score=126 EG2=0.00017 E=4e-11
TCONS_00001017	12+	24210417-24210585,24210723-24210790	1016 6 219 + 237 TATACACATACACACATGCACACATATATACATGTACATACATACACACATACATATACACATACACATACATGCACACATACATACATACACACATACATGCATACATATATATACACACATATATACATATACACATACACATGCATACATACACACATACACACATACATATACACATACACACATGCACACATATATACATGTACATACATACAC	ENSRNOT00000048677	1+	88078100	88094580	ENSRNOT00000048677 11332 217 - 16481 CATATACATACACATATGTACACACATACACACATA-ATATACATGCATGTACATACACATATACACACTCATGTGCACATACACACATACTTGCAGTCATGTGCACACACGCACACATACATATGCATATACATGCACATATGTATACACATACACACATA-ATACACATGCATGTACATACACATATACACACCCATGTGCACATACATACAGACAC	score=125 EG2=0.00025 E=5.9e-11
TCONS_00003217	-4	178219254-178220768,178220789-178225654	3216 2345 146 + 6381 TGCATACACACATGCACACACATGTGCACATGCACACACACGCACACACACTCACATACATGTGCACATACACACGTGTGCACATGCACACGTGTGCACGTGCGTGCGCACACACACACAGGCATAAACATGTACATGCGTGTACC	ENSRNOT00000048677	1+	88078100	88094580	ENSRNOT00000048677 11381 145 - 16481 TACATACACATATACACACTCATGTGCACATACACACATACTTGCAGTCATGTGCACACACGCACACATACATATGCATATACATGCACATATGTATACACATACACACATA-ATACACATGCATGTACATACACATATACACACC	score=124 EG2=0.00037 E=8.7e-11
TCONS_00001702	17+	10753864-10756226,10756367-10756511	1701 860 140 + 2508 TGTGTGTGTGTGCTTGTGTATATATATGTGTGTTTATGTGTATGCATGCATATGCACATACATGCATATGCACATATGTGTGTATGTATGTGTGTGCATGTATATGCATGTATGCATATGTGCATGTGTGTATGCATGTG	ENSRNOT00000048677	1+	88078100	88094580	ENSRNOT00000048677 11403 139 - 16481 TGTGCACATACACACATACTTGCAGTCATGTGCACACACGCACACATACATATGCATATACATGCACATATGTATACACATACACACATA-ATACACATGCATGTACATACACATATACACACCCATGTGCACATACATA	score=119 EG2=0.0026 E=6.1e-10
TCONS_00003083	4+	178938837-178938948,179013859-179023009	3081 0 141 + 9263 GTGGGTATATATATGTGTGTGTATATATGTATGTGTATATATGCATATATGTATGTGTGTATACGTATGTGTAAATACTTGTATATGTGTGCATATGTGTATGTGTGTGTATTGATGTGTGTATGTATGTGTGTATGTGTG	ENSRNOT00000048677	1+	88078100	88094580	ENSRNOT00000048677 11378 140 - 16481 ATGTACATACACATATACACACTCATGTGCACATACACACATACTTGCAGTCATGTGCACACACGCACACATACATATGCATATACATGCACATATGTATACACATACACACATA-ATACACATGCATGTACATACACATA	score=118 EG2=0.0038 E=9e-10
TCONS_00003671	-6	137119322-137121543,137122187-137122696	3670 788 114 + 2732 TGTGTGCATGTGTGCGTATGTGCGTGTGTGCGTGCGTGTGTGAGCGTGTGTGAGAGTGTGTGTGTGTGTGCGTGTGTGTGTGTGTGTGTGTGTGTGTGTGTGTACACGTGCGCA	ENSRNOT00000048677	1+	88078100	88094580	ENSRNOT00000048677 11137 114 - 16481 CACATGTACACACACACACAGAGCCATACACATGCATGCACACACATGCGCATGCACACACATGCACATGTACACATAAATATACATACATACATACATATACACGCGTGCACA	score=118 EG2=0.0038 E=9e-10
TCONS_00001420	15+	42676890-42678455,42678584-42678640	1419 1036 202 + 1623 GTATGTGCGCGCACACACACACATATATATACATATGTATACACACATGCACACATTCATACACACACATGTACATACACACATGTATACATATGTACA-ATGAACACATGCACATGTATACACACATGCACACATTCATACACACATGCACACACATGTACACGTGCACACACACAGACATATATGTACACACACACACACA	ENSRNOT00000048677	1+	88078100	88094580	ENSRNOT00000048677 11436 202 - 16481 ACACACGCACACATACATATGCATATACATGCACATATGTATACACATACACACATA-ATACACATGCATGTACATACACATATACACACCCATGTGCACATACATACAGACACTTGCAGTCTTGTGCACACATATGCACACATACTTGCACACTCAAGCGTACATACATACACATATGCATATACATACACATACATACACA	score=112 EG2=0.04 E=9.3e-09
TCONS_00003217	-4	178219254-178220768,178220789-178225654	3216 2330 125 + 6381 ATACACATATACACATGCATACACACATGCACACACATGTGCACATGCACACACACGCACACACACTCACATACATGTGCACATACACACGTGTGCACATGCACACGTGTGCACGTGCGTGCGCA	ENSRNOT00000048677	1+	88078100	88094580	ENSRNOT00000048677 11144 125 - 16481 ACACACACACACAGAGCCATACACATGCATGCACACACATGCGCATGCACACACATGCACATGTACACATAAATATACATACATACATACATATACACGCGTGCACATGAACATGCATGCACACA	score=109 EG2=0.13 E=3e-08
TCONS_00004120	-8	46735144-46742759,46743187-46744293	4119 8602 69 + 8723 ACACGCACACACACATGCACACACACACATGCACACACACGCGCGTGCACACACACGTGCACATGCACA	ENSRNOT00000048677	1+	88078100	88094580	ENSRNOT00000048677 11144 69 - 16481 ACACACACACACAGAGCCATACACATGCATGCACACACATGCGCATGCACACACATGCACATGTACACA	score=109 EG2=0.13 E=3e-08
TCONS_00003671	-6	137119322-137121543,137122187-137122696	3670 796 108 + 2732 TGTGTGCGTATGTGCGTGTGTGCGTGCGTGTGTGAGCGTGTGTGAGAGTGTGTGTGTGTGTGCGTGTGTGTGTGTGTGTGTGTGTGTGTGTGTGTACACGTGCGCACG	ENSRNOT00000048677	1+	88078100	88094580	ENSRNOT00000048677 11143 108 - 16481 TACACACACACACAGAGCCATACACATGCATGCACACACATGCGCATGCACACACATGCACATGTACACATAAATATACATACATACATACATATACACGCGTGCACA	score=107 EG2=0.28 E=6.5e-08
TCONS_00003217	-4	178219254-178220768,178220789-178225654	3216 2307 183 + 6381 TACACACACATACACATGAGCGCATACACATATACACATGCATACACACATGCACACACATGTGCACATGCACACACACGCACACACACTCACATACATGTGCACATACACACGTGTGCACATGCACACGTGTGCACGTGCGTGCGCACACACACACAGGCATAAACATGTACATGCGTGTAC	ENSRNOT00000048677	1+	88078100	88094580	ENSRNOT00000048677 11298 182 - 16481 CACACACTTGCACACTCATGTGCACACATATATGCATATACATACACATATGTACACACATACACACATA-ATATACATGCATGTACATACACATATACACACTCATGTGCACATACACACATACTTGCAGTCATGTGCACACACGCACACATACATATGCATATACATGCACATATGTATAC	score=106 EG2=0.41 E=9.6e-08
TCONS_00003217	-4	178219254-178220768,178220789-178225654	3216 2384 106 + 6381 ACGCACACACACTCACATACATGTGCACATACACACGTGTGCACATGCACACGTGTGCACGTGCGTGCGCACACACACACAGGCATAAACATGTACATGCGTGTAC	ENSRNOT00000048677	1+	88078100	88094580	ENSRNOT00000048677 11144 106 - 16481 ACACACACACACAGAGCCATACACATGCATGCACACACATGCGCATGCACACACATGCACATGTACACATAAATATACATACATACATACATATACACGCGTGCAC	score=106 EG2=0.41 E=9.6e-08
TCONS_00000161	1+	198724781-198725164,198726922-198727091,198728122-198728234,198728356-198729334	160 1565 79 + 1646 GGGTTTGTGATTTAGTACAATGGTAGAGTGCTTGCCTTTCAAACGTAAGGCCCTAGGTTCAGTTCCTACCACAGGAGGA	ENSRNOT00000048677	1+	88078100	88094580	ENSRNOT00000048677 1584 79 - 16481 GGGCTGGGGATTTAGCTCAGTGGTAGAGGGCTTGCCTAGCAAGCGGAAGGCCCTGGGTTCGGTCCCCAGCTCCGAAAAA	score=105 EG2=0.6 E=1.4e-07
TCONS_00003217	-4	178219254-178220768,178220789-178225654	3216 2381 84 + 6381 CACACGCACACACACTCACATACATGTGCACATACACACGTGTGCACATGCACACGTGTGCACGTGCGTGCGCACACACACACA	ENSRNOT00000048677	1+	88078100	88094580	ENSRNOT00000048677 11407 84 - 16481 CACATACACACATACTTGCAGTCATGTGCACACACGCACACATACATATGCATATACATGCACATATGTATACACATACACACA	score=105 EG2=0.6 E=1.4e-07
TCONS_00001017	12+	24210417-24210585,24210723-24210790	1016 14 194 + 237 TACACACATGCACACATA-TATACATGTACATACATACACACATACATATACACATACACATACATGCACACATACATACATACACACATACATGCATACATATATATACACACATATATACATATACACATACACATGCATACATACACACATACACACATACATATACACATACACACATGCACACATATATA	ENSRNOT00000048677	1+	88078100	88094580	ENSRNOT00000048677 11350 194 - 16481 TACACACATACACACATAATATACATGCATGTACATACACATATACACACTCATGTGCACATACACACATACTTGCAGTCATGTGCACACACGCACACATACATATGCATATACATGCACATATGTATACACATACACACATA-ATACACATGCATGTACATACACATATACACACCCATGTGCACATACATACA	score=104 EG2=0.89 E=2.1e-07
TCONS_00000671	10+	70438044-70438142,70438895-70438988,70441825-70441926,70442026-70443370	670 1432 103 + 1640 GTGTATGTATGCATGTACGTATGTATGTATGTTTGTATGTAGGTATGTATCTATGTGTGTATGTATGCATGTTTGTATGTAGGTATGCATGCATGTATGTATG	ENSRNOT00000048677	1+	88078100	88094580	ENSRNOT00000048677 11168 103 - 16481 ATGCATGCACACACATGCGCATGCACACACATGCACATGTACACATAAATATACATACATACATACATATACACGCGTGCACATGAACATGCATGCACACATA	score=103 EG2=1.3 E=3.1e-07
TCONS_00000672	10+	70438047-70438988,70441825-70441926,70442026-70443370	671 2181 103 + 2389 GTGTATGTATGCATGTACGTATGTATGTATGTTTGTATGTAGGTATGTATCTATGTGTGTATGTATGCATGTTTGTATGTAGGTATGCATGCATGTATGTATG	ENSRNOT00000048677	1+	88078100	88094580	ENSRNOT00000048677 11168 103 - 16481 ATGCATGCACACACATGCGCATGCACACACATGCACATGTACACATAAATATACATACATACATACATATACACGCGTGCACATGAACATGCATGCACACATA	score=103 EG2=1.3 E=3.1e-07
TCONS_00000673	10+	70440821-70440957,70441825-70441926,70442026-70443370	672 1376 103 + 1584 GTGTATGTATGCATGTACGTATGTATGTATGTTTGTATGTAGGTATGTATCTATGTGTGTATGTATGCATGTTTGTATGTAGGTATGCATGCATGTATGTATG	ENSRNOT00000048677	1+	88078100	88094580	ENSRNOT00000048677 11168 103 - 16481 ATGCATGCACACACATGCGCATGCACACACATGCACATGTACACATAAATATACATACATACATACATATACACGCGTGCACATGAACATGCATGCACACATA	score=103 EG2=1.3 E=3.1e-07
TCONS_00001985	-18	61999673-62000103,62000180-62000555	1984 370 68 + 807 TGTGTGTGCATGTGTGTATATGTGTGTGCATGTGTGTGCATGCACATGCACATGCACACACCTGTGTG	ENSRNOT00000048677	1+	88078100	88094580	ENSRNOT00000048677 11137 68 - 16481 CACATGTACACACACACACAGAGCCATACACATGCATGCACACACATGCGCATGCACACACATGCACA	score=103 EG2=1.3 E=3.1e-07
TCONS_00001017	12+	24210417-24210585,24210723-24210790	1016 32 111 + 237 TATACATGTACATACATACACACATACATATACACATACACATACATGCACACATA----CATACATACACACATACATGCATACATATATATACACACATATATACATATACAC	ENSRNOT00000048677	1+	88078100	88094580	ENSRNOT00000048677 11127 115 - 16481 CACACAAGTTCACATGTACACACACACACAGAGCCATACACATGCATGCACACACATGCGCATGCACACACATGCACATGTACACATAAATATACATACATACATACATATACAC	score=102 EG2=1.9 E=4.6e-07
TCONS_00001017	12+	24210417-24210585,24210723-24210790	1016 4 215 + 237 CATATACACATACACACATGCACACATATATACATGTACATACATACACACATACATATACACATACACATACATGCACACATACATACATACACACATACATGCATACATATATATACACACATATATACATATACACATACACATGCATACATACACACATACACACATACATATACACAT-ACACACATGCACACATATATACATGTACATAC	ENSRNOT00000048677	1+	88078100	88094580	ENSRNOT00000048677 11187 213 - 16481 CATGCACACACATGCACATGTACACATAAATATACATACATACATACATATACACGCGTGCACATGAACATGCATGCACACATA---ATACACATACATATACACACTAATGTGCACACACTTGCACACTCATGTGCACACATATATGCATATACATACACATATGTACACACATACACACATAATATACATGCATGTACATACACATATACACAC	score=101 EG2=2.9 E=6.7e-07
TCONS_00001017	12+	24210417-24210585,24210723-24210790	1016 74 99 + 237 TACATGCACACATACATACATACACACATACATGCATACATATATATACACACATATATACATATACACATACACATGCATACATACACACATACACAC	ENSRNOT00000048677	1+	88078100	88094580	ENSRNOT00000048677 11143 99 - 16481 TACACACACACACAGAGCCATACACATGCATGCACACACATGCGCATGCACACACATGCACATGTACACATAAATATACATACATACATACATATACAC	score=100 EG2=4.2 E=9.9e-07
TCONS_00001420	15+	42676890-42678455,42678584-42678640	1419 1024 196 + 1623 GCACACATACAGGTATGTGCGCGCACACACACACATATATATACATATGTATACACACATGCACACATTCATACACACACATGTACATACACACATGTATACATATGTACAATGAACACATGCACATGTATACACACATGCACACATTCATACACACATGCACACACATGTACACGTGCACACACACAGACATATA	ENSRNOT00000048677	1+	88078100	88094580	ENSRNOT00000048677 11299 194 - 16481 ACACACTTGCACACTCATGTGCACACATATATGCATATACATACACATATGTACACACATACACACA-TAATATACATGCATGTACATACACATATACACACTCATGTGC-ACATACACACATACTTGCAGTCATGTGCACACACGCACACATACATATGCATATACATGCACATATGTATACACATACACACATA	score=100 EG2=4.2 E=9.9e-07
TCONS_00001017	12+	24210417-24210585,24210723-24210790	1016 5 231 + 237 ATATACACATACACACATGCACACATATATACATGTACATACATACACACATA---CATATACACATACACATACATGCACACATACATACATACACACATACATGCATACATATATATACACACATATATACATATACACATACACAT-GCATACATACACACATACACACATACATATACACATACACACATGCACACATATATACATGTACATACATACACACATACATATA	ENSRNOT00000048677	1+	88078100	88094580	ENSRNOT00000048677 11218 235 - 16481 ATACATACATACATACATATACACGCGTGCACATGAACATGCATGCACACATAATACACATACATATACACACTAATGTGCACACACTTGCACACTCATGTGCACACATATATGCATATACATACACATATGTACACACATACACACATAATATACATGCATGTACATACACATATACACACTCATGTGCACATACACACATACTTGCAGTCATGTGCACACACGCACACATACA	score=99 EG2=6.2 E=1.5e-06
TCONS_00001017	12+	24210417-24210585,24210723-24210790	1016 24 163 + 237 CACACATATATACATGTACATACATACACACATACATATACACATACACATACATGCACACATACATACATACACACATACATGCATACATATATATACACACATATATACATATACACATACACATGCATACATACACACAT-ACACACATACATATACACAT	ENSRNOT00000048677	1+	88078100	88094580	ENSRNOT00000048677 11127 164 - 16481 CACACAAGTTCACATGTACACACACACACAGAGCCATACACATGCATGCACACACATGCGCATGCACACACATGCACATGTACACATAAATATACATACATACATACATATACACGCGTGCACATGAACATGCATGCACACATAATACACATACATATACACAC	score=99 EG2=6.2 E=1.5e-06
TCONS_00001702	17+	10753864-10756226,10756367-10756511	1701 905 95 + 2508 ATGCATATGCACATACATGCATATGCACATATGTGTGTATGTATGTGTGTGCATGTATATGCATGTATGCATATGTGCATGTGTGTATGCATGTG	ENSRNOT00000048677	1+	88078100	88094580	ENSRNOT00000048677 11271 95 - 16481 ATACACATACATATACACACTAATGTGCACACACTTGCACACTCATGTGCACACATATATGCATATACATACACATATGTACACACATACACACA	score=99 EG2=6.2 E=1.5e-06
TCONS_00001420	15+	42676890-42678455,42678584-42678640	1419 1060 178 + 1623 ATATATACATATGTATACACACATGCACACATTCATACACACACATGTACATACACACATGTATACATATGTACA-ATGAACACATGCACATGTATACACACATGCACACATTCATACACACATGCACACACATGTACACGTGCACACACACAGACATATATGTACACACACACACACA	ENSRNOT00000048677	1+	88078100	88094580	ENSRNOT00000048677 11271 178 - 16481 ATACACATACATATACACACTAATGTGCACACACTTGCACACTCATGTGCACACATATATGCATATACATACACATATGTACACACATACACACATA-ATATACATGCATGTACATACACATATACACACTCATGTGCACATACACACATACTTGCAGTCATGTGCACACACGCACACA	score=98 EG2=9.2 E=2.2e-06
TCONS_00003969	8+	36303802-36303968,36304044-36305277	3968 56 152 + 1401 CACATACAGACACACACATGCACATATATATATATATATATATACCCATATACACACACATGCACACAAATTCACACACACATATACACATACCCATACACACACATACACACATACACACATATATATACCCATATACACACACATACACA	ENSRNOT00000048677	1+	88078100	88094580	ENSRNOT00000048677 11298 151 - 16481 CACACACTTGCACACTCATGTGCACACATATATGCATATACATACACATATGTACACACATACACACATAAT-ATACATGCATGTACATACACATATACACACTCATGTGCACATACACACATACTTGCAGTCATGTGCACACACGCACACA	score=98 EG2=9.2 E=2.2e-06
TCONS_00003217	-4	178219254-178220768,178220789-178225654	3216 2361 117 + 6381 CACACATGTGCACATGCACACACACGCACACACACTCACATACATGTGCACATACACACGTGTGCACATGCACACGTGTGCACGTGCGTGCGCACACACACACAGGCATAAACATGT	ENSRNOT00000048677	1+	88078100	88094580	ENSRNOT00000048677 11127 117 - 16481 CACACAAGTTCACATGTACACACACACACAGAGCCATACACATGCATGCACACACATGCGCATGCACACACATGCACATGTACACATAAATATACATACATACATACATATACACGC	score=97 EG2=14 E=3.2e-06
TCONS_00003081	4+	178576665-178585659,178585912-178586176	3080 8969 69 + 9260 ACACACACACACATGCATATGCACAGGTACACACACACATAGACAAGCACACACATGCACAGGTACACA	ENSRNOT00000048677	1+	88078100	88094580	ENSRNOT00000048677 11144 69 - 16481 ACACACACACACAGAGCCATACACATGCATGCACACACATGCGCATGCACACACATGCACATGTACACA	score=96 EG2=20 E=4.7e-06
TCONS_00003217	-4	178219254-178220768,178220789-178225654	3216 2313 134 + 6381 CACATACACATGAGCGCATACACATATACACATGCATACACACATGCACACACATGTGCACATGCACACACACGCACACACACTCACATACATGTGCACATACACACGTGTGCACATGCACACGTGTGCACGTG	ENSRNOT00000048677	1+	88078100	88094580	ENSRNOT00000048677 11137 132 - 16481 CACATGTACACACACACACAGAGCCATACACATGCATGCACACACATGCGCATGCACACACATGCACATGTACACATAAATAT--ACATACATACATACATATACACGCGTGCACATGAACATGCATGCACACA	score=96 EG2=20 E=4.7e-06
TCONS_00004120	-8	46735144-46742759,46743187-46744293	4119 8592 61 + 8723 ACACACACACACACGCACACACACATGCACACACACACATGCACACACACGCGCGTGCACA	ENSRNOT00000048677	1+	88078100	88094580	ENSRNOT00000048677 11144 61 - 16481 ACACACACACACAGAGCCATACACATGCATGCACACACATGCGCATGCACACACATGCACA	score=96 EG2=20 E=4.7e-06
TCONS_00001017	12+	24210417-24210585,24210723-24210790	1016 12 219 + 237 CATACACACATGCACACATATATACATGTACATACATACACACATACATATACACATACACATACATGCACACATACATACATACACACATACATGCATACATATATATACACACATATATACATATACACATACACATGCATACATACACACATACACACATACATATACACATACACACATGCACACATATATACATGTACATACATACACACATAC	ENSRNOT00000048677	1+	88078100	88094580	ENSRNOT00000048677 11308 217 - 16481 CACACTCATGTGCACACATATATGCATATACATACACATATGTACACACATACACACATA-ATATACATGCATGTACATACACATATACACACTCATGTGCACATACACACATACTTGCAGTCATGTGCACACACGCACACATACATATGCATATACATGCACATATGTATACACATACACACATA-ATACACATGCATGTACATACACATATACACAC	score=95 EG2=30 E=7e-06
TCONS_00002852	-3	125500855-125501012,125503315-125503381	2851 7 31 + 225 GGGGTTGGGGATTTAGCTCAGTGGTGGGGGG	ENSRNOT00000048677	1+	88078100	88094580	ENSRNOT00000048677 1583 31 - 16481 GGGGCTGGGGATTTAGCTCAGTGGTAGAGGG	score=95 EG2=30 E=7e-06
TCONS_00001924	18+	80870045-80870476,80870668-80873691	1923 289 74 + 3456 CATGCACATACATGCACACGCATGCACACACGCATGCACACACATGCACACATGCATACACACACATGCACACA	ENSRNOT00000048677	1+	88078100	88094580	ENSRNOT00000048677 11139 74 - 16481 CATGTACACACACACACAGAGCCATACACATGCATGCACACACATGCGCATGCACACACATGCACATGTACACA	score=93 EG2=64 E=1.5e-05
TCONS_00003217	-4	178219254-178220768,178220789-178225654	3216 2293 194 + 6381 CACATACACACACATACACACACATACACATGAGCGCATACACATATACACATGCATACACACATGCACACACATGTGCACATGCACACACACGCACACACACTCACATACATGTGCACATACACACGTGTGCACATGCACACGTGTGCACGTGCGTGCGCACACACACACAGGCATAAACATGTACATGCGTG	ENSRNOT00000048677	1+	88078100	88094580	ENSRNOT00000048677 11175 193 - 16481 CACACACATGCGCATGCACACACATGCACATGTACACATAAATATACATACATACATACATATACACGCGTGCACATGAACATGCATGCACACATA-ATACACATACATATACACACTAATGTGCACACACTTGCACACTCATGTGCACACATATATGCATATACATACACATATGTACACACATACACACATA	score=93 EG2=64 E=1.5e-05
TCONS_00003217	-4	178219254-178220768,178220789-178225654	3216 2328 161 + 6381 GCATACACATATACACATGCATACACACATGCACACACATGTGCA--CATGCACACACACGCACACACACTCACATACATGTGCACATACACACGTGTGCACATGCACACGT-GTGCACGTGCGTGCGCACACACACACAGGCATAAACATGTACATGCGTGTA	ENSRNOT00000048677	1+	88078100	88094580	ENSRNOT00000048677 11382 162 - 16481 ACATACACATATACACACTCATGTGCACATACACACATACTTGCAGTCATGTGCACACACGCACACATA--CATATGCATATACATGCACATATGTATACACATACACACATAATACACATGCATGTACATACACATATACACACCCATGTGCACATACATACA	score=93 EG2=64 E=1.5e-05
TCONS_00000724	10+	103674267-103675443,103675569-103676517	723 1172 72 + 2126 GGGGGGCCACGAGTGTGGTTCCGTGGTCGAGTCCTTGCCTAGCGTGTGTGAGGCCCTGAATTCAGTCCTCAG	ENSRNOT00000048677	1+	88078100	88094580	ENSRNOT00000048677 1581 72 - 16481 AGGGGGCTGGGGATTTAGCTCAGTGGTAGAGGGCTTGCCTAGCAAGCGGAAGGCCCTGGGTTCGGTCCCCAG	score=92 EG2=95 E=2.2e-05
TCONS_00001017	12+	24210417-24210585,24210723-24210790	1016 48 115 + 237 TACACACATACATATACACATACACATACATGCACACATACATACATACACACATACATGCATACATATATATACACACATATATACATATACACATACACATGCATACATACAC	ENSRNOT00000048677	1+	88078100	88094580	ENSRNOT00000048677 11435 114 - 16481 CACACACGCACACATACATATGCATATACATGCACATATGTATACACATACACACATA-ATACACATGCATGTACATACACATATACACACCCATGTGCACATACATACAGACAC	score=92 EG2=95 E=2.2e-05
TCONS_00002301	2+	243142757-243142917,243142993-243143516	2300 140 49 + 685 CACACGTGCACACACACACACATCCATACATAAACATGCACACATGTGC	ENSRNOT00000048677	1+	88078100	88094580	ENSRNOT00000048677 11137 49 - 16481 CACATGTACACACACACACAGAGCCATACACATGCATGCACACACATGC	score=92 EG2=95 E=2.2e-05
TCONS_00003217	-4	178219254-178220768,178220789-178225654	3216 2334 109 + 6381 ACATATACACATGCATACACACATGCACACACATGTGCACATGCACACACACGCACACACACTCACATACATGTGCACATACACACGTGTGCACATGCACACGTGTGCA	ENSRNOT00000048677	1+	88078100	88094580	ENSRNOT00000048677 11382 109 - 16481 ACATACACATATACACACTCATGTGCACATACACACATACTTGCAGTCATGTGCACACACGCACACATACATATGCATATACATGCACATATGTATACACATACACACA	score=90 EG2=2.1e+02 E=4.9e-05
TCONS_00003636	-6	101677629-101683234,101683360-101686267	3635 2326 71 + 8514 TGTGTGTTTGTGTGTGTGTGTGTGTGTGTACATACATATATATATATATACATACATACATACATACATAC	ENSRNOT00000048677	1+	88078100	88094580	ENSRNOT00000048677 11171 71 - 16481 CATGCACACACATGCGCATGCACACACATGCACATGTACACATAAATATACATACATACATACATATACAC	score=90 EG2=2.1e+02 E=4.9e-05
TCONS_00003829	7+	137870798-137871244,137871948-137872168	3828 624 44 + 668 GGGGCTGGGGATTTAGCTCAATGGTAGAGCACTTACCTAGGAAG	ENSRNOT00000048677	1+	88078100	88094580	ENSRNOT00000048677 1583 44 - 16481 GGGGCTGGGGATTTAGCTCAGTGGTAGAGGGCTTGCCTAGCAAG	score=90 EG2=2.1e+02 E=4.9e-05
TCONS_00001420	15+	42676890-42678455,42678584-42678640	1419 1139 96 + 1623 ACACATGCACATGTATACACACATGCACACATTCATACACACATGCACACACATGTACACGTGCACACACACAGACATATATGTACACACACACAC	ENSRNOT00000048677	1+	88078100	88094580	ENSRNOT00000048677 11146 96 - 16481 ACACACACACAGAGCCATACACATGCATGCACACACATGCGCATGCACACACATGCACATGTACACATAAATATACATACATACATACATATACAC	score=89 EG2=3e+02 E=7.2e-05
TCONS_00001924	18+	80870045-80870476,80870668-80873691	1923 278 61 + 3456 ATGCACACACTCATGCACATACATGCACACGCATGCACACACGCATGCACACACATGCACA	ENSRNOT00000048677	1+	88078100	88094580	ENSRNOT00000048677 11144 61 - 16481 ACACACACACACAGAGCCATACACATGCATGCACACACATGCGCATGCACACACATGCACA	score=89 EG2=3e+02 E=7.2e-05
TCONS_00000602	-1	276617190-276625979,276626238-276637516	601 189 35 + 20069 GGGGTTGGGAATTTGGCTCAGTGGTAGAGCGCTTG	ENSRNOT00000048677	1+	88078100	88094580	ENSRNOT00000048677 1583 35 - 16481 GGGGCTGGGGATTTAGCTCAGTGGTAGAGGGCTTG	score=88 EG2=4.5e+02 E=0.00011
TCONS_00003636	-6	101677629-101683234,101683360-101686267	3635 2326 67 + 8514 TGTGTGTTTGTGTGTGTGTGTGTGTGTGTACATACATATATATATATATACATACATACATACATAC	ENSRNOT00000048677	1+	88078100	88094580	ENSRNOT00000048677 11175 67 - 16481 CACACACATGCGCATGCACACACATGCACATGTACACATAAATATACATACATACATACATATACAC	score=88 EG2=4.5e+02 E=0.00011
TCONS_00002621	3+	7242776-7242999,7243020-7243302	2620 195 31 + 507 GGGTTGGGGATTTAGCTCAGTGGTAGAGCGC	ENSRNOT00000048677	1+	88078100	88094580	ENSRNOT00000048677 1584 31 - 16481 GGGCTGGGGATTTAGCTCAGTGGTAGAGGGC	score=87 EG2=6.6e+02 E=0.00016
TCONS_00003217	-4	178219254-178220768,178220789-178225654	3216 2420 63 + 6381 GTGTGCACATGCACACGTGTGCACGTGCGTGCGCACACACACACAGGCATAAACATGTACATG	ENSRNOT00000048677	1+	88078100	88094580	ENSRNOT00000048677 11144 63 - 16481 ACACACACACACAGAGCCATACACATGCATGCACACACATGCGCATGCACACACATGCACATG	score=87 EG2=6.6e+02 E=0.00016
TCONS_00003401	-5	140638049-140638249,140638552-140639818	3400 1434 34 + 1468 GGGGTTGGGGAATTAGCTCAGTGGTAGAGCGCTT	ENSRNOT00000048677	1+	88078100	88094580	ENSRNOT00000048677 1583 34 - 16481 GGGGCTGGGGATTTAGCTCAGTGGTAGAGGGCTT	score=87 EG2=6.6e+02 E=0.00016
TCONS_00003450	6+	7045754-7046042,7046101-7046225	3449 39 71 + 414 GTGTGTGTGTGTGTGTGTGTGTGTGTGTGTGTACACGTGCATGTGCACGCGCACAAGTGCGCACGTGCATG	ENSRNOT00000048677	1+	88078100	88094580	ENSRNOT00000048677 11142 71 - 16481 GTACACACACACACAGAGCCATACACATGCATGCACACACATGCGCATGCACACACATGCACATGTACACA	score=87 EG2=6.6e+02 E=0.00016
TCONS_00004120	-8	46735144-46742759,46743187-46744293	4119 8604 69 + 8723 ACGCACACACACATGCACACACACACATGCACACACACGCGCGTGCACACACACGTGCACATGCACACA	ENSRNOT00000048677	1+	88078100	88094580	ENSRNOT00000048677 11144 69 - 16481 ACACACACACACAGAGCCATACACATGCATGCACACACATGCGCATGCACACACATGCACATGTACACA	score=86 EG2=9.8e+02 E=0.00023
TCONS_00001111	13+	42902689-42908290,42908532-42913721	1110 9352 51 + 10792 ACACACACACACAGAGGCATGCCCATACATACATGCACATGCACGAGTATG	ENSRNOT00000048677	1+	88078100	88094580	ENSRNOT00000048677 11144 51 - 16481 ACACACACACACAGAGCCATACACATGCATGCACACACATGCGCATGCACA	score=85 EG2=1.4e+03 E=0.00034
TCONS_00001924	18+	80870045-80870476,80870668-80873691	1923 221 153 + 3456 CATATACATTCACCCACATATATGCACTTGCGTACACACACATACATGCATGCACACATGCACACACTCATGCACATACATGCACACGCATGCACACACGCATGCACACACATGCACACATGCATACACACACATGCACACACACATGCACAC	ENSRNOT00000048677	1+	88078100	88094580	ENSRNOT00000048677 11161 152 - 16481 CATACACATGCATGCACACACATGCGCATGCACACACATGCACATGTACACATAAATATACATACATACATACATATACACGCGTGCACATGAACATGCATGCACACATA-ATACACATACATATACACACTAATGTGCACACACTTGCACAC	score=85 EG2=1.4e+03 E=0.00034
TCONS_00001017	12+	24210417-24210585,24210723-24210790	1016 11 219 + 237 ACATACACACATGCACACATATATACATGTACATACATACACACATACATATACACATACACATACATGCACACATACATACATACACACATACATGCATACATATATATACACACATATATACATATACACATACACATGCATACATACACACATACACACATACATATACACATACACACATGCACACATATATACATGTACATACATACACACATA	ENSRNOT00000048677	1+	88078100	88094580	ENSRNOT00000048677 11273 218 - 16481 ACACATACATATACACACTAATGTGCACACACTTGCACACTCATGTGCACACATATATGCATATACATACACATATGTACACACATACACACATA-ATATACATGCATGTACATACACATATACACACTCATGTGCACATACACACATACTTGCAGTCATGTGCACACACGCACACATACATATGCATATACATGCACATATGTATACACATACACACA	score=84 EG2=2.1e+03 E=0.0005
TCONS_00001017	12+	24210417-24210585,24210723-24210790	1016 125 98 + 237 ACATATATACATATACACATACACATGCATACATACACACATACACACATACATATACACATACACACATGCACACATATATACATGTACATACATAC	ENSRNOT00000048677	1+	88078100	88094580	ENSRNOT00000048677 11144 98 - 16481 ACACACACACACAGAGCCATACACATGCATGCACACACATGCGCATGCACACACATGCACATGTACACATAAATATACATACATACATACATATACAC	score=84 EG2=2.1e+03 E=0.0005
TCONS_00001924	18+	80870045-80870476,80870668-80873691	1923 210 125 + 3456 ACAAGCACACACATATACATTCACCCACATATATGCACTTGCGTACACACACATACATGCATGCACACATGCACACACTCATGCACATACATGCACACGCATGCACACACGCATGCACACACATG	ENSRNOT00000048677	1+	88078100	88094580	ENSRNOT00000048677 11144 125 - 16481 ACACACACACACAGAGCCATACACATGCATGCACACACATGCGCATGCACACACATGCACATGTACACATAAATATACATACATACATACATATACACGCGTGCACATGAACATGCATGCACACA	score=83 EG2=3.1e+03 E=0.00074
TCONS_00001924	18+	80870045-80870476,80870668-80873691	1923 275 62 + 3456 CACATGCACACACTCATGCACATACATGCACACGCATGCACACACGCATGCACACACATGCA	ENSRNOT00000048677	1+	88078100	88094580	ENSRNOT00000048677 11137 62 - 16481 CACATGTACACACACACACAGAGCCATACACATGCATGCACACACATGCGCATGCACACACA	score=83 EG2=3.1e+03 E=0.00074
TCONS_00003969	8+	36303802-36303968,36304044-36305277	3968 164 134 + 1401 CACACATACACACATATATATACCCATATACACACACATACACACA-AATTCACACACATATACATATACCCATACACACACATATACCCATACACACACACATTCACACACACACACACACATACACATCCATA	ENSRNOT00000048677	1+	88078100	88094580	ENSRNOT00000048677 11320 135 - 16481 CACACATATATGCATATACATACACATATGTACACACATACACACATAATATACATGCATGTACATACACATATACACACTCATGTGCACATACACACATACTTGCAGTCATGTGCACACACGCACACATACATA	score=83 EG2=3.1e+03 E=0.00074
TCONS_00001420	15+	42676890-42678455,42678584-42678640	1419 1059 76 + 1623 TATATATACATATGTATACACACATGCACACATTCATACACACACATGTACATACACACATGTATACATATGTACA	ENSRNOT00000048677	1+	88078100	88094580	ENSRNOT00000048677 11137 76 - 16481 CACATGTACACACACACACAGAGCCATACACATGCATGCACACACATGCGCATGCACACACATGCACATGTACACA	score=81 EG2=6.9e+03 E=0.0016
TCONS_00001775	-17	8429633-8429737,8431587-8437234	1774 3176 44 + 5753 AGCTGAGCGGGTTGGGGATGCAGGTTGTTGGCGGAGGGCTTGCC	ENSRNOT00000048677	1+	88078100	88094580	ENSRNOT00000048677 1576 44 - 16481 AGCTGAGGGGGCTGGGGATTTAGCTCAGTGGTAGAGGGCTTGCC	score=80 EG2=1e+04 E=0.0024
TCONS_00003560	-6	9687914-9691105,9691377-9694491	3559 7 43 + 6307 GCATGCGTGCGCGTGCGTGTGCACACATACACACATACACACA	ENSRNOT00000048677	1+	88078100	88094580	ENSRNOT00000048677 11170 43 - 16481 GCATGCACACACATGCGCATGCACACACATGCACATGTACACA	score=80 EG2=1e+04 E=0.0024
TCONS_00001420	15+	42676890-42678455,42678584-42678640	1419 1031 61 + 1623 TACAGGTATGTGCGCGCACACACACACATATATATACATATGTATACACACATGCACACAT	ENSRNOT00000048677	1+	88078100	88094580	ENSRNOT00000048677 11175 61 - 16481 CACACACATGCGCATGCACACACATGCACATGTACACATAAATATACATACATACATACAT	score=79 EG2=1.5e+04 E=0.0035
TCONS_00001420	15+	42676890-42678455,42678584-42678640	1419 1055 175 + 1623 CACATATATATACATATGTATACACACATGCACACATTCATACACACACATGTACATACACACATGTATACATATGTACAATGAACACATGCACATGTATACACACATGCACACATTCATACACACATGCACACACATGTACACGTGCACACACACAGACATATATGTACACACA	ENSRNOT00000048677	1+	88078100	88094580	ENSRNOT00000048677 11320 171 - 16481 CACACATATATGCATATACATACACATATGTACACACATACACACATA-ATATACATGCATGTACATACACATATACACACT---CATGTGCACATACACACATACTTGCAGTCATGTGCACACACGCACACATACATATGCATATACATGCACATATGTATACACATACACACA	score=79 EG2=1.5e+04 E=0.0035
TCONS_00002255	2+	189241320-189241438,189241473-189244083	2254 2490 216 + 2730 CACACATGCACACACATACATATCTACACATACATGCATACACACACATACACACATATAAACTTAGGCAGACATACACATATATACATATACACATGCATACACATAACCACACATGCGCACACATATACACATACATTTATACACACATGCACATACATACATACACGTACACAGGCATGCACATACACACACATACATACACACATACATATA	ENSRNOT00000048677	1+	88078100	88094580	ENSRNOT00000048677 11435 213 - 16481 CACACACGCACACATACATATGCATATACATGCACATATGTATACACATACACACATA-ATACACATGCATGTACATACACATATACACACCCATGTGCACATACATA--CAGACACTTGCAGTCTTGTGCACACATATGCACACATACTTGCACACTCAAGCGTACATACATACACATATGCATATACATACACATACATACACATATGCATATA	score=79 EG2=1.5e+04 E=0.0035
TCONS_00001420	15+	42676890-42678455,42678584-42678640	1419 1071 141 + 1623 TGTATACACACATGCACACATTCATACACACACATGTACATACACACATGTATACATATGTACA-ATGAACACATGCACATGTATACACACATGCACACATTCATACACACATGCACACACATGTACACGTGCACACACACA	ENSRNOT00000048677	1+	88078100	88094580	ENSRNOT00000048677 11407 141 - 16481 CACATACACACATACTTGCAGTCATGTGCACACACGCACACATACATATGCATATACATGCACATATGTATACACATACACACATA-ATACACATGCATGTACATACACATATACACACCCATGTGCACATACATACAGACA	score=78 EG2=2.2e+04 E=0.0052
TCONS_00001420	15+	42676890-42678455,42678584-42678640	1419 1050 83 + 1623 ACACACACATATATATACATATGTATACACACATGCACACATTCATACACACACATGTACATACACACATGTATACATATGTA	ENSRNOT00000048677	1+	88078100	88094580	ENSRNOT00000048677 11144 83 - 16481 ACACACACACACAGAGCCATACACATGCATGCACACACATGCGCATGCACACACATGCACATGTACACATAAATATACATACA	score=77 EG2=3.3e+04 E=0.0077
TCONS_00001924	18+	80870045-80870476,80870668-80873691	1923 316 55 + 3456 ACACGCATGCACACACATGCACACATGCATACACACACATGCACACACACATGCA	ENSRNOT00000048677	1+	88078100	88094580	ENSRNOT00000048677 11144 55 - 16481 ACACACACACACAGAGCCATACACATGCATGCACACACATGCGCATGCACACACA	score=77 EG2=3.3e+04 E=0.0077
TCONS_00003217	-4	178219254-178220768,178220789-178225654	3216 2302 161 + 6381 ACACATACACACACATACACATGAGCGCATACACATATACACATGCATACACACATGCACACACATGTGCACATGCACACACACGCACACACACTCACATACATGTGCA-CATACACACGTGTGCACATGCACACGTGTGCACGTGCGTGCGCACACACACA	ENSRNOT00000048677	1+	88078100	88094580	ENSRNOT00000048677 11382 162 - 16481 ACATACACATATACACACTCATGTGCACATACACACATACTTGCAGTCATGTGCACACACGCACACATACATATGCATATACATGCACATATGTATACACATACACACATAATACACATGCATGTACATACACATATACACACCCATGTGCACATACATACA	score=77 EG2=3.3e+04 E=0.0077
TCONS_00004257	9+	53559930-53560968,53560994-53561229	4256 374 80 + 1275 TACATGCATATGTACCCACATATATGCACCTGCATGCACATTCACACCCATGTGCACATGCACCAACACACATCTGTGTG	ENSRNOT00000048677	1+	88078100	88094580	ENSRNOT00000048677 11381 80 - 16481 TACATACACATATACACACTCATGTGCACATACACACATACTTGCAGTCATGTGCACACACGCACACATACATATGCATA	score=77 EG2=3.3e+04 E=0.0077
TCONS_00001420	15+	42676890-42678455,42678584-42678640	1419 1039 62 + 1623 TGTGCGCGCACACACACACATATATATACATATGTATACACACATGCACACATTCATACACA	ENSRNOT00000048677	1+	88078100	88094580	ENSRNOT00000048677 11429 62 - 16481 CATGTGCACACACGCACACATACATATGCATATACATGCACATATGTATACACATACACACA	score=76 EG2=4.8e+04 E=0.011
TCONS_00001967	-18	56708320-56719809,56719892-56721347	1966 1233 110 + 12946 TACATACATACATTCGTACATACATGCATACATACATTCATATGTATATACATTCATACATACACACATTCATATGTACATACATACATACATGCATACATATATAGACA	ENSRNOT00000048677	1+	88078100	88094580	ENSRNOT00000048677 11381 110 - 16481 TACATACACATATACACACTCATGTGCACATACACACATACTTGCAGTCATGTGCACACACGCACACATACATATGCATATACATGCACATATGTATACACATACACACA	score=76 EG2=4.8e+04 E=0.011
TCONS_00002192	2+	53400235-53406151,53406288-53406919	2191 5841 53 + 6549 ACACACACACACACACGCACACACGCATGCACGCACACACGCACGCACAGACA	ENSRNOT00000048677	1+	88078100	88094580	ENSRNOT00000048677 11146 53 - 16481 ACACACACACAGAGCCATACACATGCATGCACACACATGCGCATGCACACACA	score=76 EG2=4.8e+04 E=0.011
TCONS_00002208	2+	102856467-102857460,102857715-102859780	2207 1408 54 + 3060 CATATTTGTACATGCATATACGTGTGCATGTGTGCACAAACAGATGCATACATA	ENSRNOT00000048677	1+	88078100	88094580	ENSRNOT00000048677 11161 54 - 16481 CATACACATGCATGCACACACATGCGCATGCACACACATGCACATGTACACATA	score=76 EG2=4.8e+04 E=0.011
TCONS_00004138	-8	56614187-56614492,56615195-56621562	4136 6595 47 + 6674 TGGAGGGAAGGTTGAGGGAGGAAGGAAGCCCTGGGGGAAGGGGGCTG	ENSRNOT00000047473	1+	98398410	98403218	ENSRNOT00000047473 977 47 - 4809 TGGAGAAAGGGGTAAAAGTGGATCGAAGCCTTGGGGAAAAGAGGCTA	score=77 EG2=3.3e+04 E=0.0022
TCONS_00004137	-8	56614187-56614258,56614961-56621562	4137 6595 47 + 6674 TGGAGGGAAGGTTGAGGGAGGAAGGAAGCCCTGGGGGAAGGGGGCTG	ENSRNOT00000047473	1+	98398410	98403218	ENSRNOT00000047473 977 47 - 4809 TGGAGAAAGGGGTAAAAGTGGATCGAAGCCTTGGGGAAAAGAGGCTA	score=77 EG2=3.3e+04 E=0.0022
TCONS_00001680	17+	1760950-1761004,1766997-1767385	1679 0 53 + 444 GCCCTGGGTTGGGTCCCCAGCTCCGAAAAAAAGAACCAAAAAAAAAAAAAAAA	ENSRNOT00000077427	1+	100378936	100399857	ENSRNOT00000077427 20646 53 + 20922 GCCCTGGGTTCGGTCCCCAGCTCCGAAAAAAAGAACCAAAAAAAAAAAAAAAA	score=140 EG2=7.3e-07 E=2.2e-13
TCONS_00003962	8+	7417182-7417563,7417919-7418814	3961 650 43 + 1278 GCCCTGGGTTCGGTCCCCAGCTCCGAAAAAAAGAGCCAAAAAG	ENSRNOT00000077427	1+	100378936	100399857	ENSRNOT00000077427 20646 43 + 20922 GCCCTGGGTTCGGTCCCCAGCTCCGAAAAAAAGAACCAAAAAA	score=128 EG2=7.8e-05 E=2.3e-11
TCONS_00000161	1+	198724781-198725164,198726922-198727091,198728122-198728234,198728356-198729334	160 1565 81 + 1646 GGGTTTGTGATTTAGTACAATGGTAGAGTGCTTGCCTTTCAAACGTAAGGCCCTAGGTTCAGTTCCTACCACAGGAGGAAG	ENSRNOT00000077427	1+	100378936	100399857	ENSRNOT00000077427 20597 81 + 20922 GGGTTGGGGATTTAGCTCAGTGGTAGAGCGCTTGCCTAGGAAGCGCAAGGCCCTGGGTTCGGTCCCCAGCTCCGAAAAAAA	score=113 EG2=0.027 E=8e-09
TCONS_00000286	1+	222583699-222584099,222584330-222584533	285 477 49 + 605 AGGTCCTGGGTTTGGTCCCCAGCTCCAAAAAAAAGAAAAGAAAAAAAAA	ENSRNOT00000077427	1+	100378936	100399857	ENSRNOT00000077427 20644 49 + 20922 AGGCCCTGGGTTCGGTCCCCAGCTCCGAAAAAAAGAACCAAAAAAAAAA	score=107 EG2=0.28 E=8.3e-08
TCONS_00002701	3+	97905007-97905040,97982485-97983662	2700 0 62 + 1212 CCTGGGTTCGGTCCCCAGCTCCAAAAAAAAAAAAAAAAAAAAAAAAAAAAAAAAAGAGAGAG	ENSRNOT00000077427	1+	100378936	100399857	ENSRNOT00000077427 20648 62 + 20922 CCTGGGTTCGGTCCCCAGCTCCGAAAAAAAGAACCAAAAAAAAAAAAAAAAAAGAAGAAGAA	score=107 EG2=0.28 E=8.3e-08
TCONS_00000602	-1	276617190-276625979,276626238-276637516	601 219 55 + 20069 GCTTGAGGCCCTGGGTTCGGCCCCCAGCTCCTAAAAGAAAGAAAAGAAAAAAAAA	ENSRNOT00000077427	1+	100378936	100399857	ENSRNOT00000077427 20639 55 + 20922 GCGCAAGGCCCTGGGTTCGGTCCCCAGCTCCGAAAAAAAGAACCAAAAAAAAAAA	score=99 EG2=6.2 E=1.9e-06
TCONS_00002819	-3	80451000-80453803,80454422-80454484	2818 2293 52 + 2867 TTCAGTCCCCAGCTCCGAAAAAAAGAAAAAGAAAAAGGAAAAAAAAAAAAGG	ENSRNOT00000077427	1+	100378936	100399857	ENSRNOT00000077427 20654 52 + 20922 TTCGGTCCCCAGCTCCGAAAAAAAGAACCAAAAAAAAAAAAAAAAAAGAAGA	score=94 EG2=44 E=1.3e-05
TCONS_00004386	-9	94988529-94990566,94990719-94993737	4385 3 38 + 5057 TTTGGTCCCCAGCTCCAAAAAAAAGAACCAAAAAAAAA	ENSRNOT00000077427	1+	100378936	100399857	ENSRNOT00000077427 20654 38 + 20922 TTCGGTCCCCAGCTCCGAAAAAAAGAACCAAAAAAAAA	score=93 EG2=64 E=1.9e-05
TCONS_00004495	X-	107642312-107643345,107663549-107663845	4494 468 31 + 1331 CTCTGGGTTCGGTCCTCAGCTCTGAAAAAAA	ENSRNOT00000077427	1+	100378936	100399857	ENSRNOT00000077427 20647 31 + 20922 CCCTGGGTTCGGTCCCCAGCTCCGAAAAAAA	score=89 EG2=3e+02 E=9.1e-05
TCONS_00004496	X-	107642312-107643345,107663671-107664318	4495 468 31 + 1682 CTCTGGGTTCGGTCCTCAGCTCTGAAAAAAA	ENSRNOT00000077427	1+	100378936	100399857	ENSRNOT00000077427 20647 31 + 20922 CCCTGGGTTCGGTCCCCAGCTCCGAAAAAAA	score=89 EG2=3e+02 E=9.1e-05
TCONS_00002054	19+	55097535-55097632,55097810-55101302	2053 3363 49 + 3591 GGTTCAGTCCCCAGCTCCGGAAAAAAAAGGAAAAAAAGAAAAAAGAAAA	ENSRNOT00000077427	1+	100378936	100399857	ENSRNOT00000077427 20652 49 + 20922 GGTTCGGTCCCCAGCTCCGAAAAAAAGAACCAAAAAAAAAAAAAAAAAA	score=88 EG2=4.5e+02 E=0.00013
TCONS_00002578	-20	6281107-6281759,6288110-6288146	2577 0 28 + 690 GTTCGGTCCCCAGCTCCGAAAAAAAGAA	ENSRNOT00000077427	1+	100378936	100399857	ENSRNOT00000077427 20653 28 + 20922 GTTCGGTCCCCAGCTCCGAAAAAAAGAA	score=84 EG2=2.1e+03 E=0.00064
TCONS_00000621	10+	11289104-11289413,11291868-11292353	620 598 114 + 796 TTTTTTTTTTTTTTTTTTTTTTTGGTTCTTTTTTTTCCGGAGCTGGGGACCGAACCCGCGGCCTTGCGCTTCCTAGGTAAGTGCTCTACCACTGAGCTAAATACCCAGCTCCTC	ENSRNOT00000077427	1+	100378936	100399857	ENSRNOT00000077427 216 112 - 20922 TCTTCTTTTTTTTTTTTTTTTTTGGTTCTTTTTTT--CGGAGCTGGGGACCGAACCCAGGGCCTTGCGCTTCCTAGGCAAGCGCTCTACCACTGAGCTAAATCCCCAACCCCTC	score=259 EG2=5.7e-27 E=1.7e-33
TCONS_00000622	10+	11289546-11289781,11291868-11292353	621 524 114 + 722 TTTTTTTTTTTTTTTTTTTTTTTGGTTCTTTTTTTTCCGGAGCTGGGGACCGAACCCGCGGCCTTGCGCTTCCTAGGTAAGTGCTCTACCACTGAGCTAAATACCCAGCTCCTC	ENSRNOT00000077427	1+	100378936	100399857	ENSRNOT00000077427 216 112 - 20922 TCTTCTTTTTTTTTTTTTTTTTTGGTTCTTTTTTT--CGGAGCTGGGGACCGAACCCAGGGCCTTGCGCTTCCTAGGCAAGCGCTCTACCACTGAGCTAAATCCCCAACCCCTC	score=259 EG2=5.7e-27 E=1.7e-33
TCONS_00002188	2+	53239442-53254498,53288581-53300335	2187 9459 42 + 26812 CTTGGGCAAGCGCTCTACCATTGAGCTAAATCCCCAACCCTT	ENSRNOT00000077427	1+	100378936	100399857	ENSRNOT00000077427 285 42 - 20922 CCTAGGCAAGCGCTCTACCACTGAGCTAAATCCCCAACCCCT	score=122 EG2=0.00081 E=2.4e-10
TCONS_00002618	3+	3434140-3434932,3438836-3440340	2617 2232 66 + 2298 ATTTTTTTTCTTTTTCTTTTTTTTTTTTTTTTTTCTTTTTTCGGAGCTGGGGACTGAACCCAGGGC	ENSRNOT00000077427	1+	100378936	100399857	ENSRNOT00000077427 210 66 - 20922 ACTTCTTCTTCTTTTTTTTTTTTTTTTTTGGTTCTTTTTTTCGGAGCTGGGGACCGAACCCAGGGC	score=122 EG2=0.00081 E=2.4e-10
TCONS_00004433	X+	74360917-74361689,74370638-74370721,74410249-74410320,74436920-74442613	4432 6554 69 + 6623 TTCTTTTCTTTTTTTTTTTTTTTTTGGTTCTTTTTTTTTTGGAGCTAGGGACCGAACCCAGGGCCTTGC	ENSRNOT00000077427	1+	100378936	100399857	ENSRNOT00000077427 212 69 - 20922 TTCTTCTTCTTTTTTTTTTTTTTTTTTGGTTCTTTTTTTCGGAGCTGGGGACCGAACCCAGGGCCTTGC	score=120 EG2=0.0018 E=5.3e-10
TCONS_00002764	3+	176746533-176747003,176747404-176750660	2763 1905 49 + 3728 TTTTTTTTTTTTTTTTTTTTTTTTTGGTTCTTTTTTTCGGAGCTGGGGA	ENSRNOT00000077427	1+	100378936	100399857	ENSRNOT00000077427 214 49 - 20922 CTTCTTCTTTTTTTTTTTTTTTTTTGGTTCTTTTTTTCGGAGCTGGGGA	score=119 EG2=0.0026 E=7.8e-10
TCONS_00003405	-5	144852140-144853421,144853676-144854116	3404 227 52 + 1723 TTTTTTTTTTTTTGGTTCTTTTTTTTTGGAGCTGGGGACTGAACCCAGGGCT	ENSRNOT00000077427	1+	100378936	100399857	ENSRNOT00000077427 225 52 - 20922 TTTTTTTTTTTTTTGGTTCTTTTTTTCGGAGCTGGGGACCGAACCCAGGGCC	score=112 EG2=0.04 E=1.2e-08
TCONS_00003748	7+	70645406-70646131,70646673-70646816	3747 0 65 + 870 GATTGAACCCAGGGCTTTGCACATATTAGGCTAGTACCCTACCACTGGGCTACATAGCCAGCCCC	ENSRNOT00000077427	1+	100378936	100399857	ENSRNOT00000077427 261 65 - 20922 GACCGAACCCAGGGCCTTGCGCTTCCTAGGCAAGCGCTCTACCACTGAGCTAAATCCCCAACCCC	score=111 EG2=0.058 E=1.7e-08
TCONS_00003322	5+	167018488-167020321,167021627-167023343	3321 1787 55 + 3551 CTGTTTTCTTTTTTTTTTTTTTTTTTTTTTTGGTTCTTTTTTTCGGAACAGGGGG	ENSRNOT00000077427	1+	100378936	100399857	ENSRNOT00000077427 208 55 - 20922 CTACTTCTTCTTCTTTTTTTTTTTTTTTTTTGGTTCTTTTTTTCGGAGCTGGGGA	score=104 EG2=0.89 E=2.7e-07
TCONS_00000546	-1	221199784-221203580,221203727-221204358	545 2031 33 + 4429 GCGCTCTACCGCTGAGCTAAATCCCCAACCCCT	ENSRNOT00000077427	1+	100378936	100399857	ENSRNOT00000077427 294 33 - 20922 GCGCTCTACCACTGAGCTAAATCCCCAACCCCT	score=103 EG2=1.3 E=3.9e-07
TCONS_00002188	2+	53239442-53254498,53288581-53300335	2187 9423 34 + 26812 TTCTTTTTTTCGGAGCTGGGGACTGAACCCAGGG	ENSRNOT00000077427	1+	100378936	100399857	ENSRNOT00000077427 241 34 - 20922 TTCTTTTTTTCGGAGCTGGGGACCGAACCCAGGG	score=103 EG2=1.3 E=3.9e-07
TCONS_00001564	16+	21470478-21470775,21471754-21472269	1563 288 41 + 814 CCTGGGTTCGGGCTCTACCACTGAGCTAAATCCCCAACCCC	ENSRNOT00000077427	1+	100378936	100399857	ENSRNOT00000077427 285 41 - 20922 CCTAGGCAAGCGCTCTACCACTGAGCTAAATCCCCAACCCC	score=100 EG2=4.2 E=1.3e-06
TCONS_00003325	5+	173018946-173019130,173020311-173021456	3324 1283 48 + 1331 TTTTTTTTTTTTTTTTTCTTTTTTTCAGAGCTGGGAACCGAACCCAGG	ENSRNOT00000077427	1+	100378936	100399857	ENSRNOT00000077427 226 48 - 20922 TTTTTTTTTTTTTGGTTCTTTTTTTCGGAGCTGGGGACCGAACCCAGG	score=96 EG2=20 E=6e-06
TCONS_00001414	15+	34477081-34477510,34478904-34479037	1413 358 72 + 564 TTTTTTTTTTTTTTTTTGGTTCTTTTTTTCCGGAGCTGGGACCGAACCCAGCCAGGGCCTTGCGCTTCCTAG	ENSRNOT00000077427	1+	100378936	100399857	ENSRNOT00000077427 222 68 - 20922 TTTTTTTTTTTTTTTTTGGTTCTTTTTTTCGGAGCTGGGGACCGAAC----CCAGGGCCTTGCGCTTCCTAG	score=95 EG2=30 E=8.8e-06
TCONS_00001483	-15	18410060-18410076,18471263-18471852	1482 142 73 + 607 GCTGGGGACCAAACCCATGGCCTTGAACATGCCAGCCAAGTACTCTACCTATGAGCTACAGTTCCAGACCTTT	ENSRNOT00000077427	1+	100378936	100399857	ENSRNOT00000077427 255 73 - 20922 GCTGGGGACCGAACCCAGGGCCTTGCGCTTCCTAGGCAAGCGCTCTACCACTGAGCTAAATCCCCAACCCCTC	score=92 EG2=95 E=2.8e-05
TCONS_00003166	-4	125797162-125798802,125798904-125799048	3165 473 72 + 1786 TTGGGGATTAAACCTAGGTCCTAACACATGCTAGGCAAATGCTCTAACACTGAGCTATAACCTGAAGCCCTT	ENSRNOT00000077427	1+	100378936	100399857	ENSRNOT00000077427 256 72 - 20922 CTGGGGACCGAACCCAGGGCCTTGCGCTTCCTAGGCAAGCGCTCTACCACTGAGCTAAATCCCCAACCCCTC	score=91 EG2=1.4e+02 E=4.2e-05
TCONS_00001861	18+	2894560-2899015,2900218-2900342	1860 3328 72 + 4581 GCTAGGGATTGAACCCAGGGCTTCAGATATTCTAGGCAAACACTGTGCCAACTGAGCTACATCCTCAGCCCC	ENSRNOT00000077427	1+	100378936	100399857	ENSRNOT00000077427 255 71 - 20922 GCTGGGGACCGAACCCAGGGCCTTGCGCTTCCTAGGCAAGCGCTCTACC-ACTGAGCTAAATCCCCAACCCC	score=90 EG2=2.1e+02 E=6.2e-05
TCONS_00002258	2+	196110185-196110284,196110307-196111347	2257 887 39 + 1141 TGGGCAAGTGCTCTATCACTGGGTTATGACTCCAACCTT	ENSRNOT00000077427	1+	100378936	100399857	ENSRNOT00000077427 287 39 - 20922 TAGGCAAGCGCTCTACCACTGAGCTAAATCCCCAACCCC	score=85 EG2=1.4e+03 E=0.00043
TCONS_00002149	2+	25419415-25419731,25458498-25458597,25535703-25535843,25536862-25541070	2148 3945 50 + 4767 TTCTAAGCCAACACTCTACCACTGAGCTATATTCCCAGACCCTTTCTTTT	ENSRNOT00000077427	1+	100378936	100399857	ENSRNOT00000077427 284 50 - 20922 TCCTAGGCAAGCGCTCTACCACTGAGCTAAATCCCCAACCCCTCCCTTTC	score=84 EG2=2.1e+03 E=0.00064
TCONS_00000305	1+	247122133-247122154,247142598-247144477	304 1855 41 + 1902 TTTTTTTTTTTTTTTTTTTTTTTTTTTTGGTTCTTTTTTTT	ENSRNOT00000077427	1+	100378936	100399857	ENSRNOT00000077427 211 41 - 20922 CTTCTTCTTCTTTTTTTTTTTTTTTTTTGGTTCTTTTTTTC	score=83 EG2=3.1e+03 E=0.00094
TCONS_00001906	18+	60525318-60527450,60527629-60530874	1905 2677 57 + 5379 TCAAGGCCTTGCAGCCTTTGGGCAACTGTTCTACCACTGAGCTATATGCCCCGCCCT	ENSRNOT00000077427	1+	100378936	100399857	ENSRNOT00000077427 269 57 - 20922 CCAGGGCCTTGCGCTTCCTAGGCAAGCGCTCTACCACTGAGCTAAATCCCCAACCCC	score=82 EG2=4.6e+03 E=0.0014
TCONS_00003526	6+	123327243-123330386,123330435-123330625	3525 651 67 + 3335 GGGACTAGACCTAGGTTCTCTCCTACACTAGGCAAGTACTCTACAACTGAGTTATATCCTTAGATCC	ENSRNOT00000077427	1+	100378936	100399857	ENSRNOT00000077427 259 67 - 20922 GGGACCGAACCCAGGGCCTTGCGCTTCCTAGGCAAGCGCTCTACCACTGAGCTAAATCCCCAACCCC	score=77 EG2=3.3e+04 E=0.0098
TCONS_00001598	16+	60587138-60588992,60589090-60589303,60589409-60590700	1597 2520 26 + 3361 CAGCACAGTCCAGTGTCAGGGGTCAG	ENSRNOT00000026862	-1	100554294	100560192	ENSRNOT00000026862 4161 26 - 5899 CAGCACAGTCCAGCATCAGGGACCAG	score=76 EG2=4.8e+04 E=0.004
TCONS_00000405	-1	101125527-101126249,101126918-101126964	404 722 48 + 770 CCGAGAGAAGACCCTGGCTGAGTCAGCGACGCACAAGTCTCACATCCT	ENSRNOT00000093498	-1	101124229	101131300	ENSRNOT00000093498 2687 48 + 7072 CCGAGAGAAGACCCTGGCTGAGTCAGCGACGCACAAGTCTCACATCCT	score=152 EG2=6.9e-09 E=6.9e-16
TCONS_00003687	7+	11351184-11351353,11351680-11351983	3686 247 82 + 474 TTTTTGTGTGTAGTTTCTTTGCCTACATGTCTGTCTGTGCACCGCATGTGTGCCTGGTGCCTGCAGAGGCCAGAAGGGGGTG	ENSRNOT00000093498	-1	101124229	101131300	ENSRNOT00000093498 2815 82 - 7072 TTTTTATGTGTGAGTGTTTTATCTACATACCTGTAAGTGCACTGAATGTGTGTCTGGTGCCTGAAGAGGCCAGAAGAGGGCG	score=133 EG2=1.1e-05 E=1.1e-12
TCONS_00002153	2+	26253581-26256301,26256352-26256913	2152 1485 67 + 3283 TGGGTGTTGTGCCTGCATATATGTCTGCGCACCACATGTGTGTCTGGTGCCTGTGGAGGCCACAAGA	ENSRNOT00000093498	-1	101124229	101131300	ENSRNOT00000093498 2825 67 - 7072 TGAGTGTTTTATCTACATACCTGTAAGTGCACTGAATGTGTGTCTGGTGCCTGAAGAGGCCAGAAGA	score=93 EG2=64 E=6.5e-06
TCONS_00003322	5+	167018488-167020321,167021627-167023343	3321 946 47 + 3551 GGCAATCCTCCTGCCTCAGCCTCTGAAGTGCTGGGATCGCAGGCGTG	ENSRNOT00000093498	-1	101124229	101131300	ENSRNOT00000093498 5776 47 - 7072 GGCAATACTCCGGTCTCAGCCTCTGGGGTGCTGGAGTCACAGGTGTG	score=86 EG2=9.8e+02 E=9.9e-05
TCONS_00000591	-1	260739689-260741513,260741625-260743437	590 2338 78 + 3638 TATGTGTAGGTATTGTGCCTGCATGTGTATCTGTGCACCACTTGTGTCTCTGGTACCTGAAGAGGCCTGAAGAGCGTG	ENSRNOT00000093498	-1	101124229	101131300	ENSRNOT00000093498 2819 78 - 7072 TATGTGTGAGTGTTTTATCTACATACCTGTAAGTGCACTGAATGTGTGTCTGGTGCCTGAAGAGGCCAGAAGAGGGCG	score=76 EG2=4.8e+04 E=0.0048
TCONS_00000405	-1	101125527-101126249,101126918-101126964	404 722 48 + 770 CCGAGAGAAGACCCTGGCTGAGTCAGCGACGCACAAGTCTCACATCCT	ENSRNOT00000093443	-1	101124377	101131629	ENSRNOT00000093443 2539 48 + 7253 CCGAGAGAAGACCCTGGCTGAGTCAGCGACGCACAAGTCTCACATCCT	score=152 EG2=6.9e-09 E=7.1e-16
TCONS_00003464	6+	30642885-30643221,30644144-30644272	3463 156 160 + 466 TATGAGTACACTGTAACTATCTTCAGACACACCAGAAGAAGGCCTC--ATCCCATTACCGATGGTTGGGAGCCACCATGTGCTTGCTGGGGATTGAAAACTCAGGACCTCTGGAGGAGCGGCCAGGGCTCTTAACCGCTGAGACATCTCTCCAGCCCTCTTT	ENSRNOT00000093443	-1	101124377	101131629	ENSRNOT00000093443 2439 159 - 7253 TATGAGTACACTGTAGCTGTCTTCAGACACACCAGAAGAGGGCATCAGATCCCATTACAGATGGTTGTGAGCCAACATGTGGTTGCTGGGATTTG--AACTCAGGATCTCTGGAAGAGCAGTCAGTGCTC-TAACCACTGAGCCATCTCTCCAGCCTCCTCT	score=238 EG2=2e-23 E=2e-30
TCONS_00000783	-10	56706446-56706942,56706987-56709091	782 98 130 + 2602 GCATGACAGAAGAGGGCATCAGATCCTACCATAGATGGTCATGAGCCACTATGTGGTTGATGGTAATTGAACTCTGGAACTCTGGAACAGTAGCCAGTTCTCTTAACCACTAAGCCATCTCTCCGGCCTC	ENSRNOT00000093443	-1	101124377	101131629	ENSRNOT00000093443 2465 129 - 7253 ACACACCAGAAGAGGGCATCAGATCCCATTACAGATGGTTGTGAGCCAACATGTGGTTGCTGGGATTTGAACTCAGGATCTCTGGAAGAGCAGTCAGTGCTC-TAACCACTGAGCCATCTCTCCAGCCTC	score=210 EG2=1.1e-18 E=1.1e-25
TCONS_00003658	-6	123419694-123419812,123421228-123421565,123454884-123455395	3657 855 112 + 969 AGGAAGATATCGGATCTCTTTAGAGGTGGTTGTGAGCCCCTGTGTGGTTGCTGGGAATTGATCTCAGGACCTCTGGAAGAGCAGCCAGAGTGCTCTTAACCACTGAGCCATC	ENSRNOT00000093443	-1	101124377	101131629	ENSRNOT00000093443 2474 109 - 7253 AAGAGGGCATCAGATCCCATTACAGATGGTTGTGAGCCAACATGTGGTTGCTGGGATTTGAACTCAGGATCTCTGGAAGAGCAGTCAGTGCTC---TAACCACTGAGCCATC	score=164 EG2=6.4e-11 E=6.6e-18
TCONS_00001743	17+	57024438-57024848,57024914-57025273	1742 161 100 + 771 ATATGTTAGAAAGGGGCATCAGATACTGCTGTAGATGCTTGTGAACCACCATGGAGTTGCTGGGAATTGAATCCAGGACCTCTGAAAGAGCAGTTGGTGC	ENSRNOT00000093443	-1	101124377	101131629	ENSRNOT00000093443 2465 100 - 7253 ACACACCAGAAGAGGGCATCAGATCCCATTACAGATGGTTGTGAGCCAACATGTGGTTGCTGGGATTTGAACTCAGGATCTCTGGAAGAGCAGTCAGTGC	score=163 EG2=9.5e-11 E=9.8e-18
TCONS_00003540	6+	134034649-134034921,134046938-134047028,134065195-134065986	3538 399 100 + 1156 GTTACAGATGGTTCTGAGCTA-CATGTGAGTGCTGGGATTTGAACCCAGGTCCTCTGGAAGAGTAGTCAGTGTTCTTAACCCCGGAGCCATCTCTCCTGCC	ENSRNOT00000093443	-1	101124377	101131629	ENSRNOT00000093443 2492 100 - 7253 ATTACAGATGGTTGTGAGCCAACATGTGGTTGCTGGGATTTGAACTCAGGATCTCTGGAAGAGCAGTCAGTGCTC-TAACCACTGAGCCATCTCTCCAGCC	score=156 EG2=1.4e-09 E=1.5e-16
TCONS_00003539	6+	134034649-134034921,134065195-134065986	3539 308 100 + 1065 GTTACAGATGGTTCTGAGCTA-CATGTGAGTGCTGGGATTTGAACCCAGGTCCTCTGGAAGAGTAGTCAGTGTTCTTAACCCCGGAGCCATCTCTCCTGCC	ENSRNOT00000093443	-1	101124377	101131629	ENSRNOT00000093443 2492 100 - 7253 ATTACAGATGGTTGTGAGCCAACATGTGGTTGCTGGGATTTGAACTCAGGATCTCTGGAAGAGCAGTCAGTGCTC-TAACCACTGAGCCATCTCTCCAGCC	score=156 EG2=1.4e-09 E=1.5e-16
TCONS_00003545	6+	134042036-134042062,134065195-134065986	3544 62 100 + 819 GTTACAGATGGTTCTGAGCTA-CATGTGAGTGCTGGGATTTGAACCCAGGTCCTCTGGAAGAGTAGTCAGTGTTCTTAACCCCGGAGCCATCTCTCCTGCC	ENSRNOT00000093443	-1	101124377	101131629	ENSRNOT00000093443 2492 100 - 7253 ATTACAGATGGTTGTGAGCCAACATGTGGTTGCTGGGATTTGAACTCAGGATCTCTGGAAGAGCAGTCAGTGCTC-TAACCACTGAGCCATCTCTCCAGCC	score=156 EG2=1.4e-09 E=1.5e-16
TCONS_00003325	5+	173018946-173019130,173020311-173021456	3324 0 122 + 1331 GAAGAGGGTATCTGATCTCATTACAGGTTGTTGAGAGACACCATGTGGCTTCTGGGAATTGAACTCAGGACCTCTAGTAAGGAGAGGTCAGTGCTGTTAACAGCTGAGCCATTATGCTGGTC	ENSRNOT00000093443	-1	101124377	101131629	ENSRNOT00000093443 2473 119 - 7253 GAAGAGGGCATCAGATCCCATTACAGATGGTTGTGAGCCAACATGTGGTTGCTGGGATTTGAACTCAGGATCTCTGG--AAGAGCAGTCAGTGCT-CTAACCACTGAGCCATCTCTCCAGCC	score=146 EG2=7.1e-08 E=7.3e-15
TCONS_00002679	3+	58586384-58586538,58588421-58588806,58597158-58597221	2678 299 58 + 605 AACGCAGGACCTCTGGAAGAGCGGTCACTGCTCTCAACACTGAGCCATCTCTCCAGCC	ENSRNOT00000093443	-1	101124377	101131629	ENSRNOT00000093443 2534 58 - 7253 AACTCAGGATCTCTGGAAGAGCAGTCAGTGCTCTAACCACTGAGCCATCTCTCCAGCC	score=133 EG2=1.1e-05 E=1.2e-12
TCONS_00002680	3+	58586384-58586538,58588421-58588806,58607960-58609161	2679 299 58 + 1743 AACGCAGGACCTCTGGAAGAGCGGTCACTGCTCTCAACACTGAGCCATCTCTCCAGCC	ENSRNOT00000093443	-1	101124377	101131629	ENSRNOT00000093443 2534 58 - 7253 AACTCAGGATCTCTGGAAGAGCAGTCAGTGCTCTAACCACTGAGCCATCTCTCCAGCC	score=133 EG2=1.1e-05 E=1.2e-12
TCONS_00002701	3+	97905007-97905040,97982485-97983662	2700 0 69 + 1212 CCTGGGTTCGGTCCCCAGCTCCAAAAAAAAAAAAAAAAAAAAAAAAAAAAAAAAAGAGAGAGAGAGAGA	ENSRNOT00000093443	-1	101124377	101131629	ENSRNOT00000093443 6602 69 - 7253 CCTGGGTTCGGTCCCCAGCTCCGAAAAAAAAGAAAAAAAGAACCAAAAAAAAAAAAAAAAAAAAAAAGA	score=126 EG2=0.00017 E=1.8e-11
TCONS_00003053	4+	158054766-158058373,158059390-158060266	3052 1836 100 + 4485 GTTACAGATGG-TGTGAGCTGCCATGTGGGTGCTGGGGTTCGAACCTGGGTCCTCGGCAAGAACAATAAGTGTTCTTAACCACCGAGCCATCTCTCCAGCC	ENSRNOT00000093443	-1	101124377	101131629	ENSRNOT00000093443 2492 100 - 7253 ATTACAGATGGTTGTGAGCCAACATGTGGTTGCTGGGATTTGAACTCAGGATCTCTGGAAGAGCAGTCAGTGCTC-TAACCACTGAGCCATCTCTCCAGCC	score=125 EG2=0.00025 E=2.6e-11
TCONS_00003843	-7	194145-194344,196644-196677	3842 155 69 + 234 ATGGTCCTGAGCCACCAAGTGCTTGCTGAGAGTTGAACTCAGGACCTCGGGAAGAGCAGCCAGTGCTCT	ENSRNOT00000093443	-1	101124377	101131629	ENSRNOT00000093443 2499 69 - 7253 ATGGTTGTGAGCCAACATGTGGTTGCTGGGATTTGAACTCAGGATCTCTGGAAGAGCAGTCAGTGCTCT	score=120 EG2=0.0018 E=1.8e-10
TCONS_00003965	8+	22105477-22105873,22106965-22106992	3964 3 53 + 425 CATGTGGTTGCTGGGAAGTGAACTCAGGACTGCTGGAAGAACAGTCAGTGCTC	ENSRNOT00000093443	-1	101124377	101131629	ENSRNOT00000093443 2514 53 - 7253 CATGTGGTTGCTGGGATTTGAACTCAGGATCTCTGGAAGAGCAGTCAGTGCTC	score=115 EG2=0.012 E=1.3e-09
TCONS_00000602	-1	276617190-276625979,276626238-276637516	601 219 48 + 20069 GCTTGAGGCCCTGGGTTCGGCCCCCAGCTCCTAAAAGAAAGAAAAGAA	ENSRNOT00000093443	-1	101124377	101131629	ENSRNOT00000093443 6593 48 - 7253 GCGCAAGGCCCTGGGTTCGGTCCCCAGCTCCGAAAAAAAAGAAAAAAA	score=112 EG2=0.04 E=4.1e-09
TCONS_00000469	-1	184042722-184043468,184043519-184045296	468 1466 91 + 2525 TGAGCCACCGTATGGGTGCTAGAAATTGAACCCAGTTCCTCTGGAAGAATAGTCAGTACTGTTAACTGCTGAACCATCTCTCTAGCCCTCT	ENSRNOT00000093443	-1	101124377	101131629	ENSRNOT00000093443 2506 90 - 7253 TGAGCCAACATGTGGTTGCTGGGATTTGAACTCAGGATCTCTGGAAGAGCAGTCAGTGCT-CTAACCACTGAGCCATCTCTCCAGCCTCCT	score=103 EG2=1.3 E=1.4e-07
TCONS_00001746	17+	60924624-60927750,60927875-60928264	1745 3469 48 + 3517 AGAGGTAGAGCGCTTGCCTAGCAAGC-CAAGGCCCTGGGTCCGGTCCCC	ENSRNOT00000093443	-1	101124377	101131629	ENSRNOT00000093443 6569 49 - 7253 AAAAGTAGAGCGCTTACCTAGGAAGCGCAAGGCCCTGGGTTCGGTCCCC	score=103 EG2=1.3 E=1.4e-07
TCONS_00003962	8+	7417182-7417563,7417919-7418814	3961 650 33 + 1278 GCCCTGGGTTCGGTCCCCAGCTCCGAAAAAAAG	ENSRNOT00000093443	-1	101124377	101131629	ENSRNOT00000093443 6600 33 - 7253 GCCCTGGGTTCGGTCCCCAGCTCCGAAAAAAAA	score=103 EG2=1.3 E=1.4e-07
TCONS_00000286	1+	222583699-222584099,222584330-222584533	285 477 43 + 605 AGGTCCTGGGTTTGGTCCCCAGCTCCAAAAAAAAGAAAAGAAA	ENSRNOT00000093443	-1	101124377	101131629	ENSRNOT00000093443 6598 43 - 7253 AGGCCCTGGGTTCGGTCCCCAGCTCCGAAAAAAAAGAAAAAAA	score=100 EG2=4.2 E=4.4e-07
TCONS_00001680	17+	1760950-1761004,1766997-1767385	1679 0 69 + 444 GCCCTGGGTTGGGTCCCCAGCTCCGAAAAAAAGAACCAAAAAAAAAAAAAAAACCAAAGAAAAAGAAAA	ENSRNOT00000093443	-1	101124377	101131629	ENSRNOT00000093443 6600 69 - 7253 GCCCTGGGTTCGGTCCCCAGCTCCGAAAAAAAAGAAAAAAAGAACCAAAAAAAAAAAAAAAAAAAAAAA	score=99 EG2=6.2 E=6.4e-07
TCONS_00003687	7+	11351184-11351353,11351680-11351983	3686 346 84 + 474 ACAGATGGTTGTGAGCAGTCAGGGGGGTGCTGGGTATCGAACCCAGGTCCTCCGAAATGACAACTGGTGCTCTAACCACTGGGC	ENSRNOT00000093443	-1	101124377	101131629	ENSRNOT00000093443 2495 84 - 7253 ACAGATGGTTGTGAGCCAACATGTGGTTGCTGGGATTTGAACTCAGGATCTCTGGAAGAGCAGTCAGTGCTCTAACCACTGAGC	score=99 EG2=6.2 E=6.4e-07
TCONS_00004028	8+	79119618-79119649,79122002-79125363	4027 1204 59 + 3394 AACCCAGGACCTCTGGAAAAGCAGTCAGTTCTCTTAACTGCTGGACCATCTCTCCAGCC	ENSRNOT00000093443	-1	101124377	101131629	ENSRNOT00000093443 2534 58 - 7253 AACTCAGGATCTCTGGAAGAGCAGTCAGTGCTC-TAACCACTGAGCCATCTCTCCAGCC	score=99 EG2=6.2 E=6.4e-07
TCONS_00002525	20+	42591567-42591760,42591896-42591937	2524 98 63 + 236 TGAACTTGGGTTGTCTGTGAGGGCAGTGAATGCTCTTAGCTACTGAGCCACCTCTCCAGCCTC	ENSRNOT00000093443	-1	101124377	101131629	ENSRNOT00000093443 2532 62 - 7253 TGAACTCAGGATCTCTGGAAGAGCAGTCAGTGCTCT-AACCACTGAGCCATCTCTCCAGCCTC	score=96 EG2=20 E=2.1e-06
TCONS_00003904	-7	75370540-75370704,75381092-75381185	3903 0 40 + 259 TGGGAATTGAATTCAGGACCTCAGGAAGAGCAGTCAGTGC	ENSRNOT00000093443	-1	101124377	101131629	ENSRNOT00000093443 2525 40 - 7253 TGGGATTTGAACTCAGGATCTCTGGAAGAGCAGTCAGTGC	score=93 EG2=64 E=6.6e-06
TCONS_00003935	-7	122650208-122651262,122655312-122655702	3934 343 86 + 1446 GTGGTTGTGAGCTACCATATTGGTCCTGGGGACCGAACTCAGGTCCTCTGAAAACGCAGCCAATGCTCTAACCAGCAAGCCATCTC	ENSRNOT00000093443	-1	101124377	101131629	ENSRNOT00000093443 2499 86 - 7253 ATGGTTGTGAGCCAACATGTGGTTGCTGGGATTTGAACTCAGGATCTCTGGAAGAGCAGTCAGTGCTCTAACCACTGAGCCATCTC	score=93 EG2=64 E=6.6e-06
TCONS_00000397	-1	91844677-91844901,91845291-91845323	396 225 33 + 258 CTAGGATGCACAAGGCCCTGGGTTCGGTCCCCA	ENSRNOT00000093443	-1	101124377	101131629	ENSRNOT00000093443 6586 33 - 7253 CTAGGAAGCGCAAGGCCCTGGGTTCGGTCCCCA	score=92 EG2=95 E=9.8e-06
TCONS_00004495	X-	107642312-107643345,107663549-107663845	4494 468 32 + 1331 CTCTGGGTTCGGTCCTCAGCTCTGAAAAAAAA	ENSRNOT00000093443	-1	101124377	101131629	ENSRNOT00000093443 6601 32 - 7253 CCCTGGGTTCGGTCCCCAGCTCCGAAAAAAAA	score=91 EG2=1.4e+02 E=1.4e-05
TCONS_00004496	X-	107642312-107643345,107663671-107664318	4495 468 32 + 1682 CTCTGGGTTCGGTCCTCAGCTCTGAAAAAAAA	ENSRNOT00000093443	-1	101124377	101131629	ENSRNOT00000093443 6601 32 - 7253 CCCTGGGTTCGGTCCCCAGCTCCGAAAAAAAA	score=91 EG2=1.4e+02 E=1.4e-05
TCONS_00000649	10+	50294627-50297290,50367122-50367228	648 1164 71 + 2771 AGTGTTTGCCTGGTGTGCAATAAGCCCAGGGTTCCACCCCCAGCTCCGCAGAAGAAGAAAGGAGAAACCGA	ENSRNOT00000093443	-1	101124377	101131629	ENSRNOT00000093443 6577 71 - 7253 AGCGCTTACCTAGGAAGCGCAAGGCCCTGGGTTCGGTCCCCAGCTCCGAAAAAAAAGAAAAAAAGAACCAA	score=89 EG2=3e+02 E=3.2e-05
TCONS_00000650	10+	50294631-50296686,50368207-50368336	649 1160 71 + 2186 AGTGTTTGCCTGGTGTGCAATAAGCCCAGGGTTCCACCCCCAGCTCCGCAGAAGAAGAAAGGAGAAACCGA	ENSRNOT00000093443	-1	101124377	101131629	ENSRNOT00000093443 6577 71 - 7253 AGCGCTTACCTAGGAAGCGCAAGGCCCTGGGTTCGGTCCCCAGCTCCGAAAAAAAAGAAAAAAAGAACCAA	score=89 EG2=3e+02 E=3.2e-05
TCONS_00001985	-18	61999673-62000103,62000180-62000555	1984 522 71 + 807 TGGGAACTGAACTCAGGTCCTCTGAAAGAGCAGCAAGCACTCTTAACCACTGAGCCATCCCTCCAGTCCCC	ENSRNOT00000093443	-1	101124377	101131629	ENSRNOT00000093443 2525 70 - 7253 TGGGATTTGAACTCAGGATCTCTGGAAGAGCAGTCAGTGCTC-TAACCACTGAGCCATCTCTCCAGCCTCC	score=89 EG2=3e+02 E=3.2e-05
TCONS_00003722	7+	49392550-49396048,49439512-49445044	3721 1423 41 + 9032 GGGTGCTAGGAATTGAACTCGGGTTCTCTGGAAGAGCAGTC	ENSRNOT00000093443	-1	101124377	101131629	ENSRNOT00000093443 2519 41 - 7253 GGTTGCTGGGATTTGAACTCAGGATCTCTGGAAGAGCAGTC	score=89 EG2=3e+02 E=3.2e-05
TCONS_00004446	X+	113768783-113769032,113783576-113788122	4445 953 79 + 4797 CATGTGAGTGCTGAGACTAAAATTTAGGTCCTCTGGAAGATCAGCCAATGCTCTTAACTGCTAAGCCATTTCTCCAGTC	ENSRNOT00000093443	-1	101124377	101131629	ENSRNOT00000093443 2514 78 - 7253 CATGTGGTTGCTGGGATTTGAACTCAGGATCTCTGGAAGAGCAGTCAGTGCTC-TAACCACTGAGCCATCTCTCCAGCC	score=86 EG2=9.8e+02 E=0.0001
TCONS_00004447	X+	113768794-113769032,113780145-113780305,113783576-113788122	4446 1103 79 + 4947 CATGTGAGTGCTGAGACTAAAATTTAGGTCCTCTGGAAGATCAGCCAATGCTCTTAACTGCTAAGCCATTTCTCCAGTC	ENSRNOT00000093443	-1	101124377	101131629	ENSRNOT00000093443 2514 78 - 7253 CATGTGGTTGCTGGGATTTGAACTCAGGATCTCTGGAAGAGCAGTCAGTGCTC-TAACCACTGAGCCATCTCTCCAGCC	score=86 EG2=9.8e+02 E=0.0001
TCONS_00000360	-1	44009995-44010126,44013961-44014155	359 194 68 + 327 GCTGGGAATTGAACTCTGGACTCCTGAAAGAGCAGCCAGT-----AACCGCTGAGCCATCTTTTCAGCCTCTT	ENSRNOT00000093443	-1	101124377	101131629	ENSRNOT00000093443 2523 73 - 7253 GCTGGGATTTGAACTCAGGATCTCTGGAAGAGCAGTCAGTGCTCTAACCACTGAGCCATCTCTCCAGCCTCCT	score=85 EG2=1.4e+03 E=0.00015
TCONS_00000161	1+	198724781-198725164,198726922-198727091,198728122-198728234,198728356-198729334	160 1586 60 + 1646 GGTAGAGTGCTTGCCTTTCAAACGTAAGGCCCTAGGTTCAGTTCCTACCACAGGAGGAAG	ENSRNOT00000093443	-1	101124377	101131629	ENSRNOT00000093443 6572 60 - 7253 AGTAGAGCGCTTACCTAGGAAGCGCAAGGCCCTGGGTTCGGTCCCCAGCTCCGAAAAAAA	score=84 EG2=2.1e+03 E=0.00022
TCONS_00002429	-2	188065368-188065469,188065705-188067229	2428 99 58 + 1627 AACCTGGGGTCACTGCAAGAGTACCAAGGCTCTTAACCACTGAGCCATCTCTCCAGCC	ENSRNOT00000093443	-1	101124377	101131629	ENSRNOT00000093443 2534 58 - 7253 AACTCAGGATCTCTGGAAGAGCAGTCAGTGCTCTAACCACTGAGCCATCTCTCCAGCC	score=84 EG2=2.1e+03 E=0.00022
TCONS_00000338	-1	8191457-8192856,8195737-8196109	337 434 84 + 1773 GCTGCCACGTGGGTACTGGGAAACAAACTTGGGTCATCTGGAAGAGCAGCCAATGCTCTTAACCATAGGGCCACCTCTCCAGTC	ENSRNOT00000093443	-1	101124377	101131629	ENSRNOT00000093443 2509 83 - 7253 GCCAACATGTGGTTGCTGGGATTTGAACTCAGGATCTCTGGAAGAGCAGTCAGTGCTC-TAACCACTGAGCCATCTCTCCAGCC	score=83 EG2=3.1e+03 E=0.00033
TCONS_00003340	-5	24220336-24221915,24222913-24223111,24225330-24226331	3339 153 96 + 2781 TACAGTTAGCTGTGAGCCACCGTGTGGGTACTGGGAACCAAAC-CAGGTCTTCTGGGAGAGCAGCCAGCTCTCTTAACTGCTGAGACATCTCTCCAG	ENSRNOT00000093443	-1	101124377	101131629	ENSRNOT00000093443 2494 96 - 7253 TACAGATGGTTGTGAGCCAACATGTGGTTGCTGGGATTTGAACTCAGGATCTCTGGAAGAGCAGTCAGTGCTC-TAACCACTGAGCCATCTCTCCAG	score=83 EG2=3.1e+03 E=0.00033
TCONS_00001569	16+	23399010-23404871,23405270-23413770	1568 13251 60 + 14363 GGACCTGGAAACTCTGTAAGAGCAGCAAGTGCTCTTAACCACTGAACCATTTCTCCAGCC	ENSRNOT00000093443	-1	101124377	101131629	ENSRNOT00000093443 2533 59 - 7253 GAACTCAGGATCTCTGGAAGAGCAGTCAGTGCTC-TAACCACTGAGCCATCTCTCCAGCC	score=82 EG2=4.6e+03 E=0.00048
TCONS_00001641	-16	23399010-23405021,23405420-23413770	1640 13251 60 + 14363 GGACCTGGAAACTCTGTAAGAGCAGCAAGTGCTCTTAACCACTGAACCATTTCTCCAGCC	ENSRNOT00000093443	-1	101124377	101131629	ENSRNOT00000093443 2533 59 - 7253 GAACTCAGGATCTCTGGAAGAGCAGTCAGTGCTC-TAACCACTGAGCCATCTCTCCAGCC	score=82 EG2=4.6e+03 E=0.00048
TCONS_00001111	13+	42902689-42908290,42908532-42913721	1110 10586 60 + 10792 AACTCAGGTCCTCTGCAAGAGCAGTCTATGTTCTTAACCTCTGAGGCAACTCTCCAGCTT	ENSRNOT00000093443	-1	101124377	101131629	ENSRNOT00000093443 2534 59 - 7253 AACTCAGGATCTCTGGAAGAGCAGTCAGTGCTC-TAACCACTGAGCCATCTCTCCAGCCT	score=76 EG2=4.8e+04 E=0.005
TCONS_00001135	13+	80605567-80608469,80608601-80609650	1134 2971 95 + 3953 GTTATGAGCAACCATGTGGATGCTGGGAACCAAACTTGGTTCTTCTGTAAGAGTACAAGTGTTCTTAGCCACTGATCCATCTCTCCAGCTTGTTC	ENSRNOT00000093443	-1	101124377	101131629	ENSRNOT00000093443 2502 95 - 7253 GTTGTGAGCCAACATGTGGTTGCTGGGATTTGAACTCAGGATCTCTGGAAGAGCAGTCAGTGCTCTAACCACTGAGCCATCTCTCCAGCCTCCTC	score=76 EG2=4.8e+04 E=0.005
TCONS_00004210	-8	126470695-126470764,126470825-126473561	4209 2672 54 + 2807 GGGCTTCTGCAAGAGCAGCCGGCGCTCTTTAACCACTGAGCCATCTCCCCAGCT	ENSRNOT00000093443	-1	101124377	101131629	ENSRNOT00000093443 2540 52 - 7253 GGATCTCTGGAAGAGCAGTCAGTGCTC--TAACCACTGAGCCATCTCTCCAGCC	score=76 EG2=4.8e+04 E=0.005
TCONS_00001498	-15	33277860-33278155,33278242-33278621	1497 206 30 + 676 GAGGTGGGCTGGCTCCCCTCCTTCCTTCTG	ENSRNOT00000028436	1+	101541016	101551309	ENSRNOT00000028436 7196 30 + 10294 AAGGTAGGCCAGCCCCTCTCCTTCCTCCTG	score=78 EG2=2.2e+04 E=0.0032
TCONS_00003428	-5	164350343-164351077,164357839-164358522	3427 106 159 + 1419 GGACTAGAGAGATGGCTCAGTGGTAAAGAGCACTGACTGCTCTACCAGAGGTCCTGAGTTCAATTCC-AGCAGCCACATTGTGGCTCACAACCTTCCGTAATGAGATCTGAGGCTCTCTTCTGCTGTGTTTGAAGATAGCAATAGTGTACTTATACATAA	ENSRNOT00000028436	1+	101541016	101551309	ENSRNOT00000028436 2249 160 - 10294 GGGCTGGAGAGATGGCCCAGTGGGTGAGAGCACTGACTGCTCTTCCAGAGGTCCTGAGTTCAGTTCCCAGCAACCACATGGTGGCTCATAACCATCTGTAATGGGACCCGATGCTTTCTTCTGGTGTGTCTGAAGACAGTGACAGTGTATTTACACATAA	score=268 EG2=1.7e-28 E=2.5e-35
TCONS_00002500	20+	9158570-9167691,9168573-9168612,9168919-9169015	2499 584 123 + 9259 GGGCTGGAGAGATGGCGCAG-GGTTAAGAGAGCTGGCTGCTCTTCCAGAGGTCTTGAGTTCAAACCGCAGCAACCTCATGGTGGCTCACAACCATCTACAATGAACTCTGGTGCCCTCTTCTGG	ENSRNOT00000028436	1+	101541016	101551309	ENSRNOT00000028436 2249 124 - 10294 GGGCTGGAGAGATGGCCCAGTGGGTGAGAGCACTGACTGCTCTTCCAGAGGTCCTGAGTTCAGTTCCCAGCAACCACATGGTGGCTCATAACCATCTGTAATGGGACCCGATGCTTTCTTCTGG	score=190 EG2=2.6e-15 E=3.8e-22
TCONS_00001188	-13	35608936-35609964,35610076-35610179	1187 911 102 + 1133 TGGACTGGACAGATGGCTCAGTAGTTAAGATCACTTGCTGCTCTTGCAGAGGACTTGTGTTCAATTCCCAGCACCCACACGGTGGCTTGTGACCATCGGTAA	ENSRNOT00000028436	1+	101541016	101551309	ENSRNOT00000028436 2248 102 - 10294 TGGGCTGGAGAGATGGCCCAGTGGGTGAGAGCACTGACTGCTCTTCCAGAGGTCCTGAGTTCAGTTCCCAGCAACCACATGGTGGCTCATAACCATCTGTAA	score=174 EG2=1.3e-12 E=1.9e-19
TCONS_00002240	2+	173997205-173997248,173998021-174012277	2239 7422 101 + 14301 GGGCTGAACAGATAGCTCAGTGCTTGAGAGCACTGGCTGCTCTTCGGAAGAACCTGAGTTCAATTCCCAGAACCTACATGGTGGCTAAGAACCACCTGTAA	ENSRNOT00000028436	1+	101541016	101551309	ENSRNOT00000028436 2249 101 - 10294 GGGCTGGAGAGATGGCCCAGTGGGTGAGAGCACTGACTGCTCTTCCAGAGGTCCTGAGTTCAGTTCCCAGCAACCACATGGTGGCTCATAACCATCTGTAA	score=164 EG2=6.4e-11 E=9.4e-18
TCONS_00000448	-1	166482277-166482491,166487899-166488066,166491900-166493158	447 1378 85 + 1642 CTGGAGAGGCGGCTCAGTTGTGAGAAGCACTGGCTGCTCTTCCAGAGGACCTGGGTTCGATTCCTAGAGCCTACATAGTGGCTCA	ENSRNOT00000028436	1+	101541016	101551309	ENSRNOT00000028436 2252 85 - 10294 CTGGAGAGATGGCCCAGTGGGTGAGAGCACTGACTGCTCTTCCAGAGGTCCTGAGTTCAGTTCCCAGCAACCACATGGTGGCTCA	score=151 EG2=1e-08 E=1.5e-15
TCONS_00001010	12+	13206096-13208277,13208406-13210533	1009 2181 101 + 4310 GGGCTGGAGAGACAGCTCAGCAGTTAAGAGCACTTGCTGCTCTTGCAGACTATCTGGGTTCACTTTCCAGCAACAGCATGGTAGTTTATAACTGCCTGTAA	ENSRNOT00000028436	1+	101541016	101551309	ENSRNOT00000028436 2249 101 - 10294 GGGCTGGAGAGATGGCCCAGTGGGTGAGAGCACTGACTGCTCTTCCAGAGGTCCTGAGTTCAGTTCCCAGCAACCACATGGTGGCTCATAACCATCTGTAA	score=150 EG2=1.5e-08 E=2.2e-15
TCONS_00000724	10+	103674267-103675443,103675569-103676517	723 1408 82 + 2126 CTGGACAGATTACTCAGTGGTTAAGGGCACTAACTGCTCTGGTTGAGGACCTGGGTTTGGTTCCCAGCACCCATGTGGTGGT	ENSRNOT00000028436	1+	101541016	101551309	ENSRNOT00000028436 2252 82 - 10294 CTGGAGAGATGGCCCAGTGGGTGAGAGCACTGACTGCTCTTCCAGAGGTCCTGAGTTCAGTTCCCAGCAACCACATGGTGGC	score=139 EG2=1.1e-06 E=1.6e-13
TCONS_00000499	-1	209397967-209400853,209401198-209404620	498 4392 68 + 6310 AGCACTTTCTGCTCTTGCAGAGGACCCAGGTTTAGTTCCCGGCACCCACATGGTGGCTCAGAGCCATC	ENSRNOT00000028436	1+	101541016	101551309	ENSRNOT00000028436 2277 68 - 10294 AGCACTGACTGCTCTTCCAGAGGTCCTGAGTTCAGTTCCCAGCAACCACATGGTGGCTCATAACCATC	score=132 EG2=1.6e-05 E=2.4e-12
TCONS_00003081	4+	178576665-178585659,178585912-178586176	3080 7657 78 + 9260 TGGACTGGAGAGATCGGTCTGTGGTTAGGAGCATTGACTGCTCTTCATGAGGCCCAGAGTTCAGTTCCCAGAACCCAC	ENSRNOT00000028436	1+	101541016	101551309	ENSRNOT00000028436 2248 78 - 10294 TGGGCTGGAGAGATGGCCCAGTGGGTGAGAGCACTGACTGCTCTTCCAGAGGTCCTGAGTTCAGTTCCCAGCAACCAC	score=131 EG2=2.4e-05 E=3.6e-12
TCONS_00000782	-10	52344075-52344130,52344199-52346742	781 1439 103 + 2600 GGGCTGGAGGGATGGCTCAGTGGTTTAGGAGTCTTACTGCTCATGTTGAGGAGCTGGGTTTGGCTCCCAGGATCTGCACAGCAGCTCACAACTATCTGTAATG	ENSRNOT00000028436	1+	101541016	101551309	ENSRNOT00000028436 2249 103 - 10294 GGGCTGGAGAGATGGCCCAGTGGGTGAGAGCACTGACTGCTCTTCCAGAGGTCCTGAGTTCAGTTCCCAGCAACCACATGGTGGCTCATAACCATCTGTAATG	score=128 EG2=7.8e-05 E=1.1e-11
TCONS_00001704	17+	16409398-16409545,16417772-16425330	1703 5695 71 + 7707 AGAGCACTGACTGCTCTTGCAGAGAAACTTGGTTCAGTTCACAGCACCCACATGGCAGCTCATAACTGTCT	ENSRNOT00000028436	1+	101541016	101551309	ENSRNOT00000028436 2275 71 - 10294 AGAGCACTGACTGCTCTTCCAGAGGTCCTGAGTTCAGTTCCCAGCAACCACATGGTGGCTCATAACCATCT	score=127 EG2=0.00012 E=1.7e-11
TCONS_00000652	10+	52299074-52300237,52300268-52300342	651 444 97 + 1239 GGGCTGGAGAAGTGGCTCGGTGGTTAAGAACACTTGTTGCTTTTGCAAGAGGGCCAGGTTTGATTCCCAGCACCCACTTGGTAGCTCAGAGCCATCT	ENSRNOT00000028436	1+	101541016	101551309	ENSRNOT00000028436 2249 97 - 10294 GGGCTGGAGAGATGGCCCAGTGGGTGAGAGCACTGACTGCTCTTCCAGAGGTCCTGAGTTCAGTTCCCAGCAACCACATGGTGGCTCATAACCATCT	score=125 EG2=0.00025 E=3.7e-11
TCONS_00000549	-1	222743358-222744157,222744238-222744427	548 0 83 + 990 GGCTAGGAAAGTGGCTTAGCAGTTAAGAGAGCTTGCTGCTCTTGCAGAGGTCCCAAGTTCAGTTCCCAGCATCCACGTGGGGG	ENSRNOT00000028436	1+	101541016	101551309	ENSRNOT00000028436 2250 83 - 10294 GGCTGGAGAGATGGCCCAGTGGGTGAGAGCACTGACTGCTCTTCCAGAGGTCCTGAGTTCAGTTCCCAGCAACCACATGGTGG	score=121 EG2=0.0012 E=1.7e-10
TCONS_00000550	-1	222743358-222744157,222745023-222745247,222745356-222745412,222745784-222745996	549 0 83 + 1295 GGCTAGGAAAGTGGCTTAGCAGTTAAGAGAGCTTGCTGCTCTTGCAGAGGTCCCAAGTTCAGTTCCCAGCATCCACGTGGGGG	ENSRNOT00000028436	1+	101541016	101551309	ENSRNOT00000028436 2250 83 - 10294 GGCTGGAGAGATGGCCCAGTGGGTGAGAGCACTGACTGCTCTTCCAGAGGTCCTGAGTTCAGTTCCCAGCAACCACATGGTGG	score=121 EG2=0.0012 E=1.7e-10
TCONS_00000553	-1	222743358-222744157,222745023-222745247,222745364-222745412,222745919-222746051	550 0 83 + 1207 GGCTAGGAAAGTGGCTTAGCAGTTAAGAGAGCTTGCTGCTCTTGCAGAGGTCCCAAGTTCAGTTCCCAGCATCCACGTGGGGG	ENSRNOT00000028436	1+	101541016	101551309	ENSRNOT00000028436 2250 83 - 10294 GGCTGGAGAGATGGCCCAGTGGGTGAGAGCACTGACTGCTCTTCCAGAGGTCCTGAGTTCAGTTCCCAGCAACCACATGGTGG	score=121 EG2=0.0012 E=1.7e-10
TCONS_00000552	-1	222743358-222744157,222745023-222745247,222745356-222745412,222745919-222746051	551 0 83 + 1215 GGCTAGGAAAGTGGCTTAGCAGTTAAGAGAGCTTGCTGCTCTTGCAGAGGTCCCAAGTTCAGTTCCCAGCATCCACGTGGGGG	ENSRNOT00000028436	1+	101541016	101551309	ENSRNOT00000028436 2250 83 - 10294 GGCTGGAGAGATGGCCCAGTGGGTGAGAGCACTGACTGCTCTTCCAGAGGTCCTGAGTTCAGTTCCCAGCAACCACATGGTGG	score=121 EG2=0.0012 E=1.7e-10
TCONS_00000551	-1	222743358-222744157,222745023-222745247,222745356-222745412,222745820-222746051	552 0 83 + 1314 GGCTAGGAAAGTGGCTTAGCAGTTAAGAGAGCTTGCTGCTCTTGCAGAGGTCCCAAGTTCAGTTCCCAGCATCCACGTGGGGG	ENSRNOT00000028436	1+	101541016	101551309	ENSRNOT00000028436 2250 83 - 10294 GGCTGGAGAGATGGCCCAGTGGGTGAGAGCACTGACTGCTCTTCCAGAGGTCCTGAGTTCAGTTCCCAGCAACCACATGGTGG	score=121 EG2=0.0012 E=1.7e-10
TCONS_00004254	9+	46752592-46754070,46754253-46754337	4253 410 97 + 1564 GGTCTAGAGAGATGGCTCAGCAGTTAACAGCTCTGGCTGCTCTTCCAGAGGACGGTGGCTCAGTTCCAGGCACCCACATGGCTTCTTACAACCATCT	ENSRNOT00000028436	1+	101541016	101551309	ENSRNOT00000028436 2249 97 - 10294 GGGCTGGAGAGATGGCCCAGTGGGTGAGAGCACTGACTGCTCTTCCAGAGGTCCTGAGTTCAGTTCCCAGCAACCACATGGTGGCTCATAACCATCT	score=121 EG2=0.0012 E=1.7e-10
TCONS_00004443	X+	107403682-107403729,107406402-107406624,107409310-107409874	4442 435 99 + 836 GCTGGACAGACGGCTCAGCAGTTAAGAAAGCTTGTTGCTCTTGCAGAAGACTAGGGTTCAGTTCCTAGCCCCTTTATTGTGGCTCATAAGCATCTGTAA	ENSRNOT00000028436	1+	101541016	101551309	ENSRNOT00000028436 2251 99 - 10294 GCTGGAGAGATGGCCCAGTGGGTGAGAGCACTGACTGCTCTTCCAGAGGTCCTGAGTTCAGTTCCCAGCAACCACATGGTGGCTCATAACCATCTGTAA	score=119 EG2=0.0026 E=3.8e-10
TCONS_00002481	20+	2986874-2986906,2987034-2987341	2480 11 98 + 341 AGCACTGTCTGCTCTTGCAGAGGTACTCACTTCAATTCCCAGCACTGACATCATGGCTCACGACCATGAGTAATGCGATCCTAGGCCCTCCTCTGGTG	ENSRNOT00000028436	1+	101541016	101551309	ENSRNOT00000028436 2277 98 - 10294 AGCACTGACTGCTCTTCCAGAGGTCCTGAGTTCAGTTCCCAGCAACCACATGGTGGCTCATAACCATCTGTAATGGGACCCGATGCTTTCTTCTGGTG	score=117 EG2=0.0056 E=8.3e-10
TCONS_00004263	9+	66765531-66765904,66766120-66767502	4262 484 68 + 1757 GGGCTGAAGAGATGGCCAGGAGGTTAAGAGTACTTGCTGCCCTTCTGGAGGACCCAAGTTCAGTTCCT	ENSRNOT00000028436	1+	101541016	101551309	ENSRNOT00000028436 2249 68 - 10294 GGGCTGGAGAGATGGCCCAGTGGGTGAGAGCACTGACTGCTCTTCCAGAGGTCCTGAGTTCAGTTCCC	score=114 EG2=0.018 E=2.7e-09
TCONS_00001441	15+	84422960-84426985,84427214-84430148	1440 6879 76 + 6961 TGGGCTGGAGAGATGGCCCAGTGGCTAAGAATACCTTTTGCTCTTCCATGGGACCCAGTTATAGTTCCCAGCATCC	ENSRNOT00000028436	1+	101541016	101551309	ENSRNOT00000028436 2248 76 - 10294 TGGGCTGGAGAGATGGCCCAGTGGGTGAGAGCACTGACTGCTCTTCCAGAGGTCCTGAGTTCAGTTCCCAGCAACC	score=113 EG2=0.027 E=3.9e-09
TCONS_00002876	-3	142275122-142275196,142280418-142280726,142292349-142292821,142293028-142293180,142319122-142322041	2875 2992 67 + 3930 GGGCTGAAGAGATGGCTCAGCAGTTAAAAGCACTGACTGCTCTTCCAAAAATCCTGAGTTCAATTCC	ENSRNOT00000028436	1+	101541016	101551309	ENSRNOT00000028436 2249 67 - 10294 GGGCTGGAGAGATGGCCCAGTGGGTGAGAGCACTGACTGCTCTTCCAGAGGTCCTGAGTTCAGTTCC	score=113 EG2=0.027 E=3.9e-09
TCONS_00002883	-3	142290634-142292821,142293028-142293180,142297265-142297342,142319122-142322041	2881 4401 67 + 5339 GGGCTGAAGAGATGGCTCAGCAGTTAAAAGCACTGACTGCTCTTCCAAAAATCCTGAGTTCAATTCC	ENSRNOT00000028436	1+	101541016	101551309	ENSRNOT00000028436 2249 67 - 10294 GGGCTGGAGAGATGGCCCAGTGGGTGAGAGCACTGACTGCTCTTCCAGAGGTCCTGAGTTCAGTTCC	score=113 EG2=0.027 E=3.9e-09
TCONS_00002882	-3	142290634-142292821,142293028-142293180,142319122-142322041	2882 4323 67 + 5261 GGGCTGAAGAGATGGCTCAGCAGTTAAAAGCACTGACTGCTCTTCCAAAAATCCTGAGTTCAATTCC	ENSRNOT00000028436	1+	101541016	101551309	ENSRNOT00000028436 2249 67 - 10294 GGGCTGGAGAGATGGCCCAGTGGGTGAGAGCACTGACTGCTCTTCCAGAGGTCCTGAGTTCAGTTCC	score=113 EG2=0.027 E=3.9e-09
TCONS_00000591	-1	260739689-260741513,260741625-260743437	590 1104 76 + 3638 AGAGCATTGGCTGCTCTCAAAGAGGACCAAGGTTCAATTCCCAGCATCCACATAGTAGCCCACAACTGTCTGTAAT	ENSRNOT00000028436	1+	101541016	101551309	ENSRNOT00000028436 2275 76 - 10294 AGAGCACTGACTGCTCTTCCAGAGGTCCTGAGTTCAGTTCCCAGCAACCACATGGTGGCTCATAACCATCTGTAAT	score=111 EG2=0.058 E=8.6e-09
TCONS_00003205	-4	170382388-170382981,170383942-170384167	3204 463 95 + 820 GGAGAGATGGCTCAGCAGTGACCAGCGCTGGCTGCTCTCCTGGAGGACCTACGCTCAGTTCCTAGCATCCGCTTGGCAGTCGGCAACCATCTGTA	ENSRNOT00000028436	1+	101541016	101551309	ENSRNOT00000028436 2254 95 - 10294 GGAGAGATGGCCCAGTGGGTGAGAGCACTGACTGCTCTTCCAGAGGTCCTGAGTTCAGTTCCCAGCAACCACATGGTGGCTCATAACCATCTGTA	score=111 EG2=0.058 E=8.6e-09
TCONS_00001038	-12	9744257-9745957,9746079-9747859	1037 1981 82 + 3482 GGTGGTTAAGAGCACTGGCT-CTTTTCTAGGGGACCTAGGTTCATTTCCCAGAATTCACCTGGCAGCTCACAACCATCTGTAA	ENSRNOT00000028436	1+	101541016	101551309	ENSRNOT00000028436 2267 83 - 10294 AGTGGGTGAGAGCACTGACTGCTCTTCCAGAGGTCCTGAGTTCAGTTCCCAGCAACCACATGGTGGCTCATAACCATCTGTAA	score=107 EG2=0.28 E=4.1e-08
TCONS_00002127	-19	60118732-60129605,60132021-60132097	2126 4913 90 + 10951 GGAGCTAGCTCAGTGGTTAAGAGCACTGGCTTCCCTTCTAGAGGACCTAGAGTCAATTCTCAGCACCCGCATAGCAACTCACAACCATTT	ENSRNOT00000028436	1+	101541016	101551309	ENSRNOT00000028436 2256 90 - 10294 AGAGATGGCCCAGTGGGTGAGAGCACTGACTGCTCTTCCAGAGGTCCTGAGTTCAGTTCCCAGCAACCACATGGTGGCTCATAACCATCT	score=106 EG2=0.41 E=6e-08
TCONS_00002128	-19	60118732-60129605,60142566-60145934	2127 4913 90 + 14243 GGAGCTAGCTCAGTGGTTAAGAGCACTGGCTTCCCTTCTAGAGGACCTAGAGTCAATTCTCAGCACCCGCATAGCAACTCACAACCATTT	ENSRNOT00000028436	1+	101541016	101551309	ENSRNOT00000028436 2256 90 - 10294 AGAGATGGCCCAGTGGGTGAGAGCACTGACTGCTCTTCCAGAGGTCCTGAGTTCAGTTCCCAGCAACCACATGGTGGCTCATAACCATCT	score=106 EG2=0.41 E=6e-08
TCONS_00002367	-2	49414049-49415371,49415807-49415838	2366 332 102 + 1355 TTGGGCAGGAGAGAGGACTCAATGGCTCAAAGCACTACCTGCTCTTCCAGAAAATG-GGGTTCGATTCTCAGCACCCATAGGGTGTCTCACAACTATCTGTAA	ENSRNOT00000028436	1+	101541016	101551309	ENSRNOT00000028436 2247 103 - 10294 TTGGGCTGGAGAGATGGCCCAGTGGGTGAGAGCACTGACTGCTCTTCCAGAGGTCCTGAGTTCAGTTCCCAGCAACCACATGGTGGCTCATAACCATCTGTAA	score=105 EG2=0.6 E=8.9e-08
TCONS_00004448	X+	118975872-118975962,118976098-118976278	4447 60 75 + 272 AGAGCACTTGTTGCCCTTGCAGAGGATCCAGGTTAAAATCCCAGAATCCAAATGGTGGTTCATAACCATCTGTAA	ENSRNOT00000028436	1+	101541016	101551309	ENSRNOT00000028436 2275 75 - 10294 AGAGCACTGACTGCTCTTCCAGAGGTCCTGAGTTCAGTTCCCAGCAACCACATGGTGGCTCATAACCATCTGTAA	score=105 EG2=0.6 E=8.9e-08
TCONS_00000591	-1	260739689-260741513,260741625-260743437	590 750 74 + 3638 AGAGTACTTGTTGCTCTTA-AGAGAGCCCGGGTTTGGTTCTCAGCACTCACATGGTGGCTCACAACCACTTGTAA	ENSRNOT00000028436	1+	101541016	101551309	ENSRNOT00000028436 2275 75 - 10294 AGAGCACTGACTGCTCTTCCAGAGGTCCTGAGTTCAGTTCCCAGCAACCACATGGTGGCTCATAACCATCTGTAA	score=103 EG2=1.3 E=1.9e-07
TCONS_00001665	-16	61879549-61880162,61881859-61882050	1664 455 74 + 806 CTGAAGAGATGACTCAGGAGTTAGGGGCATGAGCTGCTCTTCCAGAGGACCTGGGTTCAAGTCTCAGCCTCCAC	ENSRNOT00000028436	1+	101541016	101551309	ENSRNOT00000028436 2252 74 - 10294 CTGGAGAGATGGCCCAGTGGGTGAGAGCACTGACTGCTCTTCCAGAGGTCCTGAGTTCAGTTCCCAGCAACCAC	score=103 EG2=1.3 E=1.9e-07
TCONS_00003130	-4	61766932-61767024,61807359-61808729	3129 1041 54 + 1464 GGACTGGAGAGGTGGCTCAGTAGGTAAGAGCACTTTGTGCTCTTCTAGAGGACC	ENSRNOT00000028436	1+	101541016	101551309	ENSRNOT00000028436 2249 54 - 10294 GGGCTGGAGAGATGGCCCAGTGGGTGAGAGCACTGACTGCTCTTCCAGAGGTCC	score=103 EG2=1.3 E=1.9e-07
TCONS_00002497	20+	6306132-6306658,6309248-6310239	2496 1067 77 + 1519 GGCTGGAGAAATGACTCAACAGGTGTGACCACTGGCTGCTCTTCCGGAAGACGCGGGATCTATTCCCAGCATCCACA	ENSRNOT00000028436	1+	101541016	101551309	ENSRNOT00000028436 2250 77 - 10294 GGCTGGAGAGATGGCCCAGTGGGTGAGAGCACTGACTGCTCTTCCAGAGGTCCTGAGTTCAGTTCCCAGCAACCACA	score=102 EG2=1.9 E=2.8e-07
TCONS_00002050	19+	41848230-41850136,41850256-41854588	2049 2819 96 + 6240 GGAGGGACTGCTTGGTAACTAAGAGCACTTATTGCTCTTGCAAAGAACCTAGGTTCAATTCCTGGCACCCACTCGGTGGCTCACAAATATCAGTAA	ENSRNOT00000028436	1+	101541016	101551309	ENSRNOT00000028436 2254 96 - 10294 GGAGAGATGGCCCAGTGGGTGAGAGCACTGACTGCTCTTCCAGAGGTCCTGAGTTCAGTTCCCAGCAACCACATGGTGGCTCATAACCATCTGTAA	score=101 EG2=2.9 E=4.2e-07
TCONS_00001001	12+	6965346-6966619,6966673-6966744	1000 1105 93 + 1346 GGGCTGAGGAGGGGGCTCGGCAGTTGGCA-CACTGCAGGCTCTTGCAGAGGGCTTGGGTCCCTTTCCCAGGACCTACATGGTGGCTCACAACCA	ENSRNOT00000028436	1+	101541016	101551309	ENSRNOT00000028436 2249 94 - 10294 GGGCTGGAGAGATGGCCCAGTGGGTGAGAGCACTGACTGCTCTTCCAGAGGTCCTGAGTTCAGTTCCCAGCAACCACATGGTGGCTCATAACCA	score=98 EG2=9.2 E=1.4e-06
TCONS_00002190	2+	53281308-53286990,53287025-53288441	2188 2600 83 + 7100 GGCTCAGCAGGTAAGAACACTCATTATACTTGCAGAGGGTATCGGTTCAGTTCCCAGCATCAGCACTGTGGCTCACAACCATC	ENSRNOT00000028436	1+	101541016	101551309	ENSRNOT00000028436 2262 83 - 10294 GGCCCAGTGGGTGAGAGCACTGACTGCTCTTCCAGAGGTCCTGAGTTCAGTTCCCAGCAACCACATGGTGGCTCATAACCATC	score=98 EG2=9.2 E=1.4e-06
TCONS_00002189	2+	53281308-53286996,53287025-53288441	2189 2600 83 + 7106 GGCTCAGCAGGTAAGAACACTCATTATACTTGCAGAGGGTATCGGTTCAGTTCCCAGCATCAGCACTGTGGCTCACAACCATC	ENSRNOT00000028436	1+	101541016	101551309	ENSRNOT00000028436 2262 83 - 10294 GGCCCAGTGGGTGAGAGCACTGACTGCTCTTCCAGAGGTCCTGAGTTCAGTTCCCAGCAACCACATGGTGGCTCATAACCATC	score=98 EG2=9.2 E=1.4e-06
TCONS_00000319	1+	263269867-263270363,263278074-263280159	318 2075 78 + 2583 GGTTAGAGTCCTGGCTGCTCTTCCACAGGACCCTGGTTTGATTCCCAGC-ACCACATGGCTGCTAACAACTGTCTGTAA	ENSRNOT00000028436	1+	101541016	101551309	ENSRNOT00000028436 2271 79 - 10294 GGTGAGAGCACTGACTGCTCTTCCAGAGGTCCTGAGTTCAGTTCCCAGCAACCACATGGTGGCTCATAACCATCTGTAA	score=97 EG2=14 E=2e-06
TCONS_00000916	11+	78962611-78962783,79015096-79015331,79017280-79017429,79018876-79021805	915 3417 72 + 3489 ATGGCTCAATAGTTAATAGTTCTTATTATTCTTACAAAGGGCCTGGGTTCAGTTCCCAGCATCTACATGGTG	ENSRNOT00000028436	1+	101541016	101551309	ENSRNOT00000028436 2260 72 - 10294 ATGGCCCAGTGGGTGAGAGCACTGACTGCTCTTCCAGAGGTCCTGAGTTCAGTTCCCAGCAACCACATGGTG	score=96 EG2=20 E=2.9e-06
TCONS_00000918	11+	78962675-78962783,79017280-79017429,79018876-79021805	917 3117 72 + 3189 ATGGCTCAATAGTTAATAGTTCTTATTATTCTTACAAAGGGCCTGGGTTCAGTTCCCAGCATCTACATGGTG	ENSRNOT00000028436	1+	101541016	101551309	ENSRNOT00000028436 2260 72 - 10294 ATGGCCCAGTGGGTGAGAGCACTGACTGCTCTTCCAGAGGTCCTGAGTTCAGTTCCCAGCAACCACATGGTG	score=96 EG2=20 E=2.9e-06
TCONS_00000920	11+	78962678-78962783,79015096-79015331,79016891-79017064,79017280-79017429,79018876-79021805	919 3524 72 + 3596 ATGGCTCAATAGTTAATAGTTCTTATTATTCTTACAAAGGGCCTGGGTTCAGTTCCCAGCATCTACATGGTG	ENSRNOT00000028436	1+	101541016	101551309	ENSRNOT00000028436 2260 72 - 10294 ATGGCCCAGTGGGTGAGAGCACTGACTGCTCTTCCAGAGGTCCTGAGTTCAGTTCCCAGCAACCACATGGTG	score=96 EG2=20 E=2.9e-06
TCONS_00000922	11+	79016316-79017064,79017280-79017429,79018876-79021805	920 3757 72 + 3829 ATGGCTCAATAGTTAATAGTTCTTATTATTCTTACAAAGGGCCTGGGTTCAGTTCCCAGCATCTACATGGTG	ENSRNOT00000028436	1+	101541016	101551309	ENSRNOT00000028436 2260 72 - 10294 ATGGCCCAGTGGGTGAGAGCACTGACTGCTCTTCCAGAGGTCCTGAGTTCAGTTCCCAGCAACCACATGGTG	score=96 EG2=20 E=2.9e-06
TCONS_00001850	-17	86435618-86435823,86437665-86437771,86440995-86441134	1849 206 55 + 453 TGTTCTTTCAAAGGACCTGGGTTCGGTTTCCCGCTCACACGTGGTGGCTCACAGC	ENSRNOT00000028436	1+	101541016	101551309	ENSRNOT00000028436 2286 55 - 10294 TGCTCTTCCAGAGGTCCTGAGTTCAGTTCCCAGCAACCACATGGTGGCTCATAAC	score=95 EG2=30 E=4.3e-06
TCONS_00003593	-6	54099486-54103187,54372894-54375205	3592 3931 62 + 6014 CTCTTCCAGAGGACCTGTGTTTAATTACCAGCACTCACATGGCAGGTCATAGCTGCCTGTAA	ENSRNOT00000028436	1+	101541016	101551309	ENSRNOT00000028436 2288 62 - 10294 CTCTTCCAGAGGTCCTGAGTTCAGTTCCCAGCAACCACATGGTGGCTCATAACCATCTGTAA	score=95 EG2=30 E=4.3e-06
TCONS_00003870	-7	26989493-26990303,26990423-26992221,26993255-26993452	3869 945 52 + 2808 AGAGCGCTGGCTGCTCTTCCAGAAGACCCGGCTTCGATGCCCAGCACCCACA	ENSRNOT00000028436	1+	101541016	101551309	ENSRNOT00000028436 2275 52 - 10294 AGAGCACTGACTGCTCTTCCAGAGGTCCTGAGTTCAGTTCCCAGCAACCACA	score=94 EG2=44 E=6.4e-06
TCONS_00002364	-2	44687336-44696085,44696175-44697483	2362 3615 87 + 10059 GAGATGGCTCAGTGGTTAATGGTACTCGGTGCTCATATAGA--TAGTGGCTTTAATTCCCAGCCACCACATGGTGGCTCACAACCATCT	ENSRNOT00000028436	1+	101541016	101551309	ENSRNOT00000028436 2257 89 - 10294 GAGATGGCCCAGTGGGTGAGAGCACTGACTGCTCTTCCAGAGGTCCTGAGTTCAGTTCCCAGCAACCACATGGTGGCTCATAACCATCT	score=93 EG2=64 E=9.5e-06
TCONS_00002363	-2	44687336-44695886,44696218-44697483	2363 3615 87 + 9817 GAGATGGCTCAGTGGTTAATGGTACTCGGTGCTCATATAGA--TAGTGGCTTTAATTCCCAGCCACCACATGGTGGCTCACAACCATCT	ENSRNOT00000028436	1+	101541016	101551309	ENSRNOT00000028436 2257 89 - 10294 GAGATGGCCCAGTGGGTGAGAGCACTGACTGCTCTTCCAGAGGTCCTGAGTTCAGTTCCCAGCAACCACATGGTGGCTCATAACCATCT	score=93 EG2=64 E=9.5e-06
TCONS_00002781	-3	14677190-14677244,14677301-14677460	2780 55 43 + 215 CTGTAATGGGATCCTATGCCCTCTTCTGGTGCGTCTGAAGACA	ENSRNOT00000028436	1+	101541016	101551309	ENSRNOT00000028436 2344 43 - 10294 CTGTAATGGGACCCGATGCTTTCTTCTGGTGTGTCTGAAGACA	score=91 EG2=1.4e+02 E=2.1e-05
TCONS_00003208	-4	174335100-174336367,174444690-174447832	3207 3974 95 + 4411 GGGCTAGAGAGATGGTTCAGCAGTTAAAAACTCTAGCTGCTTTTCCATGGACCCAG-GTTCAATTCCCACCATCCACATGGTGGCTCCCAACTGTC	ENSRNOT00000028436	1+	101541016	101551309	ENSRNOT00000028436 2249 96 - 10294 GGGCTGGAGAGATGGCCCAGTGGGTGAGAGCACTGACTGCTCTTCCAGAGGTCCTGAGTTCAGTTCCCAGCAACCACATGGTGGCTCATAACCATC	score=91 EG2=1.4e+02 E=2.1e-05
TCONS_00002204	2+	94216465-94222291,94222511-94223555	2203 5051 72 + 6872 AGAGGGCTCAGCAGTTAAGAACACTGGCTGCTTTTCCTGAGGACCCAGGTTCAATTCTCAGCACCAACACGG	ENSRNOT00000028436	1+	101541016	101551309	ENSRNOT00000028436 2258 72 - 10294 AGATGGCCCAGTGGGTGAGAGCACTGACTGCTCTTCCAGAGGTCCTGAGTTCAGTTCCCAGCAACCACATGG	score=89 EG2=3e+02 E=4.5e-05
TCONS_00004136	-8	56586081-56586786,56587356-56587387	4135 83 43 + 738 ACTGCTCTTGCAGAGGCCCTGAGTTTAGTTCCCATCATCCATG	ENSRNOT00000028436	1+	101541016	101551309	ENSRNOT00000028436 2284 43 - 10294 ACTGCTCTTCCAGAGGTCCTGAGTTCAGTTCCCAGCAACCACA	score=89 EG2=3e+02 E=4.5e-05
TCONS_00001810	-17	36386203-36390609,36390634-36391865	1809 3087 87 + 5639 GGGCTGGAGAAATGGTTTAATGGTTAAGAGTGCTTGCTAATCTTGTGGAGCAC-TGGGTTTGGTTCCCAGCACACATAGGGTAGCTCA	ENSRNOT00000028436	1+	101541016	101551309	ENSRNOT00000028436 2249 88 - 10294 GGGCTGGAGAGATGGCCCAGTGGGTGAGAGCACTGACTGCTCTTCCAGAGGTCCTGAGTTCAGTTCCCAGCAACCACATGGTGGCTCA	score=88 EG2=4.5e+02 E=6.6e-05
TCONS_00002042	19+	34531350-34531442,34551204-34551496	2041 244 75 + 386 GGCTGGAGAGATGGCTCA-TCAGTAGAAGTGGTTGCTGATCTTCCAGAAGACCTGAGTTTGGTTACCAGTATCCAC	ENSRNOT00000028436	1+	101541016	101551309	ENSRNOT00000028436 2250 76 - 10294 GGCTGGAGAGATGGCCCAGTGGGTGAGAGCACTGACTGCTCTTCCAGAGGTCCTGAGTTCAGTTCCCAGCAACCAC	score=88 EG2=4.5e+02 E=6.6e-05
TCONS_00003928	-7	114393322-114393797,114393859-114393944	3927 129 73 + 562 CTGGAGAGACGGCTCAGCAGTTGAGAACATTTGCTTCACTTCTAG--GACCTGAGTTCAGTTCCCAGCACTTACA	ENSRNOT00000028436	1+	101541016	101551309	ENSRNOT00000028436 2252 75 - 10294 CTGGAGAGATGGCCCAGTGGGTGAGAGCACTGACTGCTCTTCCAGAGGTCCTGAGTTCAGTTCCCAGCAACCACA	score=88 EG2=4.5e+02 E=6.6e-05
TCONS_00004169	-8	96237708-96238678,96238877-96238973,96239358-96239431,96239531-96239943	4168 0 32 + 1555 CTTCTGGTGTGTCTGAAGACAGCGACAGTGTA	ENSRNOT00000028436	1+	101541016	101551309	ENSRNOT00000028436 2366 32 - 10294 CTTCTGGTGTGTCTGAAGACAGTGACAGTGTA	score=86 EG2=9.8e+02 E=0.00014
TCONS_00004171	-8	96237708-96238678,96239358-96239431,96239531-96239586,96239924-96239953	4169 0 32 + 1131 CTTCTGGTGTGTCTGAAGACAGCGACAGTGTA	ENSRNOT00000028436	1+	101541016	101551309	ENSRNOT00000028436 2366 32 - 10294 CTTCTGGTGTGTCTGAAGACAGTGACAGTGTA	score=86 EG2=9.8e+02 E=0.00014
TCONS_00004170	-8	96237708-96238678,96238877-96239431,96239531-96239586,96239924-96239953	4170 0 32 + 1612 CTTCTGGTGTGTCTGAAGACAGCGACAGTGTA	ENSRNOT00000028436	1+	101541016	101551309	ENSRNOT00000028436 2366 32 - 10294 CTTCTGGTGTGTCTGAAGACAGTGACAGTGTA	score=86 EG2=9.8e+02 E=0.00014
TCONS_00004172	-8	96237708-96238678,96238877-96238973,96239358-96239384,96301984-96302015,96302214-96302310,96302695-96302768,96302868-96302923,96303261-96303293	4171 0 32 + 1387 CTTCTGGTGTGTCTGAAGACAGCGACAGTGTA	ENSRNOT00000028436	1+	101541016	101551309	ENSRNOT00000028436 2366 32 - 10294 CTTCTGGTGTGTCTGAAGACAGTGACAGTGTA	score=86 EG2=9.8e+02 E=0.00014
TCONS_00003000	4+	117061156-117061817,117061899-117062622	2999 1030 54 + 1386 GAGAGCAGACGCTGCTCTTGCAGAGGACCTAAGTTTACTTCCCAGCACTCACAT	ENSRNOT00000028436	1+	101541016	101551309	ENSRNOT00000028436 2274 54 - 10294 GAGAGCACTGACTGCTCTTCCAGAGGTCCTGAGTTCAGTTCCCAGCAACCACAT	score=85 EG2=1.4e+03 E=0.00021
TCONS_00000024	1+	36369996-36370251,36371609-36372057	23 366 94 + 705 TGGAGAAATGACTCGGCAGTTACGAACATTGGCTGCTCTTGCAGAGGACCTGGGATTCAGCTCCCTACACCCACACGGTAGTTAACAACCATCT	ENSRNOT00000028436	1+	101541016	101551309	ENSRNOT00000028436 2253 93 - 10294 TGGAGAGATGGCCCAGTGGGTGAGAGCACTGACTGCTCTTCCAGAGGTCCTGAG-TTCAGTTCCCAGCAACCACATGGTGGCTCATAACCATCT	score=84 EG2=2.1e+03 E=0.00031
TCONS_00001810	-17	36386203-36390609,36390634-36391865	1809 3474 60 + 5639 GCTGGAAAGATGGTTCAGCAGTTGAAGAGCATTTGCTGCTCTTGCAGAGGACCTGAGTTC	ENSRNOT00000028436	1+	101541016	101551309	ENSRNOT00000028436 2251 59 - 10294 GCTGGAGAGATGGCCCAGTGGGTGA-GAGCACTGACTGCTCTTCCAGAGGTCCTGAGTTC	score=84 EG2=2.1e+03 E=0.00031
TCONS_00003115	-4	44937647-44939617,44939829-44940647	3114 2203 58 + 2790 TTCAGAGGACTTGTGTTCAATTCCCAGCACCCACATGGAAACTCACAACTTTTTGTAA	ENSRNOT00000028436	1+	101541016	101551309	ENSRNOT00000028436 2292 58 - 10294 TCCAGAGGTCCTGAGTTCAGTTCCCAGCAACCACATGGTGGCTCATAACCATCTGTAA	score=84 EG2=2.1e+03 E=0.00031
TCONS_00001025	12+	48130766-48130834,48130982-48131307	1024 101 76 + 395 GAGAGGGCTCAGTGAGAAAGGGTGCCTGCTGCCAAGCCTGATGACCTGAGTTTGATTCCCGGGACCCACGTGGTGG	ENSRNOT00000028436	1+	101541016	101551309	ENSRNOT00000028436 2257 76 - 10294 GAGATGGCCCAGTGGGTGAGAGCACTGACTGCTCTTCCAGAGGTCCTGAGTTCAGTTCCCAGCAACCACATGGTGG	score=83 EG2=3.1e+03 E=0.00046
TCONS_00001967	-18	56708320-56719809,56719892-56721347	1966 5575 82 + 12946 GCTGGAGAAATGGCTTGGTGGTTATGAGTGCTGGATACCCCTTCCAGAGTGTCTAAGTTATATTCCCAGCACCCACATGGTG	ENSRNOT00000028436	1+	101541016	101551309	ENSRNOT00000028436 2251 81 - 10294 GCTGGAGAGATGGCCCAGTGGGTGAGAGCACTGACTGCTC-TTCCAGAGGTCCTGAGTTCAGTTCCCAGCAACCACATGGTG	score=83 EG2=3.1e+03 E=0.00046
TCONS_00000905	11+	62067687-62074294,62074417-62083561	904 7848 69 + 15753 AGGTGGTCCCATGGTTAAAAGCACTGGCTGCTGTTCCAGAGAACCCTGCTTCAAGTCCCAGCACCCACA	ENSRNOT00000028436	1+	101541016	101551309	ENSRNOT00000028436 2258 69 - 10294 AGATGGCCCAGTGGGTGAGAGCACTGACTGCTCTTCCAGAGGTCCTGAGTTCAGTTCCCAGCAACCACA	score=80 EG2=1e+04 E=0.0015
TCONS_00002146	2+	25419395-25419731,25420254-25422550	2145 2463 77 + 2634 GGCGGGACAGATGACTCAGGAGTTACAAGGGCTTGCAGCTATTCCAGAGGACCCAAGTTCAGTTCCCAGCACTCACA	ENSRNOT00000028436	1+	101541016	101551309	ENSRNOT00000028436 2250 77 - 10294 GGCTGGAGAGATGGCCCAGTGGGTGAGAGCACTGACTGCTCTTCCAGAGGTCCTGAGTTCAGTTCCCAGCAACCACA	score=80 EG2=1e+04 E=0.0015
TCONS_00001703	17+	13599761-13600095,13600198-13600903	1702 735 53 + 1041 CTCTTGCACAGGACCCAGGCTTGGTTTCTAGTATTCACATGGTGGTTCATGAC	ENSRNOT00000028436	1+	101541016	101551309	ENSRNOT00000028436 2288 53 - 10294 CTCTTCCAGAGGTCCTGAGTTCAGTTCCCAGCAACCACATGGTGGCTCATAAC	score=79 EG2=1.5e+04 E=0.0022
TCONS_00001789	-17	20271376-20272274,20273562-20273929	1788 408 102 + 1267 GGGCAGGGGCAATGGCTCTGCAGTTATGAGCACTGGAGATTCTATCAAAGGATCTAGGCTCAGTTCCCAGCATCCAGATGGCAAGTCACAACTGTCTGTGGT	ENSRNOT00000028436	1+	101541016	101551309	ENSRNOT00000028436 2249 102 - 10294 GGGCTGGAGAGATGGCCCAGTGGGTGAGAGCACTGACTGCTCTTCCAGAGGTCCTGAGTTCAGTTCCCAGCAACCACATGGTGGCTCATAACCATCTGTAAT	score=79 EG2=1.5e+04 E=0.0022
TCONS_00000010	1+	17509112-17509174,17510504-17520678	9 9648 62 + 10238 AGATGGTCCAATGGTTGAGGGTACTGGCTACCCTTGTAGACGACCTTGGGTTGGTCCCAAGC	ENSRNOT00000028436	1+	101541016	101551309	ENSRNOT00000028436 2258 62 - 10294 AGATGGCCCAGTGGGTGAGAGCACTGACTGCTCTTCCAGAGGTCCTGAGTTCAGTTCCCAGC	score=78 EG2=2.2e+04 E=0.0032
TCONS_00001064	-12	22085126-22087452,22090440-22091228	1063 1549 49 + 3116 CCAGGGTTCAGTTCTCAGCAGCCACACTGTAGCTCAGGACAACCTGTAA	ENSRNOT00000028436	1+	101541016	101551309	ENSRNOT00000028436 2301 49 - 10294 CCTGAGTTCAGTTCCCAGCAACCACATGGTGGCTCATAACCATCTGTAA	score=78 EG2=2.2e+04 E=0.0032
TCONS_00001355	-14	37737166-37738726,37738959-37739117	1354 461 64 + 1720 GGACTAGAGAGAGGGCTCAGCAATTAGGAGCGCCTGCTGCTCTTCCAGAGGTCCCAAGTCCAGT	ENSRNOT00000028436	1+	101541016	101551309	ENSRNOT00000028436 2249 64 - 10294 GGGCTGGAGAGATGGCCCAGTGGGTGAGAGCACTGACTGCTCTTCCAGAGGTCCTGAGTTCAGT	score=78 EG2=2.2e+04 E=0.0032
TCONS_00002366	-2	45915165-45916405,45916434-45919796	2364 1167 40 + 4604 TGCTGTCTTCTGGTGTGTCTAAAGACAGCCACAGTGTATT	ENSRNOT00000028436	1+	101541016	101551309	ENSRNOT00000028436 2360 40 - 10294 TGCTTTCTTCTGGTGTGTCTGAAGACAGTGACAGTGTATT	score=78 EG2=2.2e+04 E=0.0032
TCONS_00002365	-2	45915165-45916405,45916426-45919796	2365 1167 40 + 4612 TGCTGTCTTCTGGTGTGTCTAAAGACAGCCACAGTGTATT	ENSRNOT00000028436	1+	101541016	101551309	ENSRNOT00000028436 2360 40 - 10294 TGCTTTCTTCTGGTGTGTCTGAAGACAGTGACAGTGTATT	score=78 EG2=2.2e+04 E=0.0032
TCONS_00003051	4+	157505164-157505926,157506036-157506249	3050 251 61 + 977 TGCTCTGGCAGAGCGCCCAGGTTTGATTCCCAGCACCCGAGTAGTGGCTCGAAACCATCTG	ENSRNOT00000028436	1+	101541016	101551309	ENSRNOT00000028436 2286 61 - 10294 TGCTCTTCCAGAGGTCCTGAGTTCAGTTCCCAGCAACCACATGGTGGCTCATAACCATCTG	score=78 EG2=2.2e+04 E=0.0032
[truncated: 31,108 more rows]

## Sheet: Adrenal glands_target genes
Results of predicting target genes of DElncRNAs in the adrenal glands based on the similar sequences.
[truncated: 17,506 more rows]
