# Supplementary material for: Genome-wide identification and functional prediction of long non-coding RNAs in Sprague-Dawley rats during heat stress
Source: BMC Genomics. 2021 Feb 17;22:122. doi: 10.1186/s12864-021-07421-8 (PMC7891137; doi:10.1186/s12864-021-07421-8)
Supplement: Supplementary file 11 — Additional file 11 : Table S10. GO analysis of target genes of DElncRNAs predicted based on the sequence similarity. [file 12864_2021_7421_MOESM11_ESM.xlsx]

## Sheet: Sheet1
Table S10. GO analysis of target genes of DElncRNAs predicted based on the sequence similarity.

## Sheet: Liver_Similarity_genes_GO
The GO analysis of target genes of DElncRNAs in liver predicted based on the sequence similarity.
Category	Term	Count	%	P_Value	Genes	Fold Enrichment
BP	GO:0006941~striated muscle contraction	4	1.28617	0.00141698	MYH1, RYR3, MYH2, MYH4	17.3185
	GO:0008283~cell proliferation	11	3.53698	0.00318861	COPS2, KDM1A, RASGRP4, BCL2, SETMAR, RAC1, TXNRD1, AURKB, PAX3, SRC, APC	3.07926
	GO:0016192~vesicle-mediated transport	8	2.57235	0.00331684	CCZ1B, MLC1, GBF1, KIF17, SEC22B, TBC1D4, SAR1B, AP4B1	4.12346
	GO:0006537~glutamate biosynthetic process	3	0.96463	0.00467969	ALDH4A1, IFFO2, TAS1R2	27.8333
	GO:0006561~proline biosynthetic process	3	0.96463	0.00617663	ALDH4A1, IFFO2, TAS1R2	24.3542
	GO:0051726~regulation of cell cycle	7	2.2508	0.0109298	CDK18, BCL2, RB1, USP16, PLCB1, CDKL2, APC	3.75712
	GO:0051895~negative regulation of focal adhesion assembly	3	0.96463	0.0188942	ACVRL1, MMP14, SRC	13.9167
	GO:0009303~rRNA transcription	3	0.96463	0.0188942	CD3EAP, SPIN1, LOC100363675	13.9167
	GO:0043547~positive regulation of GTPase activity	13	4.18006	0.0208484	PLEKHG2, ARHGEF2, GBF1, RASGRP4, SOS1, NTRK1, RAC1, ASAP1, TBC1D4, RGS8, ITSN2, ARHGEF12, PLCB1	2.1213
	GO:2000811~negative regulation of anoikis	3	0.96463	0.0215831	BCL2, PDK4, SRC	12.9889
	GO:2001237~negative regulation of extrinsic apoptotic signaling pathway	4	1.28617	0.0264015	IL19, PSME3, SGMS1, SRC	6.18519
	GO:0045670~regulation of osteoclast differentiation	3	0.96463	0.0274	ADAM10, MITF, APC	11.4608
	GO:0006511~ubiquitin-dependent protein catabolic process	7	2.2508	0.028308	PSMF1, USP3, UBE2G2, PSMD4, USP16, PSMA8, LOC100911860	3.03074
	GO:0032674~regulation of interleukin-5 production	2	0.643087	0.030447	IL5RA, LGALS9	64.9444
	GO:0007409~axonogenesis	6	1.92926	0.034294	BCL2, SPTBN4, LRTM2, AFG3L2, SLIT2, APC	3.33048
	GO:0035023~regulation of Rho protein signal transduction	5	1.60772	0.0359592	PLEKHG2, ARHGEF2, SOS1, ITSN2, ARHGEF12	4.00892
	GO:0030308~negative regulation of cell growth	6	1.92926	0.03994	CTH, ACVRL1, BCL2, TNK1, SLIT2, NME6	3.19399
	GO:0048011~neurotrophin TRK receptor signaling pathway	3	0.96463	0.0406514	NTRK1, SOS1, SRC	9.27778
	GO:0006936~muscle contraction	4	1.28617	0.0412556	MYH1, MYH2, MYLPF, MYH4	5.19556
	GO:0030307~positive regulation of cell growth	5	1.60772	0.0417675	ADAM10, FXN, BCL2, SUPV3L1, MMP14	3.82026
	GO:0050728~negative regulation of inflammatory response	5	1.60772	0.0417675	PPARA, CNR2, NR1H4, LGALS9, SLIT2	3.82026
	GO:0070584~mitochondrion morphogenesis	3	0.96463	0.0442734	NUBPL, PANK2, SUPV3L1	8.85606
	GO:1902618~cellular response to fluoride	2	0.643087	0.0453224	BCL2, PLCB1	43.2963
	GO:0034284~response to monosaccharide	2	0.643087	0.0453224	BCL2, PLCB1	43.2963
	GO:0010133~proline catabolic process to glutamate	2	0.643087	0.0453224	PRODH1, ALDH4A1	43.2963
	GO:2000373~positive regulation of DNA topoisomerase (ATP-hydrolyzing) activity	2	0.643087	0.0453224	SETMAR, HNRNPU	43.2963
	GO:0006887~exocytosis	5	1.60772	0.0464516	MIA3, SCRN1, SYTL4, SEC22B, LIN7A	3.69003
	GO:0016569~covalent chromatin modification	4	1.28617	0.0499593	SPIN1, CABIN1, LOC100363675, RB1	4.8107
CC	GO:0016459~myosin complex	7	2.2508	0.00011293	MYH1, MYO1B, MYO1E, MYH2, MYLPF, MYH4, MYO18A	9.07843
	GO:0005737~cytoplasm	106	34.0836	0.000380959	CCZ1B, PDLIM2, AURKB, IFT122, STARD9, PPP4C, GLTPD2, NCBP3, MCM3AP, EFTUD2, NCF4, WNK2, CDKL2, DCTN1, DCAF8, MIB2, NEK8, SNTG1, NFE2L2, ARL6IP1, CHKA, IFIH1, GNAI3, BLM, COPS7A, ASAP1, STIP1, PSMA8, SRC, KLHDC10, TTBK2, RAC1, RPL3, RNF14, MLC1, MYO1B, PAIP2, MYO1E, SPTBN4, CPNE7, LGALS9, NOTCH3, PHF2, NTRK1, FABP3, SYTL4, MAP4, RGS8, TNK1, COPS2, LZTS3, DLEC1, TBCCD1, KCNAB3, UBE2G2, RPS2, RFXANK…	1.34133
	GO:0005859~muscle myosin complex	3	0.96463	0.00325914	MYH1, MYH2, MYH4	33.0714
	GO:0005654~nucleoplasm	41	13.1833	0.00481011	COPS7A, PPP6R3, AURKB, PAX3, RPS2, RFXANK, KDM1A, MORC4, A1CF, STARD9, SAFB, INTS6, RPL3, LEO1, WAC, PSMD4, ZFP217, ITFG2, FANCA, ELMSAN1, TAF5, KANSL3, EFTUD2, MED13, USF1, HNRNPU, MCM6, NVL, NOTCH3, LOC100912262, CCNB3, PHF1, CADPS2, DCP2, CABIN1, SYTL4, DGKZ, TXNRD1, PSME3, MYO18A, CLOCK	1.55496
	GO:0005829~cytosol	38	12.2186	0.00531376	ARL6IP1, HSD17B14, SNX16, UBE2G2, GOT1L1, ASAP1, ACOT1, SRC, HOOK2, PSMF1, TTBK2, GBF1, FXN, BCL2, RAC1, PSMD4, PLCB1, ITFG2, DPP7, MCM3AP, BAIAP2L2, AIFM2, NCF4, WNK2, CAPN2, LDLRAP1, DCTN1, ATP6V1A, PGM3, CTH, PANK2, PGM5, AREL1, FABP3, TNK1, TXNRD1, NFE2L2, VPS26A	1.58077
	GO:0000139~Golgi membrane	12	3.85852	0.00596502	MIA3, ADAM10, GNAI3, NDST1, GBF1, MAN1A2, GORASP1, NTRK1, RAC1, SEC22B, INPP5E, MYO18A	2.64571
	GO:0005634~nucleus	92	29.582	0.00895076	COPS2, PPARA, SPIN1, MITF, ZKSCAN1, PAX3, AURKB, DPY19L2, RPS2, RFXANK, KDM1A, PARN, STARD9, SETMAR, PSMD4, USP16, PLCB1, PPP4C, FANCA, NCBP3, MTUS2, MCM3AP, ADAM10, EFTUD2, RB1, MED13, TLE2, CDKL2, HNRNPU, MCM6, CD3EAP, NVL, CTH, SPAG7, TIMELESS, DCAF8, LOC100910882, PRDM5, TGIF1, PSME3, TXNRD1, NFE2L2, BIVM, CLOCK, CAMK1D, FRK, BLM, USP3, STIP1, UBE3C, PSMA8, BMS1, SRC, KLHDC10, TAL2, ERCC5, TT…	1.257
	GO:0005730~nucleolus	22	7.07395	0.0103253	SPIN1, BLM, TAF5, KANSL3, TRIM41, LOC100363675, RPS2, BMS1, MRPS31, NVL, CD3EAP, RCL1, PHF2, MRPS9, TIMELESS, RPL3, MUS81, LEO1, TXNRD1, KRI1, CLOCK, NSUN5	1.80988
	GO:0005819~spindle	6	1.92926	0.0150579	SPIN1, ARHGEF2, LOC100363675, AURKB, RB1, DCTN1	4.13393
	GO:0005813~centrosome	14	4.50161	0.016337	GNAI3, ITSN2, CDKL2, DCTN4, DCTN1, HOOK2, IFT46, BICDL1, SYTL4, LEO1, NFE2L2, APC, MTUS2, TBC1D31	2.10455
	GO:0031234~extrinsic component of cytoplasmic side of plasma membrane	5	1.60772	0.0193345	FRK, CNR2, RGS8, TNK1, SRC	4.86345
	GO:0032587~ruffle membrane	5	1.60772	0.0202883	ARHGEF2, RAC1, SNTG1, SRC, APC	4.79296
	GO:0005802~trans-Golgi network	7	2.2508	0.0301576	PAM, STX4, ADAM10, GBF1, RAC1, AP4B1, MYO18A	2.9871
	GO:0005925~focal adhesion	12	3.85852	0.0383425	ARHGEF2, ADAM10, PGM5, RAC1, RPL3, PDLIM2, TLE2, CAPN2, MMP14, RPS2, ZFYVE21, NCKAP1	2.00433
	GO:0005769~early endosome	8	2.57235	0.042832	MLC1, SLC17A6, MYO1B, MIB2, NTRK1, SNX16, LDLRAP1, VPS26A	2.48424
MF	GO:0005524~ATP binding	42	13.5048	5.70985e-05	CHKA, FRK, IFIH1, ACVRL1, CDK18, BLM, UBE2G2, AURKB, SRC, DNAH6, TTBK2, STARD9, SUPV3L1, MYH1, KIF17, MYO1B, MYO1E, PHKG2, PDK4, MYH2, MYH4, WNK2, ACACB, AFG3L2, DAPK2, ABCG4, CDKL2, NME6, MCM6, KHK, NUBPL, RFC5, NVL, ATP6V1A, PANK2, NTRK1, NEK8, DGKZ, TNK1, MYO18A, XYLB, CAMK1D	1.92445
	GO:0003842~1-pyrroline-5-carboxylate dehydrogenase activity	3	0.96463	0.000710226	ALDH4A1, IFFO2, TAS1R2	64.2857
	GO:0003774~motor activity	6	1.92926	0.00146316	MYH1, MYO1B, MYO1E, MYH2, MYH4, MYO18A	7.14286
	GO:0000146~microfilament motor activity	4	1.28617	0.00296555	MYH1, MYO1B, MYH2, MYH4	13.5338
	GO:0051371~muscle alpha-actinin binding	3	0.96463	0.00629712	LDB3, PDLIM2, PKD2L1	24.1071
	GO:0005546~phosphatidylinositol-4,5-bisphosphate binding	5	1.60772	0.015572	MYO1B, SYT3, ASAP1, PLCB1, LDLRAP1	5.18433
	GO:0019899~enzyme binding	13	4.18006	0.0185474	A2M, PHKG2, RB1, RPS2, USF1, LGALS9, SRC, NOTCH3, RFC5, KDM1A, FXN, RAC1, PLCB1	2.14837
	GO:0016620~oxidoreductase activity, acting on the aldehyde or oxo group of donors, NAD or NADP as acceptor	3	0.96463	0.021989	ALDH4A1, IFFO2, TAS1R2	12.8571
	GO:0005509~calcium ion binding	19	6.10932	0.0236704	PAM, MAN1A2, NPNT, SYT3, MYLPF, ITSN2, STAB2, CAPN2, MMP14, PKD2L1, SLIT2, NOTCH3, SLC25A25, RASGRP4, RYR3, SYTL4, PLCB1, ADGRL3, TBC1D9B	1.75493
	GO:0042802~identical protein binding	18	5.78778	0.0241276	ATL2, HSD17B14, UBE2G2, SNX16, GOT1L1, RB1, DAPK2, PKD2L1, SLIT2, MCM6, HOOK2, BCL2, ALDH4A1, PSME3, CTSC, IFFO2, PSMD4, FN1	1.78847
	GO:0005089~Rho guanyl-nucleotide exchange factor activity	5	1.60772	0.0243702	PLEKHG2, ARHGEF2, SOS1, ITSN2, ARHGEF12	4.52716
	GO:0042803~protein homodimerization activity	21	6.75241	0.0260936	CHKA, A2M, ADAM10, IKZF2, MAOB, SYT3, ABCG4, USF1, SLIT2, FLT3LG, ERCC5, TIMELESS, BCL2, NTRK1, SETMAR, TXNRD1, SUPV3L1, RDH16, KLRB1B, PLCB1, MTUS2	1.67702
	GO:0001190~transcriptional activator activity, RNA polymerase II transcription factor binding	3	0.96463	0.0279099	PPARA, NR1H4, CLOCK	11.3445
	GO:0005516~calmodulin binding	7	2.2508	0.0356916	CTH, MYO1B, MYO1E, PHKG2, MYH4, PLCB1, DAPK2	2.86624
	GO:0003697~single-stranded DNA binding	5	1.60772	0.0462226	ERCC5, BLM, SETMAR, BIVM, MCM6	3.69458
	GO:0017137~Rab GTPase binding	6	1.92926	0.0464289	STX4, BICDL1, RAC1, SYTL4, TBC1D4, TBC1D9B	3.06122
Note: BP: biological process; CC: cellular component; MF: molecular function.

## Sheet: Adrenal_similarity_genes_GO
The GO analysis of target genes of DElncRNAs in adrenal glands predicted based on the sequence similarity.
Category	Term	Count	%	P_Value	Genes	Fold Enrichment
BP	GO:0007265~Ras protein signal transduction	6	5.12821	1.78292e-05	NTRK1, SOS1, TP53, RB1, RFXANK, NGF	18.3229
	GO:0042127~regulation of cell proliferation	7	5.98291	0.0020074	EPS15, PPP1R9B, PDS5B, BRAF, PRG4, MITF, TP53	5.2985
	GO:0045651~positive regulation of macrophage differentiation	3	2.5641	0.00309603	LIF, ROR2, RB1	35.4242
	GO:0006357~regulation of transcription from RNA polymerase II promoter	9	7.69231	0.00337641	ELF3, ETV3L, PPARG, MITF, TP53, GRHL3, RB1, USP16, RFXANK	3.5984
	GO:0048011~neurotrophin TRK receptor signaling pathway	3	2.5641	0.00605855	NTRK1, SOS1, NGF	25.303
	GO:0031000~response to caffeine	3	2.5641	0.00724635	RYR3, PPARG, TP53	23.1028
	GO:0010976~positive regulation of neuron projection development	5	4.2735	0.00788089	LIF, RRN3, NTRK1, CAMK2B, NGF	6.32576
	GO:0007569~cell aging	3	2.5641	0.0137511	MORC3, ZMIZ1, TP53	16.6051
	GO:0045893~positive regulation of transcription, DNA-templated	9	7.69231	0.0146219	RRN3, ELF3, PPARG, MITF, TP53, ROR2, GRHL3, EAF2, USP16	2.79175
	GO:0010628~positive regulation of gene expression	7	5.98291	0.017806	LIF, BRAF, ANK3, MITF, TP53, GRHL3, NGF	3.34191
	GO:0008285~negative regulation of cell proliferation	7	5.98291	0.0184485	LIF, PDS5B, NTRK1, PPARG, TP53, ROR2, RB1	3.3151
	GO:0007296~vitellogenesis	2	1.7094	0.0221705	ZMIZ1, SOS1	88.5606
	GO:0051402~neuron apoptotic process	3	2.5641	0.0251174	TP53, RB1, NGF	12.0764
	GO:0045944~positive regulation of transcription from RNA polymerase II promoter	12	10.2564	0.0275785	LIF, ARHGEF2, ELF3, ZMIZ1, PPARG, MITF, TP53, GRHL3, RB1, EAF2, USP16, RFXANK	2.07564
	GO:0042493~response to drug	8	6.83761	0.0284899	ABCG8, PPP1R9B, NTRK1, PPARG, TP53, WFDC1, RAD54L, NGF	2.68365
	GO:0007623~circadian rhythm	4	3.4188	0.0303538	NTRK1, TP53, PRKG2, NGF	5.85525
	GO:0030308~negative regulation of cell growth	4	3.4188	0.0309962	PPP1R9B, PPARG, TP53, EAF2	5.80725
	GO:0030324~lung development	4	3.4188	0.0378113	LIF, EIF4EBP1, MMP14, CUX1	5.36731
	GO:0000186~activation of MAPKK activity	3	2.5641	0.0379044	BRAF, NTRK1, NGF	9.66116
	GO:0003007~heart morphogenesis	3	2.5641	0.0404475	ZMIZ1, SOS1, EPHB4	9.32217
	GO:0000082~G1/S transition of mitotic cell cycle	3	2.5641	0.0430535	EIF4EBP1, CAMK2B, RB1	9.00616
	GO:0001558~regulation of cell growth	3	2.5641	0.048447	CLSTN3, WFDC1, RB1	8.43434
	GO:0031175~neuron projection development	4	3.4188	0.0485275	PPP1R9B, NDEL1, RB1, NGF	4.85264
	GO:0038180~nerve growth factor signaling pathway	2	1.7094	0.0492005	NTRK1, NGF	39.3603
	GO:0035094~response to nicotine	3	2.5641	0.049832	PPP1R9B, NTRK1, NGF	8.30256
	GO:0048666~neuron development	3	2.5641	0.049832	LIF, TENM2, DPYSL4	8.30256
CC	GO:0016605~PML body	4	3.4188	0.0114949	MORC3, TENM2, TP53, RB1	8.47985
	GO:0042470~melanosome	4	3.4188	0.0138384	MYH11, SEC22B, PDIA4, MMP14	7.91453
	GO:0005769~early endosome	5	4.2735	0.0311375	TBC1D16, EPS15, MIB2, NTRK1, LMTK2	4.18021
	GO:0005783~endoplasmic reticulum	10	8.54701	0.0392005	ATL2, RYR3, TENM2, ATP10A, TP53, SRD5A3, PDIA4, SLAMF7, TMPRSS3, HADHB	2.16902
	GO:0014069~postsynaptic density	5	4.2735	0.043899	PPP1R9B, ARHGEF2, CLSTN3, SOS1, CAMK2B	3.74111
MF	GO:0001228~transcriptional activator activity, RNA polymerase II transcription regulatory region sequence-specific binding	4	3.4188	0.0249451	PPARG, TP53, GRHL3, EAF2	6.31579
	GO:0005524~ATP binding	15	12.8205	0.025504	BRAF, ATP10A, TP53, PRKG2, RAD54L, EPHB4, ABCG8, NTRK1, HSPA4L, MYH11, LMTK2, ROR2, CAMK2B, ATP8B5P, ABCC6	1.8738
	GO:0005044~scavenger receptor activity	3	2.5641	0.0300667	TMPRSS2, PRG4, TMPRSS3	10.9539
	GO:0008270~zinc ion binding	12	10.2564	0.0350088	LIMS2, MORC3, ADAMTS13, ZMIZ1, MIB2, PPARG, SETMAR, TRIM41, USP16, ZSWIM2, MMP14, DPF1	1.99541
	GO:0005509~calcium ion binding	9	7.69231	0.0429002	EPS15, BRAF, CLSTN3, CRTAC1, CAPSL, RYR3, TENM2, SYT3, MMP14	2.26633
Note: BP: biological process; CC: cellular component; MF: molecular function.
