# Supplementary material for: Genome-wide identification and functional prediction of long non-coding RNAs in Sprague-Dawley rats during heat stress
Source: BMC Genomics. 2021 Feb 17;22:122. doi: 10.1186/s12864-021-07421-8 (PMC7891137; doi:10.1186/s12864-021-07421-8)
Supplement: Supplementary file 12 — Additional file 12 : Table S11. GO analysis of target DEGs of DElncRNAs predicted based on the sequence similarity. [file 12864_2021_7421_MOESM12_ESM.xlsx]

## Sheet: Sheet1
Table S11. The GO analysis of target DEGs of DElncRNAs predicted based on the sequence similarity.

## Sheet: Liver_DEGs_GO
The GO analysis of target DEGs of DElncRNAs in liver predicted based on the sequence similarity.
Category	Term	Count	%	P_Value	Genes	Fold Enrichment
BP	GO:0006941~striated muscle contraction	4	5.71429	2.14275e-05	MYH1, RYR3, MYH2, MYH4	70.8485
	GO:0031034~myosin filament assembly	2	2.85714	0.0147465	MYH1, MYH2	132.841
	GO:0006936~muscle contraction	3	4.28571	0.0147827	MYH1, MYH2, MYH4	15.9409
	GO:0030900~forebrain development	3	4.28571	0.0484658	NOTCH3, TTBK2, NDST1	8.38995
CC	GO:0016459~myosin complex	6	8.57143	9.44268e-07	MYH1, MYO1B, MYO1E, MYH2, MYH4, MYO18A	33.0125
	GO:0005859~muscle myosin complex	3	4.28571	0.000180295	MYH1, MYH2, MYH4	140.303
	GO:0005737~cytoplasm	27	38.5714	0.0268473	IFIH1, BLM, PPP6R3, PSMA8, PARN, TTBK2, TBC1D4, INPP5E, PPP4C, MLC1, MYO1B, MYO1E, EFTUD2, CPNE7, SPTBN4, WNK2, ARHGEF12, CDKL2, NOTCH3, CD3EAP, LOC100912262, CTH, PHF2, NEK8, CABIN1, DGKZ, UBXN4	1.44947
	GO:0005903~brush border	3	4.28571	0.0278602	MYO1B, MYO1E, MYO18A	11.3759
	GO:0005911~cell-cell junction	4	5.71429	0.0287923	MLC1, MYO1E, MYH2, LIN7A	5.93875
MF	GO:0003774~motor activity	6	8.57143	1.80906e-06	MYH1, MYO1B, MYO1E, MYH2, MYH4, MYO18A	28.9062
	GO:0000146~microfilament motor activity	4	5.71429	4.79105e-05	MYH1, MYO1B, MYH2, MYH4	54.7697
	GO:0005524~ATP binding	16	22.8571	0.000180852	IFIH1, MYH1, BLM, MYO1B, PHKG2, MYO1E, MYH2, MYH4, ACACB, WNK2, CDKL2, DNAH6, TTBK2, NEK8, DGKZ, MYO18A	2.96686
	GO:0005516~calmodulin binding	6	8.57143	0.000316364	CTH, ENKUR, MYO1B, MYO1E, PHKG2, MYH4	9.94228
	GO:0016887~ATPase activity	6	8.57143	0.000562018	MYH1, BLM, MYH2, MYH4, MYO18A, DNAH6	8.76931
	GO:0003779~actin binding	5	7.14286	0.0146043	MYH1, MYO1B, MYH2, SPTBN4, MYH4	5.22402
Note: BP: biological process; CC: cellular component; MF: molecular function.

## Sheet: Adrenal glands_DEGs_GO
The GO analysis of target DEGs of DElncRNAs in adrenal glands predicted based on the sequence similarity.
Category	Term	Count	%	P_Value	Genes	Fold Enrichment
BP	GO:0048680~positive regulation of axon regeneration	2	5	0.0181047	NDEL1, BRAF	106.273
	GO:0045332~phospholipid translocation	2	5	0.0394114	ATP10A, ATP8B5P	48.3058
CC	GO:0044297~cell body	3	7.5	0.0152358	TCP1, NDEL1, BRAF	15.4806
	GO:0070062~extracellular exosome	11	27.5	0.0258587	MTMR11, TM9SF2, TCP1, CLSTN3, POLG, OSBPL1A, FUT11, PDLIM2, ZMPSTE24, RPS2, VWA1	2.08086
	GO:0005925~focal adhesion	4	10	0.041178	LIMS2, PDLIM2, MMP14, RPS2	5.05597
MF	GO:0004012~phospholipid-translocating ATPase activity	2	5	0.0284552	ATP10A, ATP8B5P	67.1371
Note: BP: biological process; CC: cellular component; MF: molecular function.
